# Supplementary material for: Comparative Transcriptome Profiling of the Early Response to Magnaporthe oryzae in Durable Resistant vs Susceptible Rice (Oryza sativa L.) Genotypes
Source: PLoS One. 2012 Dec 12;7(12):e51609. doi: 10.1371/journal.pone.0051609 (PMC3520944; doi:10.1371/journal.pone.0051609)
Supplement: Table S1 — Expression values reported as DESeq-normalized read counts and fold changes for all the transcribed genes detected in the experiment. (XLS) [file pone.0051609.s003.xls]

## Sheet: GV_DEG
Table S1. Expression values reported as DESeq-normalized read counts and fold changes for all the transcribed genes detected in the experiment
id	description	mean expr	GV_mean_mock	GV_mean_blast	Fold Ch blast vs mock	pval	FDR
LOC_Os03g58320	indole-3-glycerol phosphate lyase, chloroplast precursor, putative, expressed	1511.44	64.8008	2958.09	45.649	1.5106e-49	4.66625e-45
LOC_Os09g19710	hypersensitive-induced response protein, putative, expressed	233.644	1.5155	465.772	307.339	3.22901e-49	4.98721e-45
LOC_Os08g26350	expressed protein	190.477	2.36721	378.587	159.93	5.41094e-44	5.57147e-40
LOC_Os08g27170	calmodulin binding protein, putative	399.215	13.4704	784.959	58.273	1.90747e-42	1.47304e-38
LOC_Os08g26520	hypothetical protein	102.441	0.723897	204.159	282.027	1.8448e-35	1.13971e-31
LOC_Os10g37160	transposon protein, putative, unclassified, expressed	284.559	17.8212	551.296	30.9348	3.93453e-34	2.02563e-30
LOC_Os03g63620	tetraspanin family protein, putative, expressed	154.359	3.09111	305.626	98.8726	1.61563e-30	6.23835e-27
LOC_Os12g04690	embryogenesis transmembrane protein, putative, expressed	121.888	4.17542	239.6	57.3835	1.61175e-30	6.23835e-27
LOC_Os08g09080	Cupin domain containing protein, expressed	885.181	100.952	1669.41	16.5367	5.43062e-29	1.86391e-25
LOC_Os09g34160	resistance protein, putative, expressed	219.793	17.9924	421.593	23.4317	7.83569e-29	2.42045e-25
LOC_Os07g03710	SCP-like extracellular protein, expressed	665.136	14.1249	1316.15	93.1792	1.44887e-28	4.06869e-25
LOC_Os08g25860	conserved hypothetical protein	139.679	1.24751	278.111	222.932	4.09635e-27	1.05447e-23
LOC_Os08g24300	hypothetical protein	121.735	7.29278	236.177	32.385	7.85404e-27	1.86624e-23
LOC_Os01g28450	SCP-like extracellular protein, expressed	626.236	80.8013	1171.67	14.5006	2.28577e-26	5.04339e-23
LOC_Os08g25839	expressed protein	122.897	0.489763	245.305	500.864	5.26369e-24	1.08397e-20
LOC_Os11g02530	OsWRKY40 - Superfamily of TFs having WRKY and zinc finger domains, expressed	218.213	30.1626	406.263	13.4691	1.50165e-22	2.89913e-19
LOC_Os10g39260	aspartic proteinase nepenthesin, putative, expressed	562.052	28.8338	1095.27	37.9857	4.25474e-22	7.73112e-19
LOC_Os09g25070	OsWRKY62 - Superfamily of TFs having WRKY and zinc finger domains, expressed	620.839	35.4021	1206.28	34.0735	1.66574e-21	2.85859e-18
LOC_Os07g12240	EF hand family protein, putative	68.37	1.70189	135.038	79.3462	2.18384e-21	3.55047e-18
LOC_Os02g50450	hypothetical protein	66.4041	3.18353	129.625	40.7172	1.06414e-20	1.64357e-17
LOC_Os01g27340	glutathione S-transferase, putative, expressed	49.9414	1.71578	98.1671	57.2142	3.0488e-20	4.48464e-17
LOC_Os03g29190	PDI, putative, expressed	4994.35	1102.54	8886.17	8.05973	2.3889e-19	3.35423e-16
LOC_Os05g49620	OsWRKY19 - Superfamily of TFs having WRKY and zinc finger domains, expressed	152.931	20.6414	285.22	13.8179	2.90497e-19	3.90149e-16
LOC_Os07g48260	OsWRKY47 - Superfamily of TFs having WRKY and zinc finger domains, expressed	436.337	85.1859	787.487	9.24434	3.3291e-19	4.28483e-16
LOC_Os03g46070	thaumatin, putative, expressed	1655.71	280.976	3030.45	10.7854	5.15591e-19	6.37064e-16
LOC_Os07g41410	EGG APPARATUS-1, putative, expressed	497.311	113.987	880.634	7.72573	5.89012e-19	6.99792e-16
LOC_Os01g40290	expressed protein	54.6091	3.39295	105.825	31.1898	6.21862e-19	7.11456e-16
LOC_Os05g25770	OsWRKY45 - Superfamily of TFs having WRKY and zinc finger domains, expressed	1762.12	250.411	3273.84	13.0738	7.20743e-19	7.95134e-16
LOC_Os04g55980	glycine-rich RNA-binding, abscisic acid-inducible protein, putative	104.252	1.29373	207.211	160.166	9.56936e-19	1.0193e-15
LOC_Os01g32380	expressed protein	161.131	14.6086	307.653	21.0597	1.40179e-18	1.44337e-15
LOC_Os12g36850	pathogenesis-related Bet v I family protein, putative, expressed	433.688	86.8508	780.526	8.98698	2.117e-18	2.10949e-15
LOC_Os10g42020	RALFL29 - Rapid ALkalinization Factor RALF family protein precursor, expressed	501.343	72.0014	930.684	12.9259	3.88994e-18	3.75501e-15
LOC_Os08g26320	hypothetical protein	118.351	0.361949	236.34	652.965	4.89919e-18	4.58594e-15
LOC_Os04g56000	AGAP001055-PA, putative, expressed	79.3886	0.851712	157.926	185.421	9.23724e-18	8.3923e-15
LOC_Os02g36140	terpene synthase, putative, expressed	191.52	25.0159	358.025	14.3119	5.80407e-17	5.1225e-14
LOC_Os11g47600	glycosyl hydrolase, putative, expressed	192.697	38.1452	347.249	9.10334	6.51693e-17	5.59189e-14
LOC_Os12g36920	calmodulin binding protein, putative, expressed	160.906	13.2656	308.547	23.2592	1.33853e-16	1.11749e-13
LOC_Os08g36910	alpha-amylase precursor, putative, expressed	511.974	105.731	918.218	8.68452	1.89768e-16	1.54261e-13
LOC_Os12g36910	calmodulin binding protein, putative, expressed	473.376	112.134	834.618	7.44304	3.91637e-16	3.10196e-13
LOC_Os03g52330	hypothetical protein	25.0782	0	50.1565	Inf	6.87514e-16	5.30933e-13
LOC_Os11g37950	WIP3 - Wound-induced protein precursor, expressed	259.06	54.8238	463.296	8.45065	7.92196e-16	5.96852e-13
LOC_Os08g03240	lectin-like receptor kinase 1, putative, expressed	48.3891	3.81347	92.9648	24.378	1.05059e-15	7.72685e-13
LOC_Os07g35480	glucan endo-1,3-beta-glucosidase precursor, putative, expressed	1690.93	437.774	2944.09	6.72513	1.25202e-15	8.99417e-13
LOC_Os03g50580	expressed protein	91.3566	1.93756	180.776	93.3008	1.29651e-15	9.10211e-13
LOC_Os01g45720	expressed protein	73.0926	11.365	134.82	11.8628	1.63565e-15	1.12278e-12
LOC_Os09g25060	OsWRKY76 - Superfamily of TFs having WRKY and zinc finger domains, expressed	668.97	80.6259	1257.31	15.5944	1.80038e-15	1.209e-12
LOC_Os04g06590	expressed protein	1937.82	182.449	3693.2	20.2424	1.9743e-15	1.29757e-12
LOC_Os07g46920	sex determination protein tasselseed-2, putative, expressed	494.748	64.2843	925.211	14.3925	2.32187e-15	1.49422e-12
LOC_Os07g34260	chalcone and stilbene synthases, putative, expressed	807.67	146.699	1468.64	10.0112	2.49136e-15	1.57057e-12
LOC_Os04g55740	peroxidase precursor, putative, expressed	37.9972	2.50739	73.4871	29.3082	6.74468e-15	4.16686e-12
LOC_Os09g13890	calmodulin binding protein, putative, expressed	231.854	10.6579	453.05	42.5082	7.02805e-15	4.25679e-12
LOC_Os08g09060	Cupin domain containing protein, expressed	1066.85	296.899	1836.8	6.18662	8.63493e-15	5.12948e-12
LOC_Os12g25090	expressed protein	319.362	89.494	549.229	6.13705	1.08687e-14	6.33459e-12
LOC_Os03g50710	hypothetical protein	98.9365	2.09923	195.774	93.26	1.95753e-14	1.11978e-11
LOC_Os04g06510	conserved hypothetical protein	43.6867	4.16306	83.2104	19.9878	2.50311e-14	1.40584e-11
LOC_Os04g35860	T-complex protein 11, putative, expressed	72.6622	9.04848	136.276	15.0607	2.57608e-14	1.42098e-11
LOC_Os01g18170	Cupin domain containing protein, expressed	116.083	20.4996	211.667	10.3254	3.77498e-14	2.02521e-11
LOC_Os12g28550	ATPase, AAA family domain containing protein, expressed	172.489	39.2559	305.722	7.78791	3.8026e-14	2.02521e-11
LOC_Os11g02540	OsWRKY50 - Superfamily of TFs having WRKY and zinc finger domains, expressed	116.984	0.267987	233.699	872.054	4.46823e-14	2.33938e-11
LOC_Os01g24710	jacalin-like lectin domain containing protein, expressed	425.888	60.4865	791.289	13.0821	6.13157e-14	3.15673e-11
LOC_Os02g16940	OsSub13 - Putative Subtilisin homologue, expressed	28.475	0	56.95	Inf	7.87055e-14	3.9856e-11
LOC_Os09g35780	BAP2, putative, expressed	72.4744	9.68303	135.266	13.9694	8.92214e-14	4.44524e-11
LOC_Os06g29730	RALFL28 - Rapid ALkalinization Factor RALF family protein precursor, expressed	342.946	84.7675	601.125	7.09145	9.20327e-14	4.51252e-11
LOC_Os08g09010	Cupin domain containing protein, expressed	671.848	203.17	1140.53	5.61366	1.25936e-13	6.0784e-11
LOC_Os11g37960	WIP4 - Wound-induced protein precursor, expressed	579.443	185.27	973.616	5.25513	1.67594e-13	7.96459e-11
LOC_Os03g17680	expressed protein	225.255	26.2474	424.262	16.164	2.2745e-13	1.06453e-10
LOC_Os11g04830	embryogenesis transmembrane protein, putative, expressed	235.058	34.5278	435.587	12.6156	4.02267e-13	1.85463e-10
LOC_Os05g06970	peroxidase precursor, putative, expressed	138.66	28.7085	248.611	8.65984	1.54022e-12	6.99665e-10
LOC_Os11g44340	calmodulin binding protein, putative	59.4782	4.41109	114.545	25.9676	2.12207e-12	9.50011e-10
LOC_Os04g15920	dehydrogenase, putative, expressed	674.399	213.543	1135.26	5.31629	2.53135e-12	1.11705e-09
LOC_Os12g24650	leucine aminopeptidase, chloroplast precursor, putative, expressed	196.318	52.1506	340.485	6.52889	3.61656e-12	1.57346e-09
LOC_Os10g28080	glycosyl hydrolase, putative, expressed	3459.54	756.62	6162.46	8.14473	4.43751e-12	1.90381e-09
LOC_Os01g58320	expressed protein	80.1217	13.0021	147.241	11.3244	4.59037e-12	1.94242e-09
LOC_Os10g05660	thaumatin, putative, expressed	180.112	50.7594	309.464	6.09668	5.61902e-12	2.34556e-09
LOC_Os01g03940	expressed protein	723.94	178.127	1269.75	7.12834	6.14864e-12	2.53242e-09
LOC_Os04g50950	peptide transporter PTR2, putative, expressed	106.589	26.6511	186.526	6.99879	7.42284e-12	3.01699e-09
LOC_Os03g09910	aminotransferase, classes I and II, domain containing protein, expressed	58.165	1.98377	114.346	57.6409	9.88218e-12	3.96442e-09
LOC_Os01g71474	glycosyl hydrolases family 17, putative, expressed	68.6529	15.2891	122.017	7.98062	1.21856e-11	4.82583e-09
LOC_Os01g27390	glutathione S-transferase, putative, expressed	36.6924	1.24751	72.1372	57.8248	1.92574e-11	7.5299e-09
LOC_Os08g25990	alcohol oxidase-related, putative	18.4449	0.267987	36.6217	136.655	2.06124e-11	7.86072e-09
LOC_Os04g15690	DSBA-like thioredoxin domain containing protein, expressed	882.944	306.674	1459.21	4.75818	2.05672e-11	7.86072e-09
LOC_Os06g39120	expressed protein	1213.38	418.168	2008.59	4.80331	2.43367e-11	9.16782e-09
LOC_Os04g51160	transposon protein, putative, unclassified, expressed	133.054	38.8615	227.246	5.84758	3.20528e-11	1.19291e-08
LOC_Os08g13270	expressed protein	63.1217	13.4333	112.81	8.39779	4.40264e-11	1.61902e-08
LOC_Os04g22080	retrotransposon protein, putative, unclassified	87.4301	5.17798	169.682	32.77	5.29782e-11	1.92529e-08
LOC_Os09g10760	RNA recognition motif containing protein, putative, expressed	194.36	324.24	64.4802	0.198865	6.84715e-11	2.4594e-08
LOC_Os03g51530	expressed protein	693.403	1124.79	262.014	0.232944	8.85892e-11	3.14543e-08
LOC_Os03g50720	hypothetical protein	15.2638	0	30.5275	Inf	9.72571e-11	3.37559e-08
LOC_Os02g43120	zinc finger, C3HC4 type domain containing protein, expressed	33.7446	5.21659	62.2726	11.9374	9.62209e-11	3.37559e-08
LOC_Os03g21710	WRKY45 transcription factor, putative, expressed	152.791	10.8797	294.702	27.0873	1.38667e-10	4.75935e-08
LOC_Os07g35560	glucan endo-1,3-beta-glucosidase precursor, putative, expressed	3321.5	1237.46	5405.54	4.36827	1.5485e-10	5.2564e-08
LOC_Os07g04930	retrotransposon protein, putative, unclassified, expressed	2012.16	3208.93	815.387	0.254099	1.62854e-10	5.46801e-08
LOC_Os03g59770	EF hand family protein, putative, expressed	103.649	4.03524	203.263	50.3719	2.56697e-10	8.52621e-08
LOC_Os08g31850	expressed protein	44.3151	9.46125	79.1689	8.3677	3.08101e-10	1.01247e-07
LOC_Os12g02450	OsWRKY64 - Superfamily of TFs having WRKY and zinc finger domains	53.4091	11.428	95.3901	8.34702	3.71057e-10	1.20652e-07
LOC_Os06g11210	12-oxophytodienoate reductase, putative, expressed	49.3236	8.77741	89.8699	10.2388	3.83472e-10	1.2339e-07
LOC_Os04g39010	heavy metal associated domain containing protein, expressed	95.9812	26.9439	165.019	6.12454	4.46604e-10	1.42223e-07
LOC_Os07g35740	TKL_IRAK_DUF26-ld.2 - DUF26 kinases have homology to DUF26 containing loci, expressed	35.4849	5.63081	65.3389	11.6038	4.68982e-10	1.47825e-07
LOC_Os01g48690	ribosomal protein rpS20, putative, expressed	277.705	459.507	95.9034	0.208709	5.06293e-10	1.57974e-07
LOC_Os06g39110	expressed protein	950.49	357.467	1543.51	4.31791	5.12217e-10	1.58224e-07
LOC_Os10g39680	CHIT14 - Chitinase family protein precursor, expressed	1906.8	737.101	3076.5	4.17379	7.28714e-10	2.20686e-07
LOC_Os03g58540	spo0B-associated GTP-binding protein, putative, expressed	170.719	283.66	57.7791	0.203691	7.22458e-10	2.20686e-07
LOC_Os03g08410	flavin-containing monooxygenase family protein, putative, expressed	17.5685	0.723897	34.4132	47.5388	7.40062e-10	2.21739e-07
LOC_Os08g09040	Cupin domain containing protein, expressed	48.7747	10.638	86.9114	8.16992	7.46549e-10	2.21739e-07
LOC_Os04g53210	hydroxyacid oxidase 1, putative, expressed	199.009	68.8377	329.179	4.78197	8.00796e-10	2.35586e-07
LOC_Os03g18850	pathogenesis-related Bet v I family protein, putative, expressed	1827.62	751.229	2904.02	3.86569	8.3614e-10	2.43664e-07
LOC_Os06g51050	CHIT7 - Chitinase family protein precursor, expressed	301.956	66.8244	537.088	8.0373	1.09096e-09	3.14952e-07
LOC_Os07g34070	auxin-induced protein 5NG4, putative, expressed	88.8939	23.751	154.037	6.48547	1.15023e-09	3.28987e-07
LOC_Os02g03270	AT hook motif domain containing protein, expressed	90.1067	26.4509	153.763	5.81314	1.19893e-09	3.39769e-07
LOC_Os05g30500	expressed protein	546.82	66.8083	1026.83	15.3698	1.23976e-09	3.48148e-07
LOC_Os01g29280	expressed protein	139.095	44.4571	233.732	5.25748	1.2621e-09	3.51229e-07
LOC_Os10g37570	OsFBDUF49 - F-box and DUF domain containing protein, expressed	69.8887	19.0843	120.693	6.3242	1.42996e-09	3.94388e-07
LOC_Os10g34040	nodulin, putative, expressed	56.6886	1.74964	111.627	63.8004	1.50254e-09	4.10739e-07
LOC_Os07g33440	cytochrome P450, putative, expressed	48.5571	10.4485	86.6656	8.29453	1.76652e-09	4.78665e-07
LOC_Os06g03810	expressed protein	426.72	113.846	739.595	6.49647	1.91367e-09	5.13221e-07
LOC_Os09g27580	potassium transporter, putative, expressed	1663.57	698.813	2628.32	3.76113	1.92728e-09	5.13221e-07
LOC_Os02g57010	RNA recognition motif containing protein, putative, expressed	133.174	223.942	42.4057	0.189361	2.13073e-09	5.62549e-07
LOC_Os05g06780	LTPL104 - Protease inhibitor/seed storage/LTP family protein precursor, expressed	247.403	397.421	97.3848	0.245042	2.31996e-09	6.0732e-07
LOC_Os09g23300	integral membrane protein, putative, expressed	31.0305	6.25147	55.8096	8.92745	2.60107e-09	6.75185e-07
LOC_Os01g58100	polyphenol oxidase, putative	320.339	85.2402	555.437	6.51613	2.81991e-09	7.25893e-07
LOC_Os11g10460	peroxidase precursor, putative, expressed	29.5082	3.34674	55.6697	16.634	2.89563e-09	7.39222e-07
LOC_Os01g09150	expressed protein	18.9018	1.25987	36.5438	29.006	2.93277e-09	7.42568e-07
LOC_Os03g15870	ribosomal protein L4, putative, expressed	254.653	412.295	97.0108	0.235294	3.00546e-09	7.54785e-07
LOC_Os03g31150	expressed protein	208.76	339.669	77.8502	0.229194	3.14504e-09	7.8347e-07
LOC_Os08g44220	GLTP domain containing protein, putative, expressed	42.4758	5.09637	79.8551	15.669	3.40902e-09	8.42437e-07
LOC_Os07g28850	retrotransposon protein, putative, unclassified, expressed	246.571	92.223	400.92	4.34729	3.80293e-09	9.24981e-07
LOC_Os02g14430	peroxidase precursor, putative, expressed	2738.8	1212.61	4264.99	3.5172	3.78791e-09	9.24981e-07
LOC_Os05g50580	OsSCP30 - Putative Serine Carboxypeptidase homologue, expressed	67.2218	18.8625	115.581	6.12754	4.30628e-09	1.03923e-06
LOC_Os11g38780	EF hand family protein, putative	35.9867	0	71.9734	Inf	4.58805e-09	1.09864e-06
LOC_Os03g16960	cysteine-rich repeat secretory protein 55 precursor, putative, expressed	191.304	67.5872	315.02	4.66094	6.77866e-09	1.61071e-06
LOC_Os04g49210	naringenin,2-oxoglutarate 3-dioxygenase, putative, expressed	261.124	38.3061	483.942	12.6336	7.30922e-09	1.72353e-06
LOC_Os02g50410	hypothetical protein	11.9437	0	23.8873	Inf	8.16381e-09	1.9023e-06
LOC_Os09g20090	L-ascorbate oxidase precursor, putative, expressed	88.8853	15.8255	161.945	10.2332	8.19054e-09	1.9023e-06
LOC_Os04g45890	retrotransposon protein, putative, unclassified, expressed	76.8806	21.2774	132.484	6.2265	8.55975e-09	1.97321e-06
LOC_Os03g10640	calcium-transporting ATPase, plasma membrane-type, putative, expressed	1175.84	501.749	1849.93	3.68697	8.87317e-09	2.03031e-06
LOC_Os12g11370	verticillium wilt disease resistance protein, putative, expressed	476.172	194.19	758.154	3.90418	9.67017e-09	2.18038e-06
LOC_Os07g49110	D-alanine--D-alanine ligase family, putative, expressed	1312.45	2172.36	452.54	0.208317	9.65246e-09	2.18038e-06
LOC_Os06g11520	LMBR1 integral membrane protein, putative, expressed	114.859	31.7861	197.932	6.22698	9.8347e-09	2.20141e-06
LOC_Os02g15560	transposon protein, putative, Mutator sub-class	55.1498	5.65707	104.643	18.4977	1.03019e-08	2.2894e-06
LOC_Os05g04490	peroxidase precursor, putative, expressed	154.733	32.4422	277.023	8.53899	1.06038e-08	2.33965e-06
LOC_Os01g42280	pentatricopeptide, putative, expressed	175.936	282.554	69.318	0.245326	1.12204e-08	2.45814e-06
LOC_Os07g03780	lectin-like receptor kinase, putative	16.2043	0.897923	31.5108	35.0929	1.14272e-08	2.48582e-06
LOC_Os08g13440	cupin domain containing protein, expressed	129.819	43.67	215.967	4.94544	1.22084e-08	2.62287e-06
LOC_Os01g42410	pleiotropic drug resistance protein, putative, expressed	1252.54	468.404	2036.67	4.3481	1.22271e-08	2.62287e-06
LOC_Os03g58790	ATPase, putative, expressed	3013.68	1204.63	4822.73	4.00349	1.31175e-08	2.79448e-06
LOC_Os01g60020	NAC domain transcription factor, putative, expressed	833.045	354.748	1311.34	3.69654	1.69035e-08	3.57635e-06
LOC_Os11g05800	HVA22, putative, expressed	246.713	51.7039	441.722	8.5433	1.70307e-08	3.57876e-06
LOC_Os07g33780	pleiotropic drug resistance protein 5, putative, expressed	418.149	174.67	661.628	3.78787	1.93033e-08	4.0289e-06
LOC_Os07g48050	peroxidase precursor, putative, expressed	486.061	199.756	772.366	3.86654	2.01545e-08	4.17835e-06
LOC_Os03g52860	lipoxygenase, putative, expressed	88.4509	4.36334	172.539	39.5428	2.12805e-08	4.38236e-06
LOC_Os06g20920	SAM dependent carboxyl methyltransferase, putative, expressed	26.9065	2.60135	51.2116	19.6866	2.22099e-08	4.54346e-06
LOC_Os04g27810	retrotransposon protein, putative, Ty3-gypsy subclass	245.537	52.7895	438.284	8.30249	2.74315e-08	5.57473e-06
LOC_Os07g46846	sex determination protein tasselseed-2, putative, expressed	48.2737	6.23319	90.3142	14.4892	2.79076e-08	5.63442e-06
LOC_Os02g48210	lectin-like protein kinase, putative, expressed	454.189	161.253	747.125	4.63325	2.93018e-08	5.87749e-06
LOC_Os10g42040	expressed protein	78.8449	24.247	133.443	5.50347	3.22379e-08	6.40784e-06
LOC_Os02g51570	peptidyl-prolyl cis-trans isomerase, FKBP-type, putative, expressed	150.322	244.428	56.2162	0.229991	3.23607e-08	6.40784e-06
LOC_Os03g45960	thaumatin, putative, expressed	468.825	70.5687	867.081	12.287	3.46317e-08	6.81384e-06
LOC_Os06g22290	legume lectins beta domain containing protein, expressed	23.1548	1.8436	44.466	24.1191	4.0367e-08	7.892e-06
LOC_Os08g31250	C1-like domain containing protein, expressed	45.7012	3.29139	88.1109	26.7701	4.07687e-08	7.9204e-06
LOC_Os04g29960	OsWAK43 - OsWAK receptor-like protein kinase, expressed	40.6715	10.7458	70.5971	6.56972	4.2288e-08	8.16422e-06
LOC_Os02g56380	OsWAK21 - OsWAK receptor-like cytoplasmic kinase OsWAK-RLCK, expressed	372.717	159.077	586.358	3.68601	4.26666e-08	8.18615e-06
LOC_Os01g32460	expressed protein	406.569	25.961	787.176	30.3215	4.42585e-08	8.43917e-06
LOC_Os10g41999	RALFL27 - Rapid ALkalinization Factor RALF family protein precursor, expressed	76.4519	24.5013	128.402	5.24063	4.6235e-08	8.76195e-06
LOC_Os01g03950	glycosyl hydrolase, family 31, putative, expressed	180.522	67.0525	293.991	4.38449	4.77795e-08	8.99945e-06
LOC_Os10g36530	mutS domain V family protein, expressed	101.782	167.416	36.1483	0.215919	4.81594e-08	9.01601e-06
LOC_Os09g38840	OsWAK90 - OsWAK receptor-like protein kinase, expressed	116.59	34.9267	198.254	5.67629	4.96908e-08	9.23184e-06
LOC_Os03g49710	ribosomal protein S13p/S18e, putative, expressed	200.776	320.022	81.529	0.25476	4.99099e-08	9.23184e-06
LOC_Os10g41980	RALFL26 - Rapid ALkalinization Factor RALF family protein precursor, expressed	197.413	53.2688	341.558	6.41197	5.09497e-08	9.36808e-06
LOC_Os07g48730	tyrosine protein kinase domain containing protein, putative, expressed	118.882	43.6638	194.1	4.44534	5.14898e-08	9.41137e-06
LOC_Os01g04560	conserved hypothetical protein	51.8087	15.7268	87.8906	5.5886	5.46024e-08	9.92157e-06
LOC_Os07g35810	TKL_IRAK_DUF26-ld.6 - DUF26 kinases have homology to DUF26 containing loci, expressed	364.236	157.449	571.023	3.62672	5.97366e-08	1.0791e-05
LOC_Os03g56160	lectin-like receptor kinase 7, putative, expressed	1564.09	680.335	2447.85	3.598	6.19955e-08	1.1134e-05
LOC_Os01g60600	WRKY DNA-binding domain containing protein, expressed	253.219	58.6486	447.789	7.63513	6.38507e-08	1.14009e-05
LOC_Os08g04350	plastocyanin-like domain containing protein, putative, expressed	66.1438	21.3361	110.952	5.20018	6.95981e-08	1.23557e-05
LOC_Os11g45990	von Willebrand factor type A domain containing protein, putative, expressed	41.0955	0.361949	81.8291	226.079	7.15439e-08	1.26285e-05
LOC_Os04g30060	wall-associated receptor kinase-like 10 precursor, putative	187.718	77.656	297.78	3.83461	7.20583e-08	1.26471e-05
LOC_Os04g27800	expressed protein	121.735	24.4994	218.971	8.93779	7.8221e-08	1.36511e-05
LOC_Os09g25200	protein binding protein, putative	45.0437	9.77867	80.3087	8.21264	8.33326e-08	1.44615e-05
LOC_Os04g43670	expressed protein	89.1273	34.2949	143.96	4.1977	9.14722e-08	1.57853e-05
LOC_Os11g29210	resistance-gene-interacting protein, putative, expressed	83.0504	25.134	140.967	5.60862	9.61976e-08	1.65086e-05
LOC_Os01g08840	hypothetical protein	15.5994	1.25987	29.9389	23.7634	1.0072e-07	1.71892e-05
LOC_Os09g26920	OsSub57 - Putative Subtilisin homologue, expressed	48.31	81.0408	15.5792	0.192239	1.04807e-07	1.77884e-05
LOC_Os01g42380	pleiotropic drug resistance protein, putative, expressed	793.943	313.92	1273.97	4.05825	1.08582e-07	1.83284e-05
LOC_Os01g42030	mitochondrial chaperone BCS1, putative, expressed	322.618	139.885	505.352	3.61263	1.11901e-07	1.8786e-05
LOC_Os12g43430	thaumatin, putative, expressed	489.923	97.165	882.682	9.08435	1.13052e-07	1.88766e-05
LOC_Os04g59190	peroxidase precursor, putative, expressed	1769.77	773.856	2765.68	3.5739	1.13684e-07	1.88801e-05
LOC_Os04g10010	sex determination protein tasselseed-2, putative, expressed	144.418	15.7192	273.117	17.3748	1.15239e-07	1.90359e-05
LOC_Os02g30190	conserved hypothetical protein	37.3913	9.89413	64.8884	6.55828	1.2188e-07	2.0026e-05
LOC_Os09g20500	transporter, putative, expressed	31.35	6.62423	56.0757	8.46524	1.47068e-07	2.40366e-05
LOC_Os06g35060	heavy metal-associated domain containing protein, expressed	138.942	5.4075	272.476	50.3886	1.53836e-07	2.48492e-05
LOC_Os02g37180	expressed protein	194.996	23.2075	366.784	15.8046	1.55886e-07	2.48492e-05
LOC_Os02g02210	aminotransferase, putative, expressed	66.381	8.25081	124.511	15.0908	1.56062e-07	2.48492e-05
LOC_Os11g15570	Ser/Thr protein phosphatase family protein, putative, expressed	156.708	64.9567	248.46	3.825	1.54971e-07	2.48492e-05
LOC_Os02g56370	OsWAK20 - OsWAK receptor-like protein kinase, expressed	259.307	110.486	408.129	3.69394	1.54758e-07	2.48492e-05
LOC_Os02g47650	universal stress protein domain containing protein, putative, expressed	252.367	109.743	394.991	3.59923	1.59329e-07	2.52394e-05
LOC_Os01g21990	CRS2-associated factor 2, chloroplast precursor, putative, expressed	137.647	215.929	59.366	0.274933	1.68485e-07	2.65536e-05
LOC_Os03g52390	PIII1 - Proteinase inhibitor II family protein precursor, expressed	426.06	204.592	647.528	3.16497	1.73763e-07	2.72464e-05
LOC_Os09g29510	OsWAK80 - OsWAK receptor-like protein kinase, expressed	19.5539	3.09111	36.0167	11.6517	1.78014e-07	2.77719e-05
LOC_Os02g50280	pentatricopeptide, putative, expressed	81.1221	132.409	29.8349	0.225323	1.9029e-07	2.9538e-05
LOC_Os03g29240	PDI, putative, expressed	959.016	455.93	1462.1	3.20686	1.92871e-07	2.97697e-05
LOC_Os01g28500	SCP-like extracellular protein, expressed	1552.4	741.607	2363.2	3.18659	1.9371e-07	2.97697e-05
LOC_Os02g17000	OsSub14 - Putative Subtilisin homologue, expressed	45.8238	12.1704	79.4773	6.5304	1.957e-07	2.97792e-05
LOC_Os03g46440	BTBA4 - Bric-a-Brac,Tramtrack, Broad Complex BTB domain with Ankyrin repeat region, expressed	961.946	470.441	1453.45	3.08955	1.95688e-07	2.97792e-05
LOC_Os09g12300	serine/threonine-protein kinase NAK, putative, expressed	129.935	221.711	38.1595	0.172114	2.17199e-07	3.28886e-05
LOC_Os10g39100	uncharacterized Cys-rich domain containing protein, putative, expressed	275.814	108.97	442.657	4.06217	2.19831e-07	3.31248e-05
LOC_Os01g46720	expressed protein	5021.7	7570.32	2473.08	0.326681	2.25903e-07	3.38744e-05
LOC_Os11g47630	ZOS11-10 - C2H2 zinc finger protein, expressed	69.7998	1.38769	138.212	99.5988	2.30083e-07	3.43347e-05
LOC_Os02g37480	glycine-rich cell wall structural protein precursor, putative, expressed	176.524	273.416	79.6323	0.291249	2.31642e-07	3.4401e-05
LOC_Os06g51210	zinc finger family protein, putative	40.2212	11.5036	68.9387	5.9928	2.45693e-07	3.63131e-05
LOC_Os06g02500	superoxide dismutase, chloroplast, putative, expressed	243.577	377.59	109.564	0.290166	2.64667e-07	3.89312e-05
LOC_Os12g15680	laccase precursor protein, putative, expressed	42.9005	3.40531	82.3957	24.1962	2.72936e-07	3.99573e-05
LOC_Os01g57082	insulin-degrading enzyme, putative	145.442	50.2823	240.601	4.78501	2.91394e-07	4.24583e-05
LOC_Os01g60930	expressed protein	200.67	71.5397	329.8	4.61003	2.9954e-07	4.34403e-05
LOC_Os09g28460	xyloglucan fucosyltransferase, putative, expressed	14.9345	1.25987	28.6091	22.708	3.05177e-07	4.40511e-05
LOC_Os10g04370	OsFBX357 - F-box domain containing protein, expressed	12.3607	0.629936	24.0915	38.2444	3.13514e-07	4.50439e-05
LOC_Os05g50950	pentatricopeptide repeat protein PPR986-12, putative, expressed	187.101	291.977	82.2251	0.281615	3.17284e-07	4.53745e-05
LOC_Os12g36830	pathogenesis-related Bet v I family protein, putative, expressed	500.138	156.169	844.106	5.40508	3.43504e-07	4.88979e-05
LOC_Os01g43270	hydroquinone glucosyltransferase, putative	221.699	342.633	100.765	0.294089	3.68667e-07	5.22391e-05
LOC_Os03g29410	tyrosine protein kinase domain containing protein, putative, expressed	183.51	80.32	286.699	3.56946	3.81514e-07	5.38126e-05
LOC_Os02g04340	NIN-like protein 2, putative, expressed	91.9352	36.7667	147.104	4.00101	3.85521e-07	5.41307e-05
LOC_Os04g10060	ent-kaurene synthase, chloroplast precursor, putative, expressed	22.326	3.96754	40.6845	10.2544	3.92969e-07	5.49267e-05
LOC_Os03g61490	expressed protein	58.772	20.3733	97.1707	4.76952	3.9778e-07	5.53488e-05
LOC_Os10g22520	cellulase, putative, expressed	1520.37	751.894	2288.84	3.0441	4.12212e-07	5.70996e-05
LOC_Os02g37190	expressed protein	82.2752	33.913	130.637	3.85213	4.21204e-07	5.80848e-05
LOC_Os02g52170	expressed protein	132.261	56.3854	208.136	3.69131	4.41961e-07	6.06763e-05
LOC_Os01g66840	pectinacetylesterase domain containing protein	342.365	152.921	531.809	3.47767	4.50887e-07	6.16278e-05
LOC_Os04g43680	MYB family transcription factor, putative, expressed	775.563	373.717	1177.41	3.15054	4.56258e-07	6.20873e-05
LOC_Os09g26960	cytochrome P450, putative, expressed	4048.39	2089.49	6007.3	2.87501	4.68974e-07	6.32603e-05
LOC_Os01g03180	retrotransposon protein, putative, unclassified, expressed	43.1539	73.1469	13.1609	0.179924	4.67578e-07	6.32603e-05
LOC_Os01g04280	calmodulin binding protein, putative, expressed	631.629	272.304	990.954	3.63915	4.73613e-07	6.36083e-05
LOC_Os04g59160	peroxidase precursor, putative, expressed	26.5646	2.54124	50.5881	19.9068	5.18329e-07	6.84697e-05
LOC_Os09g29310	zinc finger, C3HC4 type domain containing protein, expressed	260.228	118.645	401.81	3.38665	5.18676e-07	6.84697e-05
LOC_Os01g71350	glycosyl hydrolases family 17, putative, expressed	2802.85	1369	4236.71	3.09476	5.15272e-07	6.84697e-05
LOC_Os06g38970	expressed protein	754.81	375.218	1134.4	3.02332	5.1416e-07	6.84697e-05
LOC_Os05g39860	expressed protein	29.6752	1.48165	57.8688	39.0571	5.20963e-07	6.84789e-05
LOC_Os03g25760	calmodulin-binding protein, putative, expressed	31.9649	5.53685	58.3929	10.5462	5.3904e-07	7.05549e-05
LOC_Os02g37280	heavy metal transport/detoxification protein, putative	52.707	17.5549	87.8592	5.00482	5.56744e-07	7.22598e-05
LOC_Os01g69140	regulatory protein, putative, expressed	172.165	59.304	285.026	4.80618	5.56582e-07	7.22598e-05
LOC_Os06g18960	embryogenesis transmembrane protein, putative, expressed	14.9652	0.361949	29.5685	81.6926	5.73686e-07	7.39078e-05
LOC_Os04g42760	sialyltransferase family domain containing protein, expressed	202.535	64.0832	340.987	5.321	5.74227e-07	7.39078e-05
LOC_Os05g35540	GTPase of unknown function domain containing protein, putative, expressed	130.268	205.869	54.6672	0.265544	5.89512e-07	7.55603e-05
LOC_Os03g03034	flavonol synthase/flavanone 3-hydroxylase, putative, expressed	763.458	292.991	1233.93	4.21149	5.95309e-07	7.5988e-05
LOC_Os02g40840	alcohol oxidase, putative, expressed	445.158	213.101	677.215	3.17791	5.99656e-07	7.62279e-05
LOC_Os12g24320	ATPase 3, putative, expressed	276.735	82.2909	471.179	5.72577	6.33048e-07	8.01429e-05
LOC_Os07g35700	TKL_IRAK_DUF26-lc.4 - DUF26 kinases have homology to DUF26 containing loci, expressed	179.018	82.8212	275.215	3.32301	6.49283e-07	8.18627e-05
LOC_Os01g22336	peroxidase precursor, putative, expressed	8.81628	0	17.6326	Inf	6.59404e-07	8.28008e-05
LOC_Os07g26110	membrane associated DUF588 domain containing protein, putative, expressed	297.317	125.085	469.549	3.75385	6.64584e-07	8.31133e-05
LOC_Os02g14480	receptor-like kinase, putative, expressed	755.693	377.983	1133.4	2.99855	6.78397e-07	8.44987e-05
LOC_Os05g47770	serine/threonine-protein kinase At1g18390 precursor, putative, expressed	397.275	126.013	668.538	5.30532	7.08122e-07	8.7847e-05
LOC_Os04g10000	sex determination protein tasselseed-2, putative, expressed	60.8263	12.3661	109.287	8.83757	7.31735e-07	9.04131e-05
LOC_Os07g02440	peroxidase precursor, putative, expressed	103.553	163.029	44.0776	0.270368	7.38918e-07	9.09369e-05
LOC_Os05g25390	tyrosine protein kinase domain containing protein, putative, expressed	355.958	163.281	548.636	3.36007	7.58596e-07	9.29882e-05
LOC_Os03g02874	retrotransposon protein, putative, Ty3-gypsy subclass, expressed	11.7236	0.757751	22.6894	29.9432	8.53341e-07	0.000104188
LOC_Os03g08320	ZIM domain containing protein, putative, expressed	301.362	138.551	464.174	3.3502	8.66212e-07	0.000105344
LOC_Os07g14740	harpin-induced protein 1 domain containing protein, expressed	327.861	84.3367	571.386	6.77506	9.67011e-07	0.000117141
LOC_Os01g57073	insulin-degrading enzyme, putative, expressed	526.123	257.168	795.079	3.09167	9.92958e-07	0.000119814
LOC_Os09g37840	carbohydrate binding protein, putative	13.6764	1.16591	26.1869	22.4605	1.0121e-06	0.000121649
LOC_Os12g07580	dirigent, putative, expressed	247.052	94.0001	400.105	4.25643	1.05964e-06	0.00012687
LOC_Os01g67360	methyltransferase, putative, expressed	204.529	313.242	95.8169	0.305888	1.10758e-06	0.000132097
LOC_Os03g13210	peroxidase precursor, putative, expressed	250.308	118.847	381.769	3.21226	1.1218e-06	0.000133278
LOC_Os01g72530	OsCML31 - Calmodulin-related calcium sensor protein, expressed	698.934	341.684	1056.18	3.09111	1.1367e-06	0.000134018
LOC_Os05g38350	glycerol-3-phosphate acyltransferase 8, putative, expressed	496.147	255.352	736.942	2.88598	1.13307e-06	0.000134018
LOC_Os05g35470	dienelactone hydrolase family protein, expressed	275.067	415.898	134.236	0.322762	1.17527e-06	0.000138038
LOC_Os05g15510	cellulase, putative, expressed	506.889	778.712	235.065	0.301864	1.18042e-06	0.000138118
LOC_Os04g56030	glycine-rich cell wall structural protein precursor, putative, expressed	47.8829	7.61612	88.1497	11.5741	1.21508e-06	0.000141637
LOC_Os05g33130	CHIT17 - Chitinase family protein precursor, expressed	90.4553	4.70057	176.21	37.4869	1.25305e-06	0.000145436
LOC_Os02g03050	dimethyladenosine transferase, putative, expressed	183.219	283.766	82.6719	0.291338	1.25708e-06	0.000145436
LOC_Os08g15460	preprotein translocase subunit secY, putative, expressed	190.267	293.487	87.0476	0.296598	1.32108e-06	0.00015227
LOC_Os02g47510	9-cis-epoxycarotenoid dioxygenase 1, chloroplast precursor, putative, expressed	2199	3250.57	1147.43	0.352995	1.38331e-06	0.000158261
LOC_Os12g35630	elongation factor TS family protein, expressed	1736.36	2596.59	876.125	0.337414	1.37921e-06	0.000158261
LOC_Os05g01970	NAD dependent epimerase/dehydratase family protein, putative, expressed	63.2675	102.781	23.7536	0.231108	1.48277e-06	0.000169013
LOC_Os12g04150	alpha/beta hydrolase fold, putative, expressed	18.2294	1.98377	34.4751	17.3786	1.4969e-06	0.000169593
LOC_Os12g43380	thaumatin, putative, expressed	3475.66	1773.42	5177.91	2.91974	1.49883e-06	0.000169593
LOC_Os06g23140	copper methylamine oxidase precursor, putative	29.1354	4.25702	54.0137	12.6882	1.66194e-06	0.000187363
LOC_Os04g56930	glycosyl hydrolases, putative, expressed	27.2821	2.97565	51.5885	17.3368	1.71564e-06	0.000192713
LOC_Os04g57850	AMP-binding enzyme, putative, expressed	1015.87	520.79	1510.95	2.90127	1.77336e-06	0.000198475
LOC_Os03g29850	metal cation transporter, putative, expressed	961.355	435.94	1486.77	3.41049	1.88877e-06	0.000210562
LOC_Os01g60640	OsWRKY21 - Superfamily of TFs having WRKY and zinc finger domains, expressed	127.56	58.6576	196.462	3.3493	1.89499e-06	0.000210562
LOC_Os01g22980	OsSCP3 - Putative Serine Carboxypeptidase homologue, expressed	742.315	1112.85	371.776	0.334075	1.93083e-06	0.000213776
LOC_Os10g34940	expressed protein	147.3	68.5268	226.073	3.29904	1.97909e-06	0.000218021
LOC_Os02g01210	amino acid transporter, putative, expressed	228.52	346.756	110.283	0.318042	1.9833e-06	0.000218021
LOC_Os03g03790	AMP-binding domain containing protein, expressed	523.043	200.677	845.409	4.21279	2.00184e-06	0.000218505
LOC_Os02g48200	lectin-like protein kinase, putative, expressed	100.842	43.2572	158.427	3.66245	1.99797e-06	0.000218505
LOC_Os07g07310	polynucleotide phosphorylase, putative, expressed	325.984	492.203	159.765	0.324591	2.21315e-06	0.000240719
LOC_Os03g14090	armadillo/beta-catenin repeat family protein, putative, expressed	139.722	62.0242	217.42	3.5054	2.23413e-06	0.000242149
LOC_Os02g56420	OsWAK23 - OsWAK short gene, expressed	45.2511	8.96995	81.5322	9.08949	2.28171e-06	0.00024644
LOC_Os06g13940	expressed protein	55.2336	17.9846	92.4826	5.14233	2.31954e-06	0.000247926
LOC_Os01g53390	glucosyltransferase, putative, expressed	423.88	209.776	637.984	3.04126	2.30362e-06	0.000247926
LOC_Os04g39350	heavy metal associated domain containing protein, expressed	893.636	457.113	1330.16	2.90992	2.31521e-06	0.000247926
LOC_Os04g54620	expressed protein	36.0987	60.3421	11.8552	0.196466	2.43613e-06	0.000259489
LOC_Os04g36800	3-oxoacyl-synthase, putative, expressed	16.7641	30.258	3.27009	0.108073	2.44855e-06	0.000259917
LOC_Os08g28880	patatin, putative, expressed	7.92659	0	15.8532	Inf	2.52762e-06	0.000267392
LOC_Os08g25850	hypothetical protein	59.3064	0.757751	117.855	155.533	2.54712e-06	0.000268534
LOC_Os01g72130	glutathione S-transferase, putative, expressed	220.774	108.15	333.398	3.08275	2.6319e-06	0.000276528
LOC_Os01g42860	inhibitor I family protein, putative, expressed	891.582	451.158	1332	2.95241	2.71888e-06	0.000284687
LOC_Os04g11400	expressed protein	326.448	489.54	163.356	0.333692	2.7372e-06	0.000284687
LOC_Os06g04920	zinc finger family protein, putative, expressed	331.882	558.76	105.004	0.187924	2.73258e-06	0.000284687
LOC_Os04g33740	glycosyl hydrolases, putative, expressed	7.97262	0	15.9452	Inf	2.75736e-06	0.000285822
LOC_Os03g34040	ribosomal protein, putative, expressed	431.258	645.565	216.951	0.336064	2.82653e-06	0.000292012
LOC_Os10g34930	secretory protein, putative, expressed	1167.47	514.144	1820.8	3.54142	2.9174e-06	0.000300395
LOC_Os02g03430	expressed protein	116.746	53.1496	180.342	3.39309	2.98573e-06	0.000306409
LOC_Os12g05990	No apical meristem protein, putative, expressed	13.6769	1.97141	25.3823	12.8752	3.16301e-06	0.000323527
LOC_Os07g34850	aspartic proteinase nepenthesin, putative, expressed	57.8179	14.4577	101.178	6.99819	3.2111e-06	0.000327362
LOC_Os01g71340	glycosyl hydrolases family 17, putative, expressed	10726	5717.52	15734.5	2.75197	3.27617e-06	0.000332897
LOC_Os11g15624	expressed protein	915.75	1346.04	485.464	0.360662	3.46438e-06	0.000350867
LOC_Os05g30970	copine, putative, expressed	110.323	48.3752	172.272	3.56116	3.51214e-06	0.000353388
LOC_Os07g35540	TKL_IRAK_DUF26-lc.19 - DUF26 kinases have homology to DUF26 containing loci, expressed	371.312	185.88	556.743	2.99517	3.50077e-06	0.000353388
LOC_Os10g42750	CSLD1 - cellulose synthase-like family D, expressed	102.744	45.9664	159.521	3.47038	3.79838e-06	0.000379715
LOC_Os06g09310	zinc finger, C3HC4 type domain containing protein, expressed	266.132	128.739	403.525	3.13443	3.79534e-06	0.000379715
LOC_Os02g42190	OsWAK16 - OsWAK receptor-like protein kinase	192.999	89.2043	296.793	3.32711	3.89968e-06	0.000388584
LOC_Os05g51470	2-aminoethanethiol dioxygenase, putative, expressed	260.177	403.698	116.655	0.288967	3.91572e-06	0.000388928
LOC_Os07g06450	RNA recognition motif containing protein, putative, expressed	442.732	661.564	223.901	0.338442	3.98321e-06	0.000394363
LOC_Os05g38890	transposon protein, putative, CACTA, En/Spm sub-class, expressed	12.479	1.29373	23.6642	18.2915	4.06965e-06	0.000401635
LOC_Os02g36210	ent-kaurene synthase, chloroplast precursor, putative, expressed	70.4891	12.4341	128.544	10.3381	4.10027e-06	0.000403368
LOC_Os08g24310	receptor-like protein kinase precursor, putative, expressed	203.398	96.9591	309.838	3.19555	4.12059e-06	0.00040408
LOC_Os03g05520	nicotiana lesion-inducing like, putative, expressed	112.004	53.5084	170.5	3.18642	4.29651e-06	0.000418137
LOC_Os07g15460	metal transporter Nramp6, putative, expressed	5174.13	7883.63	2464.64	0.312627	4.30455e-06	0.000418137
LOC_Os01g70550	heparan-alpha-glucosaminide N-acetyltransferase, putative, expressed	229.581	378.092	81.069	0.214416	4.28807e-06	0.000418137
LOC_Os01g51570	glycosyl hydrolases family 17, putative, expressed	5514.04	2927.53	8100.54	2.76702	4.40468e-06	0.000426522
LOC_Os08g26050	hypothetical protein	9.07481	0.489763	17.6599	36.0579	4.48619e-06	0.000433058
LOC_Os06g13180	metalloendoproteinase 1 precursor, putative, expressed	181.086	89.3035	272.868	3.05551	4.80779e-06	0.000462656
LOC_Os06g48560	transferase family protein, putative, expressed	164.024	248.99	79.0591	0.317519	4.95355e-06	0.000475202
LOC_Os12g16010	sex determination protein tasselseed-2, putative, expressed	54.5911	22.8299	86.3523	3.78241	5.03151e-06	0.000481187
LOC_Os10g35950	transferase family protein, putative, expressed	951.2	335.574	1566.83	4.6691	5.08541e-06	0.000484841
LOC_Os01g72970	DUF630/DUF632 domains containing protein, putative, expressed	105.512	48.9853	162.039	3.30791	5.12025e-06	0.00048666
LOC_Os02g37300	heavy metal associated domain containing protein, expressed	339.32	172.688	505.953	2.92987	5.1584e-06	0.000488782
LOC_Os05g09400	30S ribosomal protein S31, chloroplast precursor, putative, expressed	98.4276	152.812	44.0436	0.288221	5.22866e-06	0.000493924
LOC_Os01g73390	conserved hypothetical protein	34.6429	7.53452	61.7512	8.19577	5.25027e-06	0.000494454
LOC_Os02g35490	MLO domain containing protein, putative, expressed	169.862	77.4479	262.276	3.38648	5.34315e-06	0.000500152
LOC_Os03g56869	ribose-5-phosphate isomerase A, putative, expressed	319.647	475.813	163.481	0.343582	5.3283e-06	0.000500152
LOC_Os12g36860	pathogenesis-related protein 10, putative, expressed	34.5391	11.5498	57.5285	4.98091	5.73351e-06	0.00053507
LOC_Os07g29240	expressed protein	139.979	214.761	65.1969	0.303579	5.76011e-06	0.000535933
LOC_Os07g34940	aspartic proteinase nepenthesin-1 precursor, putative, expressed	134.123	32.8288	235.417	7.17105	5.8644e-06	0.000543998
LOC_Os12g29570	expressed protein	71.9241	112.349	31.4993	0.28037	5.97414e-06	0.000552519
LOC_Os11g04770	EF hand family protein, putative	18.9613	1.48165	36.4409	24.5948	6.05034e-06	0.000557895
LOC_Os05g32460	VQ domain containing protein, putative, expressed	102.618	41.1624	164.075	3.98603	6.36257e-06	0.000583122
LOC_Os03g18740	oxidoreductase, short chain dehydrogenase/reductase family, putative, expressed	386.39	207.492	565.287	2.72438	6.38055e-06	0.000583122
LOC_Os01g49470	E3 ubiquitin ligase, putative, expressed	3616.18	5421.42	1810.94	0.334035	6.37946e-06	0.000583122
LOC_Os07g03730	SCP-like extracellular protein, expressed	2528.32	998.24	4058.39	4.06555	6.44115e-06	0.000586924
LOC_Os12g24490	zinc finger, C3HC4 type domain containing protein, expressed	74.4315	23.061	125.802	5.45518	6.87214e-06	0.000624355
LOC_Os03g56500	expressed protein	232.311	78.58	386.042	4.91272	6.958e-06	0.000630301
LOC_Os04g27190	terpene synthase, putative, expressed	71.6415	30.1103	113.173	3.75861	7.07933e-06	0.000639417
LOC_Os06g30640	cytochrome P450, putative	76.1969	31.3516	121.042	3.8608	7.52964e-06	0.000678106
LOC_Os08g15710	DC1 domain, putative, expressed	65.1826	12.1906	118.175	9.69395	7.65053e-06	0.000686991
LOC_Os09g35940	cytochrome P450, putative, expressed	270.917	402.551	139.284	0.346004	7.97582e-06	0.000714125
LOC_Os07g46060	expressed protein	451.347	222.769	679.925	3.05216	8.17814e-06	0.000728274
LOC_Os01g08020	boron transporter protein, putative, expressed	803.023	1268.26	337.784	0.266337	8.181e-06	0.000728274
LOC_Os08g04800	triacylglycerol lipase like protein, putative, expressed	45.1572	7.75783	82.5566	10.6417	8.26307e-06	0.000733467
LOC_Os04g22120	protein kinase, putative, expressed	100.755	28.7738	172.736	6.00325	8.3673e-06	0.00074059
LOC_Os01g59000	cytochrome P450, putative, expressed	131.136	42.3889	219.884	5.18731	8.89093e-06	0.000784688
LOC_Os11g28530	terpene synthase, putative, expressed	237.293	86.1146	388.472	4.5111	8.98101e-06	0.00079038
LOC_Os07g42440	hydroxyacid oxidase 1, putative, expressed	77.0942	118.072	36.1163	0.305883	9.6091e-06	0.000843253
LOC_Os01g73540	YGGT family protein, putative, expressed	102.579	157.066	48.0922	0.306192	9.64441e-06	0.000843708
LOC_Os05g47780	E3 ubiquitin ligase, putative, expressed	588.24	1000.78	175.705	0.175568	9.66891e-06	0.000843708
LOC_Os07g34190	chalcone and stilbene synthases, putative, expressed	202.4	70.033	334.767	4.78014	9.83903e-06	0.000856134
LOC_Os06g03580	zinc RING finger protein, putative, expressed	616.477	245.703	987.25	4.01806	9.87721e-06	0.000857042
LOC_Os06g06750	OsMADS5 - MADS-box family gene with MIKCc type-box, expressed	38.5625	13.1963	63.9286	4.84442	1.00101e-05	0.000866139
LOC_Os02g27490	bile acid sodium symporter family protein, putative, expressed	466.943	687.136	246.749	0.359098	1.01741e-05	0.000877868
LOC_Os04g58860	harpin-induced protein 1 domain containing protein, expressed	186.679	95.4732	277.886	2.91061	1.03399e-05	0.000889691
LOC_Os07g35340	TKL_IRAK_DUF26-lc.14 - DUF26 kinases have homology to DUF26 containing loci, expressed	285.718	123.099	448.338	3.6421	1.04235e-05	0.000894395
LOC_Os08g26880	bZIP transcription factor domain containing protein, expressed	292.769	157.261	428.277	2.72335	1.05199e-05	0.000900165
LOC_Os01g01302	shikimate kinase, putative, expressed	340.225	513.918	166.532	0.324044	1.0581e-05	0.000902889
LOC_Os07g43560	TKL_IRAK_DUF26-lc.24 - DUF26 kinases have homology to DUF26 containing loci, expressed	201.691	362.135	41.2461	0.113897	1.10014e-05	0.000936178
LOC_Os04g52740	expressed protein	12.6713	1.65567	23.687	14.3065	1.11197e-05	0.000941061
LOC_Os09g18360	expressed protein	208.053	105.822	310.283	2.93211	1.1105e-05	0.000941061
LOC_Os11g11320	retrotransposon protein, putative, unclassified, expressed	89.386	148.628	30.1435	0.202811	1.13496e-05	0.000957894
LOC_Os05g50380	glucose-1-phosphate adenylyltransferase large subunit, chloroplast precursor, putative, expressed	737.797	431.324	1044.27	2.42108	1.17398e-05	0.00098813
LOC_Os11g04560	calmodulin-like protein 1, putative, expressed	55.0462	21.6563	88.4361	4.08362	1.18974e-05	0.000995968
LOC_Os01g02000	phosphate transporter 1, putative, expressed	107.24	165.195	49.2856	0.298348	1.1881e-05	0.000995968
LOC_Os06g04900	transporter family protein, putative, expressed	33.0078	11.1616	54.854	4.91453	1.20744e-05	0.00100805
LOC_Os05g08910	expressed protein	31.4122	9.73092	53.0935	5.45616	1.25763e-05	0.00104712
LOC_Os01g25484	ferredoxin--nitrite reductase, putative, expressed	7072.61	10134.1	4011.09	0.3958	1.26543e-05	0.00105078
LOC_Os07g06700	hypothetical protein	40.244	65.559	14.929	0.227719	1.35981e-05	0.00112612
LOC_Os06g33100	peroxidase precursor, putative, expressed	50.6192	7.04629	94.1922	13.3676	1.37216e-05	0.00113331
LOC_Os06g20790	SAM dependent carboxyl methyltransferase, putative, expressed	19.1856	3.29139	35.0798	10.658	1.40442e-05	0.00115379
LOC_Os08g30510	hypothetical protein	685.747	366.735	1004.76	2.73975	1.40283e-05	0.00115379
LOC_Os08g30520	plant protein of unknown function domain containing protein, expressed	26.3768	7.67469	45.0789	5.87371	1.42314e-05	0.00116607
LOC_Os06g02120	PPR repeat domain containing protein, putative, expressed	293.894	430.866	156.922	0.364202	1.46762e-05	0.00119933
LOC_Os02g20490	expressed protein	199.941	297.051	102.831	0.346174	1.47171e-05	0.0011995
LOC_Os03g07200	expressed protein	28.5182	8.1028	48.9336	6.03909	1.48053e-05	0.00120352
LOC_Os01g68720	keratin, type I cytoskeletal 9, putative, expressed	69.4681	14.7871	124.149	8.39574	1.5105e-05	0.00121304
LOC_Os05g50100	expressed protein	478.995	219.554	738.435	3.36334	1.50603e-05	0.00121304
LOC_Os04g02850	pentatricopeptide, putative, expressed	235.79	349.325	122.255	0.349976	1.5018e-05	0.00121304
LOC_Os03g48040	2Fe-2S iron-sulfur cluster binding domain containing protein, expressed	258.853	397.449	120.256	0.30257	1.49774e-05	0.00121304
LOC_Os12g06980	SAP domain containing protein, expressed	21.4455	36.5589	6.33205	0.173201	1.51189e-05	0.00121304
LOC_Os01g44120	expressed protein	44.3068	17.7058	70.9078	4.00478	1.51924e-05	0.00121579
LOC_Os04g59150	peroxidase precursor, putative, expressed	4946.79	2931.45	6962.12	2.37497	1.53507e-05	0.00122528
LOC_Os06g38750	proline-rich family protein, putative, expressed	33.0983	11.7115	54.4852	4.65229	1.54569e-05	0.00123058
LOC_Os01g45910	plastidic ATP/ADP-transporter, putative, expressed	1812.28	2609	1015.57	0.389256	1.5614e-05	0.00123989
LOC_Os01g32730	tetratricopeptide repeat containing protein, putative, expressed	221.469	327.457	115.481	0.352662	1.57601e-05	0.00124828
LOC_Os01g62010	hydrolase, alpha/beta fold family domain containing protein, expressed	18.4973	3.89353	33.1011	8.50155	1.59369e-05	0.00125905
LOC_Os01g51670	expressed protein	584.877	303.726	866.028	2.85135	1.6187e-05	0.00127555
LOC_Os09g31502	dehydrogenase, putative, expressed	264.891	399.202	130.58	0.327102	1.68402e-05	0.00132029
LOC_Os06g01790	expressed protein	75.2601	121.237	29.2833	0.241538	1.68297e-05	0.00132029
LOC_Os02g39884	expressed protein	68.8637	29.5389	108.189	3.66258	1.70592e-05	0.00133408
LOC_Os01g10440	xylosyltransferase, putative, expressed	422.901	142.03	703.772	4.9551	1.72095e-05	0.00134243
LOC_Os01g58350	conserved hypothetical protein	250.44	126.968	373.911	2.94494	1.76113e-05	0.00137031
LOC_Os02g52730	ferredoxin--nitrite reductase, putative, expressed	788.908	1130.03	447.784	0.396257	1.78393e-05	0.00138456
LOC_Os08g20570	chloride channel protein, putative, expressed	1292.31	2097.96	486.659	0.231968	1.82937e-05	0.00141627
LOC_Os06g02580	high-affinity nickel-transport family protein, putative, expressed	294.276	430.647	157.905	0.366668	1.89968e-05	0.00146702
LOC_Os01g54540	ribosomal protein L13, putative, expressed	150.293	238.626	61.9587	0.259647	1.9169e-05	0.00147663
LOC_Os11g10470	expressed protein	362.5	192.365	532.634	2.76887	1.93656e-05	0.00148807
LOC_Os01g59100	cytokinin-N-glucosyltransferase 1, putative, expressed	181.36	89.5469	273.173	3.05061	2.07982e-05	0.00159418
LOC_Os07g04919	expressed protein	5551.11	7942.03	3160.19	0.397907	2.09269e-05	0.00160008
LOC_Os06g43780	expressed protein	182.413	62.7438	302.082	4.81452	2.10153e-05	0.00160287
LOC_Os01g43120	DEAD/DEAH box helicase, putative, expressed	262.001	378.957	145.046	0.38275	2.15947e-05	0.001643
LOC_Os03g12500	cytochrome P450, putative, expressed	862.131	310.687	1413.57	4.54983	2.17582e-05	0.00165137
LOC_Os09g17152	OsFBX319 - F-box domain containing protein, expressed	93.5653	34.2904	152.84	4.45722	2.23228e-05	0.00169008
LOC_Os03g04260	glutathione S-transferase, putative, expressed	325.926	470.83	181.023	0.384475	2.25436e-05	0.00170262
LOC_Os03g58750	protein kinase domain containing protein, expressed	375.224	212.239	538.209	2.53587	2.3398e-05	0.00176284
LOC_Os04g37820	cytokinin-O-glucosyltransferase 2, putative, expressed	1157.55	675.021	1640.07	2.42966	2.34599e-05	0.0017632
LOC_Os04g43650	L-allo-threonine aldolase, putative, expressed	1629.64	951.04	2308.24	2.42707	2.36358e-05	0.00177211
LOC_Os07g04950	retrotransposon protein, putative, unclassified, expressed	115.317	181.535	49.0977	0.270458	2.39086e-05	0.00178822
LOC_Os02g32320	expressed protein	15.4262	0.629936	30.2224	47.977	2.47101e-05	0.00183927
LOC_Os11g10430	conserved hypothetical protein	18.8742	4.31713	33.4312	7.74385	2.46952e-05	0.00183927
LOC_Os03g47280	VQ domain containing protein, putative, expressed	245.025	86.866	403.183	4.64144	2.53449e-05	0.00187858
LOC_Os01g50100	ABC transporter, ATP-binding protein, putative, expressed	1064.72	506.204	1623.23	3.20668	2.536e-05	0.00187858
LOC_Os02g34410	U-box domain-containing protein, putative, expressed	126.682	66.5568	186.807	2.80674	2.55393e-05	0.0018872
LOC_Os01g58470	expressed protein	207.429	328.82	86.039	0.26166	2.55985e-05	0.0018872
LOC_Os07g34980	TKL_IRAK_DUF26-lh.9 - DUF26 kinases have homology to DUF26 containing loci	26.9765	8.65421	45.2987	5.2343	2.56656e-05	0.00188765
LOC_Os10g30530	lectin-like receptor kinase, putative, expressed	142.65	69.8746	215.426	3.08304	2.60276e-05	0.00190972
LOC_Os01g68740	keratin, type I cytoskeletal 9, putative, expressed	87.093	18.251	155.935	8.5439	2.61787e-05	0.00191626
LOC_Os10g33140	hcrVf2 protein, putative, expressed	524.305	285.019	763.59	2.67909	2.64865e-05	0.00193421
LOC_Os03g59640	magnesium-chelatase subunit chlD, chloroplast precursor, putative, expressed	303.45	442.837	164.063	0.370481	2.70494e-05	0.00197065
LOC_Os01g72370	helix-loop-helix DNA-binding domain containing protein, expressed	6110.03	8650.1	3569.97	0.412708	2.71975e-05	0.00197678
LOC_Os01g08780	endonuclease/exonuclease/phosphatase family domain containing protein, expressed	80.4196	39.0727	121.766	3.11641	2.75415e-05	0.00199708
LOC_Os10g38470	glutathione S-transferase, putative, expressed	420.513	228.898	612.128	2.67424	2.77386e-05	0.00200666
LOC_Os05g39580	bet v I allergen family protein, putative, expressed	107.922	55.845	159.998	2.86504	2.80374e-05	0.00202354
LOC_Os09g12290	bifunctional aspartokinase/homoserine dehydrogenase, chloroplast precursor, putative, expressed	1390.94	2218.17	563.716	0.254136	2.85415e-05	0.00205512
LOC_Os11g31540	BRASSINOSTEROID INSENSITIVE 1-associated receptor kinase 1 precursor, putative, expressed	11.6245	1.62182	21.6271	13.3351	2.95462e-05	0.00212252
LOC_Os04g39360	heavy metal transport/detoxification protein, putative	23.7476	5.05016	42.445	8.40468	2.96356e-05	0.002124
LOC_Os02g15010	zinc finger, C3HC4 type domain containing protein, expressed	16.4331	1.02574	31.8404	31.0415	2.98956e-05	0.00213767
LOC_Os10g18340	expressed protein	840.581	1193.2	487.964	0.408955	3.06021e-05	0.00218314
LOC_Os05g35290	phenylalanine ammonia-lyase, putative, expressed	2706.2	1487.92	3924.48	2.63756	3.08764e-05	0.00219416
LOC_Os04g52100	peptidase, M24 family protein, putative, expressed	69.6752	105.737	33.6131	0.317893	3.08987e-05	0.00219416
LOC_Os07g44070	pectinacetylesterase domain containing protein, expressed	66.5987	103.336	29.8615	0.288976	3.09829e-05	0.00219509
LOC_Os04g46010	PPR repeat domain containing protein, putative, expressed	195.4	315.395	75.4051	0.239082	3.14144e-05	0.00222057
LOC_Os05g45920	S1 RNA binding domain containing protein, expressed	19.5634	33.457	5.66976	0.169464	3.22243e-05	0.00227262
LOC_Os02g06160	cysteine-rich receptor-like protein kinase 16 precursor, putative	24.3176	7.21878	41.4163	5.73731	3.25803e-05	0.00229249
LOC_Os03g61470	uncharacterized Cys-rich domain containing protein, putative, expressed	11.6142	1.65567	21.5727	13.0296	3.28984e-05	0.00230962
LOC_Os08g43230	TraB family protein, putative, expressed	309.875	450.789	168.961	0.374812	3.30065e-05	0.00231195
LOC_Os07g35370	TKL_IRAK_DUF26-lc.15 - DUF26 kinases have homology to DUF26 containing loci, expressed	428.436	235.741	621.131	2.63481	3.37343e-05	0.00234696
LOC_Os03g17580	ribosomal protein L10, putative, expressed	583.959	839.279	328.639	0.391573	3.36533e-05	0.00234696
LOC_Os05g15160	phosphate/phosphate translocator, putative, expressed	228.684	334.633	122.735	0.366774	3.36702e-05	0.00234696
LOC_Os05g05080	expressed protein	21.0559	5.9728	36.139	6.0506	3.45195e-05	0.0023962
LOC_Os09g37180	transferase family protein, putative, expressed	15.1939	3.89661	26.4912	6.79852	3.48216e-05	0.00241175
LOC_Os05g46020	OsWRKY7 - Superfamily of TFs having WRKY and zinc finger domains, expressed	1089.68	592.029	1587.33	2.68117	3.5347e-05	0.00243767
LOC_Os06g36560	inositol oxygenase, putative, expressed	679.088	384.559	973.617	2.53177	3.53537e-05	0.00243767
LOC_Os08g43390	cytochrome P450, putative, expressed	314.195	453.99	174.4	0.384149	3.54796e-05	0.0024409
LOC_Os07g48229	vacuolar-sorting receptor precursor, putative, expressed	304.585	147.294	461.875	3.13573	3.57794e-05	0.00245606
LOC_Os12g11980	hypothetical protein	40.5077	4.71139	76.3039	16.1956	3.61917e-05	0.00247885
LOC_Os01g39990	expressed protein	12.2755	1.79585	22.7552	12.671	3.81278e-05	0.00260568
LOC_Os02g56860	3-ketoacyl-CoA synthase, putative, expressed	164.768	27.0096	302.526	11.2007	3.96038e-05	0.00268338
LOC_Os01g45914	expressed protein	8744.21	12478.2	5010.18	0.401513	3.95301e-05	0.00268338
LOC_Os02g04460	ribosomal protein L3, putative, expressed	202.373	317.007	87.7402	0.276777	3.94965e-05	0.00268338
LOC_Os03g12520	STRUBBELIG-RECEPTOR FAMILY 7 precursor, putative, expressed	205.475	324.984	85.9651	0.264521	3.96123e-05	0.00268338
LOC_Os05g46750	STE_MEKK_ste11_MAP3K.18 - STE kinases include homologs to sterile 7, sterile 11 and sterile 20 from yeast, expressed	6.14135	0	12.2827	Inf	4.0685e-05	0.00275002
LOC_Os05g33410	xylanase inhibitor, putative, expressed	24.2624	6.96315	41.5617	5.96881	4.13307e-05	0.00278756
LOC_Os09g39810	AP2 domain containing protein	8.08673	0	16.1735	Inf	4.22521e-05	0.00283732
LOC_Os08g34910	pectinesterase, putative, expressed	33.1023	12.0519	54.1526	4.49327	4.21919e-05	0.00283732
LOC_Os03g62010	harpin-induced protein 1 domain containing protein, expressed	506.807	233.363	780.25	3.3435	4.27956e-05	0.00286137
LOC_Os02g41510	MYB family transcription factor, putative, expressed	147.31	74.2532	220.367	2.96777	4.27558e-05	0.00286137
LOC_Os07g11280	pentatricopeptide containing protein, putative, expressed	110.659	164.348	56.9708	0.346647	4.38241e-05	0.00292381
LOC_Os06g27860	poor homologous synapsis 1 protein, putative	75.0068	135.723	14.2901	0.105288	4.40308e-05	0.00293127
LOC_Os08g10290	SHR5-receptor-like kinase, putative, expressed	647.093	370.373	923.814	2.49428	4.44125e-05	0.00295033
LOC_Os12g11420	hypothetical protein	92.6226	39.4456	145.8	3.69622	4.45702e-05	0.00295445
LOC_Os01g59410	VQ motif family protein, expressed	33.5207	7.59616	59.4452	7.82569	4.50065e-05	0.00297698
LOC_Os05g28200	prenyltransferase, putative, expressed	187.885	273.049	102.72	0.376198	4.51647e-05	0.00298106
LOC_Os01g65700	expressed protein	44.7943	12.3583	77.2304	6.24928	4.57644e-05	0.00301421
LOC_Os08g08990	Cupin domain containing protein, expressed	29.2335	10.1144	48.3526	4.78059	4.58964e-05	0.00301647
LOC_Os06g44010	OsWRKY28 - Superfamily of TFs having WRKY and zinc finger domains, expressed	576.763	316.636	836.891	2.64307	4.61688e-05	0.00302793
LOC_Os03g43010	expressed protein	179.257	261.204	97.3107	0.372547	4.66227e-05	0.00305122
LOC_Os06g11150	DUF1645 domain containing protein, putative, expressed	638.944	360.157	917.732	2.54815	4.69906e-05	0.00306879
LOC_Os08g22320	retrotransposon protein, putative, unclassified	7.37891	0.267987	14.4898	54.0691	4.80678e-05	0.00312751
LOC_Os08g12780	chloroplast envelope membrane protein, putative, expressed	57.8503	88.9968	26.7038	0.300054	4.80921e-05	0.00312751
LOC_Os03g17120	arginine biosynthesis bifunctional protein argJ 1, putative, expressed	227.671	124.065	331.277	2.67018	4.89335e-05	0.00316888
LOC_Os07g35580	TKL_IRAK_DUF26-lc.20 - DUF26 kinases have homology to DUF26 containing loci, expressed	913.872	531.769	1295.97	2.4371	4.88702e-05	0.00316888
LOC_Os01g68730	RNA-binding protein FUS, putative, expressed	16.3361	2.06383	30.6083	14.8308	4.90815e-05	0.00317182
LOC_Os11g44630	calmodulin binding protein, putative, expressed	40.247	15.8176	64.6764	4.08888	4.97807e-05	0.00321028
LOC_Os08g09020	Cupin domain containing protein, expressed	23.6658	2.88169	44.45	15.425	5.0037e-05	0.00322009
LOC_Os03g03020	L11 domain containing ribosomal protein, putative, expressed	170.543	253.361	87.7251	0.346245	5.0449e-05	0.00323985
LOC_Os09g28440	AP2 domain containing protein, expressed	42.7482	7.07254	78.4238	11.0885	5.16604e-05	0.00327342
LOC_Os04g10160	cytochrome P450, putative, expressed	185.43	60.5343	310.325	5.12643	5.13235e-05	0.00327342
LOC_Os07g39720	expressed protein	40.9865	17.6934	64.2796	3.63297	5.14944e-05	0.00327342
LOC_Os09g04310	expressed protein	249.925	130.867	368.982	2.81951	5.16802e-05	0.00327342
LOC_Os03g09900	membrane protein, putative, expressed	2395.93	1375.92	3415.94	2.48266	5.14349e-05	0.00327342
LOC_Os02g45460	expressed protein	337.614	486.548	188.68	0.387794	5.17134e-05	0.00327342
LOC_Os08g25700	expressed protein	175.448	256.373	94.522	0.368689	5.13236e-05	0.00327342
LOC_Os03g20090	MYB family transcription factor, putative, expressed	171.305	90.2768	252.333	2.7951	5.18784e-05	0.00327715
LOC_Os02g38084	hypothetical protein	417.604	593.588	241.621	0.407052	5.22107e-05	0.00329141
LOC_Os12g17910	T-complex protein, putative, expressed	999.366	1427.14	571.588	0.400512	5.28913e-05	0.00332752
LOC_Os03g32230	ZOS3-12 - C2H2 zinc finger protein, expressed	302.97	136.06	469.88	3.45348	5.34968e-05	0.00335196
LOC_Os02g42220	transposon protein, putative, unclassified, expressed	323.533	466.794	180.272	0.386191	5.34188e-05	0.00335196
LOC_Os12g36880	pathogenesis-related Bet v I family protein, putative, expressed	469.588	207.322	731.853	3.53003	5.37923e-05	0.00336365
LOC_Os12g37840	boron transporter protein, putative, expressed	86.3409	132.628	40.054	0.302003	5.43384e-05	0.00339094
LOC_Os08g36630	bifunctional monodehydroascorbate reductase and carbonic anhydrasenectarin-3 precursor, putative, expressed	86.8314	44.1923	129.47	2.92971	5.4454e-05	0.0033913
LOC_Os04g09900	ent-kaurene synthase, chloroplast precursor, putative, expressed	293.142	70.9339	515.35	7.26522	5.52429e-05	0.00343147
LOC_Os06g45370	fructose-1,6-bisphosphatase, putative, expressed	55.4992	86.1705	24.8279	0.288125	5.53212e-05	0.00343147
LOC_Os01g72934	hypothetical protein	115.998	45.7906	186.205	4.06645	5.55646e-05	0.00343861
LOC_Os04g41680	CHIT3 - Chitinase family protein precursor, expressed	750.652	345.886	1155.42	3.34046	5.56589e-05	0.00343861
LOC_Os04g51280	DAG protein, chloroplast precursor, putative, expressed	181.94	264.977	98.9022	0.373248	5.59294e-05	0.00344842
LOC_Os03g22820	expressed protein	48.6448	21.0371	76.2525	3.62467	5.66604e-05	0.00348654
LOC_Os04g14690	flavin-containing monooxygenase family protein, putative, expressed	53.9902	22.1106	85.8699	3.88366	5.71892e-05	0.00351207
LOC_Os11g20060	retrotransposon protein, putative, unclassified	9.70641	18.0646	1.34818	0.0746308	5.89579e-05	0.00361351
LOC_Os07g43800	EF hand family protein, putative, expressed	267.133	92.744	441.523	4.76066	5.92662e-05	0.00362189
LOC_Os06g10520	pantothenate kinase, putative, expressed	1024.35	591.755	1456.94	2.46207	5.93292e-05	0.00362189
LOC_Os04g39320	expressed protein	783.735	228.873	1338.6	5.84864	6.03008e-05	0.00367395
LOC_Os08g04130	copine-6, putative, expressed	414.488	202.115	626.861	3.10151	6.24966e-05	0.00379539
LOC_Os06g37620	protein kinase family protein, putative, expressed	726.504	404.675	1048.33	2.59056	6.25398e-05	0.00379539
LOC_Os10g35140	integral membrane protein, putative, expressed	226.953	328.087	125.818	0.383489	6.3097e-05	0.0038217
LOC_Os07g42994	hydrolase, putative, expressed	144.501	227.066	61.9357	0.272765	6.328e-05	0.00382528
LOC_Os06g12450	soluble starch synthase 2-3, chloroplast precursor, putative, expressed	24.1754	3.30053	45.0502	13.6494	6.53864e-05	0.00392191
LOC_Os04g40990	malate synthase, glyoxysomal, putative, expressed	1447.27	828.827	2065.71	2.49233	6.52119e-05	0.00392191
LOC_Os04g25060	cysteine-rich receptor-like protein kinase, putative, expressed	350.016	201.054	498.978	2.48182	6.53643e-05	0.00392191
LOC_Os03g59430	uncharacterized glycosyltransferase, putative, expressed	32.1411	51.4336	12.8486	0.24981	6.50951e-05	0.00392191
LOC_Os01g04580	Ser/Thr protein kinase, putative, expressed	95.329	33.636	157.022	4.66827	6.67863e-05	0.00399087
LOC_Os03g03470	expressed protein	147.832	215.443	80.2218	0.372358	6.67945e-05	0.00399087
LOC_Os09g29560	OsWAK83 - OsWAK pseudogene	138.987	16.2827	261.691	16.0717	6.70887e-05	0.00400072
LOC_Os06g22060	pyrophosphate--fructose 6-phosphate 1-phosphotransferase subunit alpha, putative, expressed	464.323	682.846	245.8	0.359964	6.76904e-05	0.00402882
LOC_Os08g16050	tetraspanin family protein, putative, expressed	518.248	216.061	820.434	3.79723	6.81402e-05	0.00404779
LOC_Os04g39540	expressed protein	414.441	238.881	590.002	2.46986	6.87883e-05	0.00407063
LOC_Os06g09920	conserved hypothetical protein	37.5176	64.174	10.8613	0.169248	6.86656e-05	0.00407063
LOC_Os09g27750	1-aminocyclopropane-1-carboxylate oxidase 1, putative, expressed	736.496	1047.86	425.128	0.405709	6.91128e-05	0.00408201
LOC_Os06g11240	12-oxophytodienoate reductase, putative, expressed	241.689	128.494	354.884	2.76188	7.03969e-05	0.00414992
LOC_Os06g26010	retrotransposon protein, putative, Ty3-gypsy subclass	7.85654	15.1738	0.539272	0.0355396	7.1104e-05	0.00418362
LOC_Os07g41080	hydrolase, alpha/beta fold family domain containing protein	475.233	683.325	267.14	0.390941	7.14289e-05	0.00418679
LOC_Os12g29830	hypothetical protein	177.824	266.953	88.694	0.332246	7.1332e-05	0.00418679
LOC_Os01g61570	GDSL-like lipase/acylhydrolase, putative, expressed	22.2731	3.6733	40.8729	11.127	7.18581e-05	0.00420397
LOC_Os09g31478	auxin efflux carrier component, putative, expressed	604.059	338.652	869.466	2.56743	7.20157e-05	0.00420523
LOC_Os02g51020	expressed protein	417.829	648.335	187.322	0.288927	7.27455e-05	0.00423983
LOC_Os02g51480	PPR repeat domain containing protein, putative, expressed	186.073	269.857	102.289	0.379047	7.28939e-05	0.00424047
LOC_Os01g47070	glycosyl hydrolase, putative, expressed	2828.43	1163.27	4493.6	3.86292	7.35394e-05	0.00426998
LOC_Os05g41800	ribosomal protein L11 methyltransferase-related, putative, expressed	50.6446	78.5529	22.7364	0.289441	7.51704e-05	0.0043565
LOC_Os03g16950	cysteine-rich repeat secretory protein 55 precursor, putative, expressed	3507.23	2072.76	4941.69	2.38411	7.75419e-05	0.00447714
LOC_Os09g15820	aldose 1-epimerase, putative, expressed	227.176	329.099	125.253	0.380593	7.74899e-05	0.00447714
LOC_Os05g48660	MRH1, putative, expressed	456.384	263.578	649.19	2.46299	7.84617e-05	0.0045218
LOC_Os09g38350	AMP-binding domain containing protein, expressed	15.9121	2.53364	29.2905	11.5606	7.86357e-05	0.00452338
LOC_Os03g05620	inorganic phosphate transporter, putative, expressed	1700.32	895.346	2505.29	2.79812	8.16888e-05	0.00469027
LOC_Os11g30760	expressed protein	361.075	142.848	579.303	4.05538	8.22395e-05	0.00471313
LOC_Os06g45890	MYB family transcription factor, putative, expressed	113.271	62.694	163.849	2.61346	8.25186e-05	0.00472037
LOC_Os10g39930	cytochrome P450 97B2, putative, expressed	131.556	192.619	70.4922	0.365967	8.53662e-05	0.00487424
LOC_Os09g20510	transporter, putative, expressed	14.6297	3.14968	26.1098	8.28967	8.59156e-05	0.00489656
LOC_Os03g20680	late embryogenesis abundant protein 1, putative, expressed	963.177	1582.04	344.317	0.217641	8.69721e-05	0.00494764
LOC_Os06g38960	expressed protein	11.0695	20.1515	1.98751	0.0986286	8.81771e-05	0.00500697
LOC_Os03g04580	expressed protein	174.446	276.969	71.9229	0.259679	8.85438e-05	0.00501857
LOC_Os01g58310	hypothetical protein	107.438	56.7919	158.084	2.78356	8.95967e-05	0.00506894
LOC_Os06g35930	aquaporin protein, putative	8.05055	0.979527	15.1216	15.4376	8.98993e-05	0.00507676
LOC_Os09g39620	protein kinase family protein, putative, expressed	81.4366	38.5305	124.343	3.22713	9.04447e-05	0.00509824
LOC_Os09g38440	ATXR, putative, expressed	15.0997	26.725	3.47431	0.130002	9.13085e-05	0.00513756
LOC_Os11g23790	expressed protein	462.635	658.534	266.735	0.405044	9.18147e-05	0.00515665
LOC_Os03g10060	S10/S20 domain containing ribosomal protein, putative, expressed	418.8	608.541	229.058	0.376405	9.20124e-05	0.00515837
LOC_Os10g17940	OsFBX382 - F-box domain containing protein, expressed	24.3619	8.06289	40.6609	5.04297	9.26927e-05	0.0051871
LOC_Os07g49520	2-oxoglutarate dehydrogenase E1 component, mitochondrial precursor, putative, expressed	1060.81	607.603	1514.03	2.4918	9.38382e-05	0.0052417
LOC_Os04g53350	expressed protein	527.611	749.65	305.572	0.40762	9.44864e-05	0.00526838
LOC_Os04g45970	glutamate dehydrogenase protein, putative, expressed	344.005	191.132	496.877	2.59965	9.49209e-05	0.00528308
LOC_Os02g45750	protein kinase domain containing protein, expressed	1582.97	938.962	2226.97	2.37174	9.58014e-05	0.00532249
LOC_Os01g23580	inorganic H+ pyrophosphatase, putative, expressed	111.987	22.1756	201.798	9.10003	9.59961e-05	0.00532374
LOC_Os11g05552	signal recognition particle 54 kDa protein, chloroplast precursor, putative, expressed	132.82	195.579	70.0613	0.358224	9.71461e-05	0.00537786
LOC_Os09g23470	hypothetical protein	8.93937	1.08585	16.7929	15.4653	9.74227e-05	0.00538352
LOC_Os10g29180	MBTB47 - Bric-a-Brac, Tramtrack, Broad Complex BTB domain with Meprin and TRAF Homology MATH domain, expressed	42.4999	18.8793	66.1205	3.50228	9.82405e-05	0.00541902
LOC_Os03g16390	avr9/Cf-9 rapidly elicited protein, putative, expressed	602.781	308.014	897.547	2.91398	9.87181e-05	0.00543566
LOC_Os07g02970	expressed protein	13.789	2.72762	24.8504	9.11065	9.89594e-05	0.00543925
LOC_Os11g08100	eukaryotic aspartyl protease domain containing protein, expressed	1207.36	678.002	1736.72	2.56152	0.000102523	0.00562508
LOC_Os04g09260	transferase family protein, putative, expressed	24.8401	8.36473	41.3154	4.93924	0.000104432	0.00571971
LOC_Os05g50090	oxidoreductase, 2OG-FeII oxygenase domain containing protein, putative, expressed	162.338	86.7977	237.878	2.7406	0.000105118	0.00574708
LOC_Os01g27750	bifunctional 3-dehydroquinate dehydratase/shikimate dehydrogenase,chloroplast precursor, putative, expressed	218.786	120.643	316.928	2.62699	0.000106471	0.00581074
LOC_Os12g43580	expressed protein	132.796	64.5289	201.062	3.11585	0.000107211	0.00584082
LOC_Os06g09940	hypothetical protein	24.0039	9.0993	38.9084	4.27598	0.000108372	0.005873
LOC_Os03g16430	RNA polymerase sigma factor, putative, expressed	493.035	700.692	285.378	0.40728	0.000108309	0.005873
LOC_Os04g12499	amino acid transporter protein, putative, expressed	152.754	284.642	20.8651	0.073303	0.00010818	0.005873
LOC_Os01g18320	protoporphyrinogen oxidase, chloroplast precursor, putative, expressed	96.8488	144.612	49.0857	0.339431	0.000108827	0.00588735
LOC_Os01g39136	retrotransposon protein, putative, unclassified, expressed	20.6553	4.39719	36.9133	8.39475	0.000109507	0.00590995
LOC_Os07g35730	TKL_IRAK_DUF26-lc.23 - DUF26 kinases have homology to DUF26 containing loci, expressed	50.7068	22.8776	78.5359	3.43288	0.000109819	0.00590995
LOC_Os01g25010	flavonol synthase/flavanone 3-hydroxylase, putative, expressed	22.1405	38.2918	5.9892	0.156409	0.000109766	0.00590995
LOC_Os11g44380	expressed protein	145.482	73.4321	217.533	2.96236	0.000110321	0.00592666
LOC_Os01g06240	protein kinase, putative, expressed	43.0009	15.314	70.6878	4.6159	0.0001126	0.00603858
LOC_Os07g12340	NAC domain-containing protein 67, putative, expressed	722.58	443.718	1001.44	2.25693	0.000113411	0.006061
LOC_Os02g01380	expressed protein	62.6669	101.939	23.3952	0.229503	0.000113232	0.006061
LOC_Os10g24800	hypothetical protein	26.7775	3.68719	49.8677	13.5246	0.000114223	0.0060709
LOC_Os02g55030	hydrolase, NUDIX family, domain containing protein, expressed	494.165	280.257	708.073	2.52652	0.000114382	0.0060709
LOC_Os12g25200	chloride transporter, chloride channel family, putative, expressed	2420.97	3349.04	1492.89	0.445765	0.000114308	0.0060709
LOC_Os05g48870	auxin response factor 15, putative, expressed	1080.03	1552.21	607.847	0.391602	0.000114206	0.0060709
LOC_Os08g32540	cyclin, putative, expressed	94.7826	140.252	49.3129	0.351601	0.00011459	0.00607149
LOC_Os08g31060	phospholipase D alpha 1, putative, expressed	13.9043	3.52077	24.2878	6.89843	0.000115488	0.00610074
LOC_Os12g12570	expressed protein	193.452	109.584	277.319	2.53064	0.000115537	0.00610074
LOC_Os10g30610	white-brown complex homolog protein, putative, expressed	419.353	246.889	591.816	2.39709	0.000116325	0.00613188
LOC_Os04g03796	OsSub37 - Putative Subtilisin homologue, expressed	1844.59	1096.68	2592.5	2.36395	0.000118107	0.0062152
LOC_Os12g43450	thaumatin family domain containing protein, expressed	246.473	92.214	400.733	4.34568	0.00011859	0.00622999
LOC_Os09g28300	remorin C-terminal domain containing protein, putative, expressed	19.0671	31.8061	6.32815	0.19896	0.00011931	0.00625721
LOC_Os02g55970	ANTH, putative, expressed	212.227	117.777	306.677	2.60388	0.000120494	0.00630857
LOC_Os06g41980	LYK8, putative, expressed	44.785	15.8977	73.6724	4.63415	0.000120829	0.0063154
LOC_Os05g48010	MYB family transcription factor, putative, expressed	472.275	261.302	683.248	2.61478	0.000121562	0.00633545
LOC_Os05g50310	ZF-HD protein dimerisation region containing protein, expressed	166.516	242.08	90.9519	0.375709	0.000121623	0.00633545
LOC_Os03g36540	magnesium-chelatase subunit chlI, chloroplast precursor, putative, expressed	922.883	1416.65	429.111	0.302905	0.000125638	0.00653362
LOC_Os01g71830	glycosyl hydrolases family 17, putative, expressed	230.011	23.3999	436.623	18.6592	0.000128815	0.0066812
LOC_Os09g37200	transferase family protein, putative, expressed	106.784	35.2328	178.335	5.06162	0.000129125	0.0066812
LOC_Os10g22590	POEI24 - Pollen Ole e I allergen and extensin family protein precursor, expressed	46.702	71.8701	21.534	0.299624	0.000129007	0.0066812
LOC_Os01g39330	helix-loop-helix DNA-binding domain containing protein, expressed	836.779	476.979	1196.58	2.50866	0.000132494	0.00684406
LOC_Os03g62630	ribosomal protein S6, putative, expressed	268.959	421.001	116.917	0.277712	0.000132716	0.00684409
LOC_Os02g55250	BHLH transcription factor, putative	39.9333	61.6068	18.2598	0.296393	0.000132958	0.00684513
LOC_Os02g43790	ethylene-responsive transcription factor, putative, expressed	493.525	286.912	700.138	2.44026	0.000133455	0.00685926
LOC_Os06g33090	peroxidase precursor, putative	31.673	4.03524	59.3107	14.6982	0.000133859	0.00686863
LOC_Os12g04360	calmodulin-like protein 1, putative, expressed	64.4863	17.8568	111.116	6.22262	0.000135258	0.00692888
LOC_Os03g41330	DUF260 domain containing protein, putative, expressed	653.282	1065.99	240.574	0.225681	0.000136432	0.00697747
LOC_Os03g45710	2Fe-2S iron-sulfur cluster binding domain containing protein, expressed	436.613	618.368	254.859	0.412149	0.000136918	0.00699074
LOC_Os08g24670	legume lectins beta domain containing protein, putative	35.7985	5.28122	66.3157	12.5569	0.00013866	0.00706802
LOC_Os12g07310	citrate-binding protein precursor, putative, expressed	191.063	89.3056	292.821	3.27886	0.000138906	0.00706887
LOC_Os11g47500	glycosyl hydrolase, putative, expressed	431.003	194.15	667.856	3.4399	0.000139294	0.00706932
LOC_Os01g47350	enoyl-CoA hydratase/isomerase family protein, putative, expressed	57.1022	88.2018	26.0026	0.294808	0.000139373	0.00706932
LOC_Os04g01320	serine/threonine-protein kinase receptor precursor, putative, expressed	79.8036	36.7115	122.896	3.34761	0.00014097	0.00711528
LOC_Os04g55850	nuclease PA3, putative, expressed	542.839	328.651	757.026	2.30343	0.000140759	0.00711528
LOC_Os06g01460	expressed protein	393.378	560.981	225.774	0.402463	0.000140522	0.00711528
LOC_Os01g08380	transferase family protein, putative, expressed	62.8956	26.2524	99.5388	3.79161	0.000141364	0.00712355
LOC_Os02g03570	hsp20/alpha crystallin family protein, putative, expressed	38.4969	60.5824	16.4113	0.270892	0.000141765	0.00713213
LOC_Os12g41570	conserved hypothetical protein	19.165	5.9728	32.3572	5.41742	0.000144074	0.0072365
LOC_Os06g44840	prenyltransferase, putative, expressed	360.557	505.421	215.693	0.426759	0.000145101	0.00727625
LOC_Os08g24630	protein kinase domain containing protein, expressed	30.9506	4.2878	57.6133	13.4366	0.000145894	0.00729235
LOC_Os07g35350	glucan endo-1,3-beta-glucosidase precursor, putative, expressed	163.125	28.7734	297.476	10.3386	0.000145678	0.00729235
LOC_Os04g51610	calcium-transporting ATPase, plasma membrane-type, putative, expressed	909.353	1293.28	525.425	0.406273	0.000146851	0.00732832
LOC_Os02g47450	expressed protein	641.556	387.224	895.888	2.31362	0.000147316	0.00733966
LOC_Os03g61030	transcription termination factor nusG family protein, expressed	73.0702	112.084	34.0566	0.303849	0.000149588	0.00744088
LOC_Os01g51540	cytidine/deoxycytidylate deaminase, putative, expressed	1085.71	578.681	1592.74	2.75235	0.000149944	0.0074466
LOC_Os01g39590	hypothetical protein	57.2914	86.6206	27.9622	0.322812	0.000150228	0.00744869
LOC_Os08g35600	tyrosine protein kinase domain containing protein, putative, expressed	78.487	40.0474	116.927	2.91971	0.000152368	0.00754271
LOC_Os10g28240	calcium-transporting ATPase, plasma membrane-type, putative, expressed	96.8038	42.504	151.103	3.55504	0.000152939	0.00755884
LOC_Os06g09980	expressed protein	80.5758	40	121.152	3.02879	0.000154834	0.00764029
LOC_Os02g41680	phenylalanine ammonia-lyase, putative, expressed	940.532	579.099	1301.96	2.24826	0.000156893	0.00772956
LOC_Os03g57950	type I inositol-1,4,5-trisphosphate 5-phosphatase, putative, expressed	18.7782	6.13447	31.4219	5.12219	0.000157463	0.00774525
LOC_Os08g01510	cytochrome P450, putative, expressed	6.46419	0.267987	12.6604	47.2425	0.000158755	0.00779641
LOC_Os01g74170	expressed protein	14.4705	24.8351	4.10585	0.165324	0.000162438	0.00796464
LOC_Os01g03340	BBTI4 - Bowman-Birk type bran trypsin inhibitor precursor, expressed	4520.72	2739.65	6301.8	2.30022	0.000164629	0.00805925
LOC_Os01g08510	MAR-binding filament-like protein 1, putative, expressed	65.731	97.9174	33.5446	0.34258	0.000169809	0.0082997
LOC_Os04g30260	OsWAK47 - OsWAK receptor-like protein kinase	8.48338	1.21366	15.7531	12.9798	0.000172503	0.00841804
LOC_Os10g11500	SCP-like extracellular protein, expressed	11.5728	2.1578	20.9878	9.72648	0.000174162	0.00848561
LOC_Os03g52410	expressed protein	59.1782	31.1376	87.2188	2.80107	0.000174915	0.00850885
LOC_Os03g37840	potassium transporter, putative, expressed	1479.84	915.082	2044.59	2.23432	0.000176298	0.00856267
LOC_Os12g44230	expressed protein	606.741	333.113	880.369	2.64285	0.000176973	0.00858192
LOC_Os12g44150	plasma membrane ATPase, putative, expressed	1439.68	2005.61	873.749	0.435652	0.000177801	0.00859512
LOC_Os06g29370	hypothetical protein	70.8173	107.679	33.9555	0.31534	0.000177729	0.00859512
LOC_Os12g36870	uncharacterized glycosyltransferase, putative, expressed	88.8195	137.57	40.069	0.291262	0.000178256	0.00860366
LOC_Os07g40630	BRASSINOSTEROID INSENSITIVE 1 precursor, putative, expressed	1169.71	551.956	1787.47	3.23843	0.00017896	0.00862414
LOC_Os06g48520	disease resistance protein RPM1, putative	47.8207	20.971	74.6704	3.56064	0.000182122	0.00876285
LOC_Os02g37090	hydrolase, alpha/beta fold family domain containing protein, expressed	76.7426	113.355	40.1307	0.354028	0.000183711	0.00882557
LOC_Os04g23440	helix-loop-helix DNA-binding domain containing protein, expressed	936.28	586.15	1286.41	2.19468	0.000184022	0.00882677
LOC_Os04g58810	CAF1 family ribonuclease containing protein, putative, expressed	529.285	312.169	746.402	2.39102	0.000184492	0.00883557
LOC_Os03g36530	FAD-binding and arabino-lactone oxidase domains containing protein, putative, expressed	93.2183	153.451	32.9855	0.214957	0.000185411	0.00886584
LOC_Os07g35390	TKL_IRAK_DUF26-lc.17 - DUF26 kinases have homology to DUF26 containing loci, expressed	357.787	205.611	509.962	2.48023	0.000185785	0.00887003
LOC_Os07g35380	TKL_IRAK_DUF26-lc.16 - DUF26 kinases have homology to DUF26 containing loci, expressed	48.3826	21.239	75.5261	3.556	0.000186602	0.00889525
LOC_Os08g41400	expressed protein	126.244	183.793	68.6949	0.373763	0.000186907	0.00889608
LOC_Os09g29710	beta-expansin precursor, putative, expressed	8.53637	1.1197	15.953	14.2476	0.000188055	0.0089346
LOC_Os07g43240	SKP1-like protein 1B, putative, expressed	77.2824	30.1333	124.432	4.12937	0.000188502	0.0089346
LOC_Os10g37430	expressed protein	491.158	289.896	692.419	2.38851	0.000188584	0.0089346
LOC_Os08g26120	expressed protein	5.11888	0	10.2378	Inf	0.00018925	0.00895244
LOC_Os04g02030	rp1, putative	84.3407	33.7034	134.978	4.00488	0.000189746	0.00896215
LOC_Os07g36390	PPR repeat containing protein, expressed	455.551	637.18	273.922	0.429897	0.000192679	0.00908679
LOC_Os02g49326	SET domain-containing protein, putative, expressed	346.673	491.762	201.584	0.409923	0.000193494	0.00911134
LOC_Os03g20949	phospholipid-transporting ATPase, putative, expressed	512.156	299.937	724.374	2.41509	0.00019505	0.00915668
LOC_Os03g55970	uncharacterized protein ycf44, putative, expressed	265.974	374.003	157.945	0.42231	0.000194784	0.00915668
LOC_Os02g38240	rhodanese family protein, putative, expressed	235.378	369.364	101.392	0.274505	0.000197771	0.00927034
LOC_Os05g31740	cytochrome P450 86A2, putative, expressed	80.2798	42.7182	117.841	2.75857	0.000198359	0.0092838
LOC_Os05g43390	signal recognition particle 54 kDa protein, putative, expressed	151.022	76.8044	225.239	2.93263	0.000198721	0.00928668
LOC_Os02g44730	tetracycline transporter protein, putative, expressed	6.43013	12.8603	0	-Inf	0.000199724	0.00931724
LOC_Os09g38777	MOSC domain-containing protein, mitochondrial precursor, putative, expressed	124.399	177.658	71.1409	0.400438	0.000199978	0.00931724
LOC_Os02g34810	OsAPx8 - Thylakoid-bound Ascorbate Peroxidase encoding gene 5,8, expressed	2367.48	3319.68	1415.29	0.426334	0.000201455	0.00937192
LOC_Os08g30340	PAS2, putative, expressed	24.8641	40.3568	9.37145	0.232215	0.000205148	0.00952937
LOC_Os12g36840	pathogenesis-related Bet v I family protein, putative, expressed	5.16687	0	10.3337	Inf	0.000206716	0.00958778
LOC_Os08g02500	ACT domain containing protein, putative	51.593	77.2766	25.9093	0.335279	0.000208122	0.00963852
LOC_Os09g39850	AP2 domain containing protein	49.9949	2.67987	97.3099	36.3114	0.000209144	0.00967133
LOC_Os08g40480	transposon protein, putative, Pong sub-class, expressed	11.8889	3.0449	20.7329	6.80905	0.000209825	0.00968835
LOC_Os04g34610	expressed protein	2370.79	3256.85	1484.73	0.455877	0.000210279	0.00969481
LOC_Os11g03600	harpin-induced protein 1 domain containing protein, expressed	77.3189	30.0873	124.551	4.13964	0.000213506	0.0098289
LOC_Os11g26160	RNA polymerase sigma factor, putative, expressed	237.73	336.933	138.528	0.411145	0.00021595	0.00991186
LOC_Os02g43600	50S ribosomal protein L19, chloroplast precursor, putative, expressed	100.006	167.318	32.6932	0.195395	0.000215676	0.00991186
LOC_Os11g37210	MTN26L5 - MtN26 family protein precursor, expressed	82.632	22.8283	142.436	6.23945	0.000216386	0.00991716
LOC_Os01g59060	50S ribosomal protein, putative, expressed	159.413	232.422	86.4042	0.371755	0.000217154	0.00993761
LOC_Os01g73170	peroxidase precursor, putative, expressed	2883.26	1756.04	4010.47	2.28381	0.000217997	0.00996143
LOC_Os07g09370	pentatricopeptide, putative, expressed	217.453	311.622	123.283	0.395619	0.000221081	0.0100874
LOC_Os11g37050	expressed protein	77.6623	36.2016	119.123	3.29054	0.000223873	0.0101847
LOC_Os11g34130	expressed protein	76.0348	111.97	40.0996	0.358128	0.000223555	0.0101847
LOC_Os09g09560	conserved hypothetical protein	12.7755	2.78773	22.7632	8.16551	0.000224232	0.0101861
LOC_Os10g34700	expressed protein	25.0925	0.629936	49.555	78.6667	0.000225948	0.0102489
LOC_Os04g37490	oxidoreductase, aldo/keto reductase family protein, putative, expressed	275.178	109.039	441.317	4.04734	0.00022665	0.0102657
LOC_Os11g05540	rhoGAP domain containing protein, expressed	236.245	333.427	139.064	0.417076	0.000227953	0.0103096
LOC_Os03g41390	ZOS3-15 - C2H2 zinc finger protein, expressed	164.457	96.3038	232.611	2.41538	0.00023178	0.0104674
LOC_Os07g02990	expressed protein	20.2854	6.14529	34.4255	5.60193	0.00023278	0.0104972
LOC_Os09g30410	expressed protein	160.244	252.283	68.2055	0.270353	0.000233123	0.0104973
LOC_Os10g11140	phosphoglucomutase, putative, expressed	835.972	1166.51	505.435	0.433288	0.000235753	0.0106003
LOC_Os12g36940	calmodulin binding protein, putative, expressed	218.391	96.7252	340.056	3.51569	0.000237925	0.0106824
LOC_Os05g18604	OsSCP28 - Putative Serine Carboxypeptidase homologue, expressed	1032.01	647.065	1416.95	2.18982	0.000238767	0.0107047
LOC_Os01g11750	GDSL-like lipase/acylhydrolase, putative, expressed	19.3273	6.69824	31.9563	4.77085	0.000239183	0.0107078
LOC_Os04g59200	peroxidase precursor, putative, expressed	1931.51	1166.51	2696.52	2.31162	0.000239564	0.0107093
LOC_Os09g19229	protein kinase domain containing protein, expressed	130.065	64.2914	195.84	3.04612	0.000241007	0.0107582
LOC_Os02g57350	expressed protein	12.7939	3.16358	22.4243	7.08828	0.000245077	0.0109084
LOC_Os03g19290	mitochondrial import inner membrane translocase subunit Tim17, putative, expressed	32.725	50.5636	14.8864	0.294409	0.000245006	0.0109084
LOC_Os06g38510	pectate lyase precursor, putative, expressed	8.97135	1.35383	16.5889	12.2533	0.00024935	0.0110826
LOC_Os06g33880	expressed protein	16.172	6.14515	26.1988	4.26333	0.000250922	0.0111251
LOC_Os03g52640	expressed protein	142.096	199.985	84.208	0.421072	0.000251026	0.0111251
LOC_Os06g51270	1,3-beta-glucan synthase component domain containing protein, expressed	327.124	454.791	199.458	0.43857	0.000255467	0.0113057
LOC_Os06g19095	expressed protein	138.642	261.74	15.545	0.059391	0.000256565	0.011338
LOC_Os09g38110	RING-H2 finger protein, putative, expressed	13.0688	22.8408	3.29694	0.144345	0.000258015	0.0113859
LOC_Os05g42100	expressed protein	87.1339	128.75	45.5178	0.353537	0.000258664	0.0113982
LOC_Os05g34040	monooxygenase, putative, expressed	24.71	39.7948	9.62509	0.241868	0.000261846	0.011522
LOC_Os01g38229	peptidyl-prolyl isomerase, putative, expressed	865.988	362.505	1369.47	3.7778	0.000264019	0.0116011
LOC_Os02g37320	heavy metal associated domain containing protein, expressed	139.144	74.923	203.366	2.71433	0.000264506	0.011606
LOC_Os12g25370	retrotransposon protein, putative, unclassified	10.7798	2.36721	19.1924	8.10758	0.000265265	0.0116153
LOC_Os03g37260	pentatricopeptide, putative, expressed	141.593	199.663	83.5227	0.418318	0.000265471	0.0116153
LOC_Os02g47090	peptide transporter PTR2, putative, expressed	113.187	54.5008	171.874	3.15361	0.000266458	0.0116255
LOC_Os06g20820	expressed protein	45.0758	21.9966	68.1549	3.09842	0.000266237	0.0116255
LOC_Os05g47790	expressed protein	104.964	187.535	22.3937	0.119411	0.000267356	0.0116483
LOC_Os09g34890	expressed protein	51.2386	77.007	25.4703	0.330753	0.000268147	0.0116499
LOC_Os07g43570	TKL_IRAK_DUF26-lc.25 - DUF26 kinases have homology to DUF26 containing loci, expressed	51.4255	93.9962	8.85474	0.0942032	0.000268087	0.0116499
LOC_Os01g09620	zinc finger/CCCH transcription factor, putative, expressed	999.79	1493.96	505.619	0.338442	0.000273655	0.0118725
LOC_Os08g39730	cytochrome P450, putative, expressed	260.641	56.4212	464.86	8.2391	0.000274612	0.0118973
LOC_Os04g30160	OsWAK46 - OsWAK receptor-like protein kinase, expressed	139.577	58.6039	220.55	3.7634	0.000275049	0.0118995
LOC_Os01g22710	organic cation transporter-related, putative, expressed	53.3293	81.6302	25.0284	0.306607	0.000277095	0.0119713
LOC_Os10g34440	expressed protein	92.4712	23.8389	161.103	6.75799	0.000277956	0.0119917
LOC_Os11g10290	S-domain receptor-like protein kinase, putative, expressed	465.439	269.893	660.985	2.44906	0.000280256	0.0120741
LOC_Os03g10910	NB-ARC/LRR disease resistance protein, putative, expressed	22.7407	8.35997	37.1214	4.44038	0.000281428	0.0121077
LOC_Os04g39610	glycerophosphoryl diester phosphodiesterase family protein, putative, expressed	46.1199	72.0148	20.225	0.280845	0.000282203	0.0121241
LOC_Os02g21009	sodium/calcium exchanger protein, putative, expressed	44.061	66.5723	21.5498	0.323705	0.000287062	0.0123158
LOC_Os10g33370	3-ketoacyl-CoA synthase precursor, putative, expressed	86.8714	154.789	18.9532	0.122445	0.000287762	0.0123287
LOC_Os03g17700	CGMC_MAPKCGMC_2_ERK.2 - CGMC includes CDA, MAPK, GSK3, and CLKC kinases, expressed	1238.05	738.534	1737.56	2.35272	0.000290428	0.0124256
LOC_Os06g14260	lectin-like receptor kinase, putative	32.4054	13.5197	51.2912	3.79382	0.000291246	0.0124294
LOC_Os03g24100	expressed protein	84.7358	42.0481	127.423	3.03042	0.000291321	0.0124294
LOC_Os07g42740	DUF1645 domain containing protein, putative, expressed	187.299	111.262	263.337	2.36683	0.000294801	0.0125605
LOC_Os05g50750	AAA family ATPase, putative, expressed	531.394	333.437	729.351	2.18737	0.000295811	0.0125862
LOC_Os10g23820	transferase family protein, putative, expressed	162.668	49.4043	275.932	5.58518	0.000300523	0.0127691
LOC_Os04g30110	wall-associated receptor kinase 3 precursor, putative, expressed	420.747	191.559	649.935	3.39287	0.000304786	0.0129325
LOC_Os01g58680	apurinic endonuclease-redox protein, putative, expressed	44.811	67.7521	21.8699	0.322793	0.00030784	0.0130442
LOC_Os03g20600	expressed protein	129.268	42.0559	216.48	5.14744	0.000311731	0.0131909
LOC_Os01g29330	expressed protein	597.127	351.229	843.025	2.40021	0.000315019	0.0133118
LOC_Os12g13340	expressed protein	5937.84	8051	3824.69	0.475057	0.00032261	0.013614
LOC_Os05g47540	CPuORF26 - conserved peptide uORF-containing transcript, expressed	104.567	152.405	56.728	0.372219	0.000324278	0.0136657
LOC_Os04g33240	sex determination protein tasselseed-2, putative, expressed	277.745	107.11	448.381	4.18618	0.000325645	0.0137046
LOC_Os10g04050	transposon protein, putative, CACTA, En/Spm sub-class, expressed	147.974	219.427	76.522	0.348735	0.000330972	0.0139098
LOC_Os02g54254	saccharopine dehydrogenase, putative, expressed	3313.76	2007.03	4620.5	2.30216	0.000331753	0.0139237
LOC_Os01g51690	OsWRKY59 - Superfamily of TFs having WRKY and zinc finger domains, expressed	51.6387	13.0837	90.1938	6.89358	0.00034003	0.0142517
LOC_Os07g38130	polygalacturonase inhibitor 1 precursor, putative, expressed	554.525	831.419	277.63	0.333923	0.000340808	0.014265
LOC_Os10g04800	hypothetical protein	17.2465	0.535975	33.9569	63.3555	0.000341763	0.0142856
LOC_Os07g26870	cytochrome P450, putative, expressed	13.209	3.59323	22.8248	6.35215	0.00034351	0.0143392
LOC_Os06g50900	expressed protein	229.042	146.528	311.555	2.12625	0.000344982	0.0143714
LOC_Os04g48930	ferric-chelate reductase, putative, expressed	307.38	583.551	31.2091	0.0534813	0.000345212	0.0143714
LOC_Os03g13180	peroxidase precursor, putative, expressed	9.56861	1.8436	17.2936	9.38037	0.000349577	0.014514
LOC_Os04g56320	AAA-type ATPase family protein, putative, expressed	186.243	264.565	107.921	0.407917	0.000349328	0.014514
LOC_Os02g17920	glyoxalase family protein, putative, expressed	737.395	1162.14	312.649	0.269028	0.000350956	0.0145517
LOC_Os01g38190	plant protein of unknown function domain containing protein, expressed	133.444	69.8896	196.998	2.81871	0.000357817	0.0147965
LOC_Os01g40640	S1 RNA binding domain containing protein, expressed	227.814	320.662	134.966	0.420898	0.000357366	0.0147965
LOC_Os01g02750	protein kinase domain containing protein, expressed	32.9159	56.5379	9.29394	0.164384	0.000361735	0.0149385
LOC_Os03g01200	SNF2 family N-terminal domain containing protein, expressed	240.184	335.067	145.3	0.433645	0.000365348	0.0150675
LOC_Os12g03370	harpin-induced protein 1 domain containing protein, expressed	225.67	101.846	349.495	3.4316	0.000366096	0.0150783
LOC_Os06g17020	anthocyanin 3-O-beta-glucosyltransferase, putative, expressed	331.132	168.002	494.261	2.942	0.000368563	0.0151597
LOC_Os03g25869	amino acid permease family protein, putative, expressed	274.325	393.045	155.605	0.395896	0.000371376	0.015255
LOC_Os07g35410	TKL_IRAK_DUF26-lc.18 - DUF26 kinases have homology to DUF26 containing loci, expressed	85.2701	28.4084	142.132	5.00316	0.000371973	0.0152593
LOC_Os10g02360	OsWAK98 - OsWAK receptor-like cytoplasmic kinase OsWAK-RLCK, expressed	272.331	159.85	384.813	2.40734	0.000373425	0.0152985
LOC_Os06g10850	lipase, putative, expressed	141.978	46.5909	237.365	5.09468	0.000376892	0.0154201
LOC_Os01g71670	glycosyl hydrolases family 17, putative, expressed	537.978	240.411	835.546	3.47549	0.000383762	0.0156597
LOC_Os11g26150	expressed protein	80.2812	115.876	44.6864	0.38564	0.000383578	0.0156597
LOC_Os05g09704	HAD superfamily phosphatase, putative, expressed	7.91411	0.991885	14.8363	14.9577	0.000390725	0.0158799
LOC_Os01g39960	lycopene epsilon cyclase, chloroplast precursor, putative, expressed	749.735	1049.99	449.479	0.428078	0.000390994	0.0158799
LOC_Os08g07490	hypothetical protein	34.906	54.3939	15.4181	0.283452	0.000389777	0.0158799
LOC_Os11g19730	expressed protein	19.8874	35.1605	4.61437	0.131237	0.000391213	0.0158799
LOC_Os09g23820	cytochrome P450 72A1, putative, expressed	20.8809	34.7171	7.04459	0.202914	0.000397934	0.0161315
LOC_Os03g19070	long cell-linked locus protein, putative, expressed	25.2776	9.94794	40.6072	4.08197	0.000400906	0.0162191
LOC_Os09g39180	RNA recognition motif containing protein, putative, expressed	1194.76	1650.12	739.396	0.448087	0.000401145	0.0162191
LOC_Os07g35750	TKL_IRAK_DUF26-ld.3 - DUF26 kinases have homology to DUF26 containing loci, expressed	99.0254	58.6989	139.352	2.37401	0.000404549	0.0163353
LOC_Os08g07890	NB-ARC domain containing protein	191.194	21.282	361.106	16.9677	0.000406147	0.0163785
LOC_Os07g46910	sex determination protein tasselseed-2, putative, expressed	7.9044	1.46929	14.3395	9.75949	0.000409091	0.0164756
LOC_Os01g72800	signal recognition particle receptor, putative, expressed	252.432	376.727	128.138	0.340135	0.000410671	0.0165178
LOC_Os11g37160	hypothetical protein	15.2183	26.662	3.7747	0.141576	0.000411722	0.0165385
LOC_Os03g30130	phospholipase C, putative, expressed	72.7444	40.9252	104.563	2.55499	0.000413555	0.0165906
LOC_Os05g01140	methyltransferase, putative, expressed	94.4448	30.076	158.814	5.28042	0.000414232	0.0165961
LOC_Os08g09840	transposon protein, putative, unclassified	511.467	236.844	786.09	3.31903	0.000415977	0.0166356
LOC_Os02g01220	rhodanese-like domain containing protein, putative, expressed	74.006	118.32	29.6924	0.25095	0.000416295	0.0166356
LOC_Os03g64350	rhodanese-like domain containing protein, putative, expressed	356.207	500.723	211.691	0.422771	0.000419918	0.0167587
LOC_Os11g44430	protein kinase, putative, expressed	93.5977	40.6903	146.505	3.60049	0.000420465	0.0167589
LOC_Os03g55930	ribosomal protein, putative, expressed	210.814	297.988	123.641	0.414919	0.000421014	0.0167592
LOC_Os05g05060	expressed protein	306.745	187.586	425.904	2.27045	0.000424156	0.0168409
LOC_Os08g27150	chloroplastic group IIA intron splicing facilitator CRS1, chloroplast precursor, putative, expressed	284.662	396.737	172.588	0.435017	0.000424094	0.0168409
LOC_Os01g04440	conserved hypothetical protein	29.2223	11.5945	46.8501	4.04072	0.000435028	0.0172282
LOC_Os02g43370	transposon protein, putative, unclassified, expressed	3970.38	5880.98	2059.78	0.350244	0.000434476	0.0172282
LOC_Os01g63970	sialyltransferase family domain containing protein, expressed	1288.34	713.271	1863.41	2.61249	0.000437785	0.017293
LOC_Os05g43170	calreticulin precursor protein, putative, expressed	2377.72	1485.19	3270.26	2.20192	0.000437761	0.017293
LOC_Os04g37730	RING-H2 finger protein ATL3B precursor, putative, expressed	116.295	66.7231	165.868	2.48591	0.000439162	0.0173253
LOC_Os11g29400	6-phosphogluconate dehydrogenase, decarboxylating, putative, expressed	2640.64	3611.67	1669.62	0.462284	0.000444097	0.0174976
LOC_Os01g58290	OsSub9 - Putative Subtilisin homologue, expressed	127.606	71.0987	184.113	2.58954	0.00044778	0.0176203
LOC_Os09g27260	plant viral response family protein, putative, expressed	49.1269	16.0286	82.2253	5.12991	0.000457597	0.0179837
LOC_Os03g24020	ribosomal protein L6, putative, expressed	73.9183	120.731	27.1051	0.224507	0.000460156	0.0180613
LOC_Os11g05556	signal recognition particle 54 kDa protein, putative, expressed	508.898	707.082	310.715	0.439432	0.000464197	0.0181968
LOC_Os06g21210	glycine rich protein family protein, putative, expressed	757.263	378.495	1136.03	3.00144	0.000476999	0.0186257
LOC_Os01g14630	polyprenyl synthetase, putative, expressed	378.646	200.829	556.463	2.77084	0.000476458	0.0186257
LOC_Os08g29660	OsWRKY69 - Superfamily of TFs having WRKY and zinc finger domains, expressed	233.559	138.012	329.107	2.38463	0.000476087	0.0186257
LOC_Os09g39650	protein kinase family protein, putative, expressed	256.402	153.823	358.981	2.33373	0.000477552	0.0186257
LOC_Os01g15790	expressed protein	153.381	217.599	89.1623	0.409754	0.000480143	0.0187032
LOC_Os06g32990	peroxidase precursor, putative, expressed	133.43	36.8316	230.028	6.24539	0.0004811	0.0187168
LOC_Os04g12530	amino acid transporter family protein, putative	117.549	214.51	20.5879	0.0959766	0.000482674	0.0187545
LOC_Os06g47910	GDSL-like lipase/acylhydrolase, putative, expressed	208.991	314.696	103.286	0.32821	0.000486063	0.0188624
LOC_Os05g09500	hexokinase, putative, expressed	96.6061	52.8138	140.398	2.65836	0.000487076	0.0188737
LOC_Os12g19030	copine, putative, expressed	738.411	451.08	1025.74	2.27397	0.000487576	0.0188737
LOC_Os08g37660	plastocyanin-like domain containing protein, putative, expressed	360.468	215.953	504.983	2.3384	0.000489399	0.0189206
LOC_Os06g49000	expressed protein	36.6047	17.2236	55.9857	3.25052	0.000491772	0.0189885
LOC_Os05g39260	zinc finger, C3HC4 type domain containing protein, expressed	408.939	248.802	569.075	2.28726	0.000493471	0.0190304
LOC_Os03g53200	OsCML4 - Calmodulin-related calcium sensor protein, expressed	566.402	338.416	794.387	2.34736	0.000495196	0.0190731
LOC_Os04g58280	stem-specific protein TSJT1, putative, expressed	1083.92	689.661	1478.17	2.14333	0.000503376	0.019364
LOC_Os02g50330	RNA-dependent RNA polymerase, putative, expressed	134.172	70.5308	197.812	2.80463	0.000510519	0.0196143
LOC_Os08g03600	expressed protein	113.946	68.9192	158.973	2.30666	0.000512141	0.0196522
LOC_Os04g03180	disease resistance protein, putative, expressed	277.16	164.393	389.928	2.37192	0.000513744	0.0196893
LOC_Os01g44390	MYB family transcription factor, putative, expressed	272.531	382.91	162.152	0.423475	0.000520772	0.0199339
LOC_Os01g68470	hypothetical protein	60.2758	28.0619	92.4897	3.29592	0.000521666	0.0199434
LOC_Os01g09220	transposon protein, putative, CACTA, En/Spm sub-class, expressed	668.617	397.018	940.217	2.36819	0.000523058	0.0199719
LOC_Os03g46200	acetyltransferase, GNAT family, putative, expressed	529.987	331.873	728.101	2.19392	0.000526647	0.0200841
LOC_Os02g44880	expressed protein	471.761	297.525	645.998	2.17124	0.00053065	0.0201869
LOC_Os04g31040	violaxanthin de-epoxidase, putative, expressed	732.706	1006.02	459.389	0.456639	0.000530093	0.0201869
LOC_Os01g04620	transposon protein, putative, unclassified, expressed	55.3296	21.4545	89.2047	4.15785	0.000534133	0.0202944
LOC_Os01g61330	ankyrin homolog precursor, putative, expressed	86.1435	124.982	47.3055	0.3785	0.000535355	0.0203158
LOC_Os02g05744	endoglucanase, putative, expressed	185.923	111.17	260.677	2.34486	0.000538295	0.0204024
LOC_Os02g04130	DUF1645 domain containing protein, putative, expressed	193.695	120.19	267.2	2.22315	0.000543405	0.0205708
LOC_Os02g36940	uncharacterized Cys-rich domain containing protein, putative, expressed	534.969	327.119	742.818	2.27079	0.000549967	0.0207938
LOC_Os03g58740	expressed protein	273.38	163.438	383.321	2.34536	0.000552552	0.0208659
LOC_Os08g04560	decarboxylase, putative, expressed	236.694	131.347	342.04	2.60408	0.000553618	0.0208807
LOC_Os10g38930	shikimate/quinate 5-dehydrogenase, putative, expressed	563.225	356.973	769.477	2.15556	0.000559939	0.0210933
LOC_Os06g45570	VQ domain containing protein, putative, expressed	813.763	516.899	1110.63	2.14864	0.00056321	0.0211907
LOC_Os01g09450	OsIAA2 - Auxin-responsive Aux/IAA gene family member, expressed	227.376	310.981	143.771	0.462314	0.000565003	0.0212323
LOC_Os03g55540	ZOS3-18 - C2H2 zinc finger protein, expressed	1586.94	1034.43	2139.46	2.06825	0.000573646	0.0215309
LOC_Os04g20164	amine oxidase precursor, putative, expressed	1899.11	2588.91	1209.32	0.467116	0.000575389	0.0215701
LOC_Os01g29830	expressed protein	466.018	641.794	290.241	0.452235	0.000581788	0.0217572
LOC_Os08g07060	CRR6, putative, expressed	242.529	335.629	149.428	0.445218	0.000581374	0.0217572
LOC_Os09g29690	beta-expansin precursor, putative, expressed	49.4882	22.8328	76.1436	3.33484	0.000587254	0.021935
LOC_Os11g11970	hypothetical protein	100.075	54.1463	146.004	2.69647	0.000589898	0.0220072
LOC_Os01g32830	expressed protein	315.071	430.406	199.737	0.464067	0.00059431	0.0221184
LOC_Os04g33260	expressed protein	366.501	566.888	166.115	0.293029	0.000594083	0.0221184
LOC_Os06g13880	expressed protein	13.419	3.45152	23.3864	6.77568	0.000597584	0.0222134
LOC_Os06g05630	GDSL-like lipase/acylhydrolase, putative, expressed	723.276	1064.75	381.805	0.358587	0.000611202	0.0226924
LOC_Os02g48880	chloride transporter, chloride channel family, putative, expressed	344.845	210.637	479.052	2.27431	0.000613589	0.0227536
LOC_Os07g17250	disease resistance RPP13-like protein 1, putative, expressed	352.977	216.073	489.881	2.2672	0.000623669	0.0230997
LOC_Os02g57700	protein kinase, putative, expressed	69.7559	35.0528	104.459	2.98005	0.000629615	0.023292
LOC_Os07g34280	CXE carboxylesterase, putative, expressed	113.484	17.4334	209.535	12.0192	0.000636259	0.0235096
LOC_Os11g10120	expressed protein	95.4094	52.786	138.033	2.61495	0.000637198	0.0235162
LOC_Os09g38830	OsWAK89a - OsWAK receptor-like protein kinase	5.63675	0.361949	10.9116	30.1467	0.000639027	0.0235556
LOC_Os01g31050	hypothetical protein	87.2847	122.765	51.8042	0.421977	0.000641643	0.0236238
LOC_Os12g43640	receptor-like protein kinase HAIKU2 precursor, putative, expressed	1921.27	1228.36	2614.18	2.12819	0.000644269	0.0236722
LOC_Os03g53800	periplasmic beta-glucosidase precursor, putative, expressed	2770.88	1791.49	3750.27	2.09338	0.000644491	0.0236722
LOC_Os01g56240	OsSAUR2 - Auxin-responsive SAUR gene family member, expressed	26.2238	10.8044	41.6431	3.85427	0.000656101	0.02407
LOC_Os04g51454	expressed protein	89.4999	130.045	48.9549	0.376446	0.000658719	0.0241374
LOC_Os03g39690	cytochrome P450, putative, expressed	34.1348	15.9238	52.3457	3.28726	0.000661107	0.0241676
LOC_Os06g19370	cadmium tolerance factor, putative, expressed	798.086	488.487	1107.68	2.26758	0.000660625	0.0241676
LOC_Os01g50940	helix-loop-helix DNA-binding domain containing protein, expressed	437.791	268.937	606.646	2.25572	0.000665294	0.0242919
LOC_Os02g03420	pentatricopeptide repeat-containing protein, putative, expressed	267.273	111.647	422.899	3.78781	0.000667524	0.0243445
LOC_Os05g10670	zinc finger CCCH type family protein, putative, expressed	166.851	230.711	102.99	0.446403	0.000671762	0.0244702
LOC_Os12g40180	expressed protein	68.3897	36.3849	100.394	2.75923	0.000675715	0.0245852
LOC_Os03g20330	VQ domain containing protein, putative, expressed	82.1513	32.6901	131.612	4.02606	0.000680236	0.0247206
LOC_Os06g37300	cytochrome P450, putative, expressed	261.579	79.4247	443.733	5.58684	0.000683082	0.0247948
LOC_Os02g37160	heavy metal transport/detoxification protein, putative, expressed	104.945	20.1901	189.7	9.3957	0.0006889	0.0249767
LOC_Os07g37454	urate anion exchanger, putative, expressed	81.5663	47.4817	115.651	2.43569	0.000701937	0.0254195
LOC_Os08g09830	BTB and MATH domain containing protein, putative, expressed	56.5908	24.4901	88.6914	3.62152	0.000714326	0.0257838
LOC_Os03g04890	zinc finger family protein, putative, expressed	37.4843	16.8525	58.116	3.4485	0.000713505	0.0257838
LOC_Os01g49320	glycosyl hydrolase, putative, expressed	909.377	422.071	1396.68	3.30911	0.000714502	0.0257838
LOC_Os05g34170	tubulin/FtsZ domain containing protein, putative, expressed	262.397	360.957	163.836	0.453893	0.000715756	0.0257989
LOC_Os09g26980	cytochrome P450, putative, expressed	131.232	79.083	183.381	2.31884	0.000718177	0.025856
LOC_Os01g62430	C2 domain containing protein, putative, expressed	877.127	433.296	1320.96	3.04862	0.000719261	0.0258649
LOC_Os01g66530	ARGOS, putative, expressed	26.989	12.1965	41.7815	3.4257	0.000720462	0.0258706
LOC_Os01g09830	OsGrx_A2 - glutaredoxin subgroup III, expressed	68.8005	34.9387	102.662	2.93835	0.000721095	0.0258706
LOC_Os12g07150	amidase family protein, putative, expressed	742.269	494.367	990.171	2.00291	0.000722403	0.0258875
LOC_Os04g10924	hypothetical protein	31.5688	48.0853	15.0523	0.313032	0.000736048	0.0263459
LOC_Os03g45400	antitermination NusB domain-containing protein, putative, expressed	142.478	196.011	88.945	0.453775	0.000742362	0.0265412
LOC_Os01g48500	expressed protein	443.732	605.488	281.976	0.4657	0.00074413	0.0265736
LOC_Os03g26210	helix-loop-helix DNA-binding domain containing protein, expressed	2162.7	2976.81	1348.58	0.453028	0.00074862	0.0267031
LOC_Os02g57620	Citrate transporter protein, putative, expressed	913.701	1284.56	542.846	0.422595	0.000752023	0.0267935
LOC_Os07g01560	transporter family protein, putative, expressed	704.312	438.422	970.202	2.21294	0.000754225	0.026841
LOC_Os08g04360	plastocyanin-like domain containing protein, putative, expressed	17.546	6.12057	28.9714	4.73345	0.000760039	0.0270168
LOC_Os05g39800	NFD4, putative, expressed	275.493	388.718	162.268	0.417444	0.000761312	0.027031
LOC_Os02g26670	F-box/Kelch-repeat protein, putative, expressed	69.6999	39.5872	99.8126	2.52134	0.000767524	0.0272202
LOC_Os01g15340	flowering promoting factor-like 1, putative, expressed	6.55323	0.723897	12.3826	17.1054	0.000768618	0.0272278
LOC_Os07g02280	pentatricopeptide, putative, expressed	17.9669	29.8715	6.06241	0.20295	0.000771445	0.0272966
LOC_Os08g09000	Cupin domain containing protein, expressed	25.9166	5.97126	45.8619	7.68044	0.000778378	0.0275104
LOC_Os10g04429	transferase family protein, putative, expressed	19.3143	31.561	7.06755	0.223933	0.000784677	0.0277013
LOC_Os04g51680	hypothetical protein	34.1934	12.3937	55.9931	4.51788	0.000786932	0.0277492
LOC_Os12g43410	thaumatin, putative	106.804	61.7565	151.852	2.45888	0.000788834	0.0277846
LOC_Os06g41720	hypothetical protein	18.9233	30.9403	6.90617	0.223209	0.000790587	0.0278146
LOC_Os03g57450	CAMK_CAMK_like.2 - CAMK includes calcium/calmodulin depedent protein kinases, expressed	422.169	264.1	580.238	2.19704	0.000793385	0.027818
LOC_Os12g42210	OsDegp15 - Putative Deg protease homologue, expressed	151.365	217.131	85.6	0.394233	0.000791754	0.027818
LOC_Os09g36040	rhodanese-like domain containing protein, putative, expressed	487.427	744.271	230.582	0.30981	0.000793187	0.027818
LOC_Os06g03830	retinol dehydrogenase, putative, expressed	558.35	244.387	872.313	3.56939	0.000795034	0.0278442
LOC_Os02g07170	MYB family transcription factor, putative, expressed	10.4565	2.37957	18.5333	7.78852	0.00080156	0.0280093
LOC_Os01g65100	peptide transporter, putative, expressed	5786.64	7704.92	3868.36	0.502064	0.000801084	0.0280093
LOC_Os04g41620	CHIT2 - Chitinase family protein precursor, expressed	960.295	451.267	1469.32	3.25599	0.000803539	0.0280467
LOC_Os05g40770	leucine-rich repeat family protein, putative, expressed	753.044	402.714	1103.37	2.73985	0.000806087	0.0280995
LOC_Os02g48080	cysteine-rich receptor-like protein kinase 7 precursor, putative, expressed	234.149	139.814	328.485	2.34945	0.000806871	0.0280995
LOC_Os01g02290	Ser/Thr receptor-like kinase, putative, expressed	137.726	72.0182	203.433	2.82475	0.000809364	0.0281229
LOC_Os01g45460	serine esterase, putative, expressed	160.724	222.096	99.3527	0.447342	0.000808515	0.0281229
LOC_Os06g13560	SAM dependent carboxyl methyltransferase, putative, expressed	613.774	381.005	846.543	2.22187	0.00081496	0.0282855
LOC_Os02g10400	expressed protein	20.803	34.9308	6.67509	0.191095	0.000820077	0.0284312
LOC_Os01g45990	potassium channel AKT1, putative, expressed	538.318	343.123	733.513	2.13775	0.000822146	0.028471
LOC_Os03g60480	heavy metal-associated domain containing protein, expressed	281.01	386.988	175.033	0.452294	0.000825361	0.0285503
LOC_Os07g46050	conserved hypothetical protein	25.3221	8.29702	42.3472	5.10391	0.000833437	0.0287699
LOC_Os02g38740	expressed protein	62.2066	92.1912	32.2221	0.349514	0.000834505	0.0287699
LOC_Os04g54640	peptidase, cysteine peptidase active site, putative, expressed	467.385	727.81	206.959	0.284359	0.000833783	0.0287699
LOC_Os05g49630	expressed protein	50.4977	27.4613	73.534	2.67774	0.000835928	0.0287869
LOC_Os12g44090	leucine-rich repeat family protein, putative, expressed	12.4929	21.088	3.89772	0.184831	0.000838584	0.0288462
LOC_Os04g23580	xylosyltransferase, putative, expressed	844.539	514.996	1174.08	2.27979	0.000847315	0.0291141
LOC_Os01g50170	eukaryotic aspartyl protease domain containing protein, expressed	498.617	232.656	764.577	3.28629	0.00084894	0.0291375
LOC_Os02g45710	zinc finger, C3HC4 type domain containing protein, expressed	554.065	357.217	750.912	2.10212	0.000858712	0.0294402
LOC_Os05g46760	STE_MEKK_ste11_MAP3K.19 - STE kinases include homologs to sterile 7, sterile 11 and sterile 20 from yeast, expressed	48.7157	25.9319	71.4995	2.75721	0.000860992	0.0294856
LOC_Os10g28299	expressed protein	5.36637	0.267987	10.4648	39.0494	0.000863284	0.0295314
LOC_Os12g32190	expressed protein	196.766	105.648	287.884	2.72495	0.000864301	0.0295335
LOC_Os01g15100	hypothetical protein	35.2224	5.92505	64.5197	10.8893	0.000871593	0.0297191
LOC_Os05g38880	expressed protein	40.5867	19.2815	61.8919	3.20991	0.000871658	0.0297191
LOC_Os06g20900	expressed protein	27.8594	12.4354	43.2835	3.48068	0.000876338	0.0298457
LOC_Os03g24160	phosphatidylinositol-4-phosphate 5-kinase, putative, expressed	91.7085	140.656	42.7615	0.304016	0.000882351	0.0300174
LOC_Os01g70730	flowering promoting factor-like 1, putative, expressed	36.9944	56.0094	17.9793	0.321005	0.000888254	0.030185
LOC_Os07g42420	3-oxoacyl-synthase, putative, expressed	47.4012	71.9886	22.8137	0.316907	0.000891842	0.0302736
LOC_Os06g08610	transferase family protein, putative, expressed	24.5899	5.80791	43.3718	7.46771	0.000899879	0.0303795
LOC_Os09g29520	OsWAK81 - OsWAK receptor-like cytoplasmic kinase OsWAK-RLCK, expressed	107.811	49.8925	165.729	3.32173	0.000897221	0.0303795
LOC_Os09g28850	expressed protein	470.105	641.528	298.681	0.465577	0.000899291	0.0303795
LOC_Os03g63150	powdery mildew resistance protein PM3b, putative, expressed	53.7124	79.9391	27.4857	0.343833	0.000899415	0.0303795
LOC_Os08g36440	HVA22, putative, expressed	29.5789	44.5183	14.6395	0.328842	0.000898949	0.0303795
LOC_Os01g59580	retrotransposon protein, putative, unclassified	30.5395	0.629936	60.4491	95.9607	0.000907306	0.0304997
LOC_Os11g35330	LYK, putative, expressed	82.5249	19.9345	145.115	7.27961	0.000907237	0.0304997
LOC_Os12g37710	PsbP, putative, expressed	68.7143	97.4448	39.9839	0.410324	0.00090739	0.0304997
LOC_Os08g45200	expressed protein	182.698	261.668	103.728	0.396413	0.000907094	0.0304997
LOC_Os02g06605	expressed protein	42.4972	62.3046	22.6898	0.364176	0.000914261	0.0306973
LOC_Os12g02470	OsWRKY65 - Superfamily of TFs having WRKY and zinc finger domains, expressed	25.9729	0.489763	51.456	105.063	0.000920023	0.0308475
LOC_Os09g27950	galactosyltransferase, putative, expressed	332.077	203.514	460.639	2.26343	0.000920731	0.0308475
LOC_Os09g37080	expressed protein	129.149	66.1258	192.172	2.90615	0.000924219	0.0309308
LOC_Os07g44440	peroxiredoxin, putative, expressed	47.3577	24.2054	70.51	2.91299	0.000927485	0.0310065
LOC_Os08g17680	stromal cell-derived factor 2-like protein precursor, putative, expressed	1989.79	1294.11	2685.46	2.07514	0.0009438	0.0315178
LOC_Os03g53640	expressed protein	134.945	197.114	72.7766	0.369212	0.000965656	0.0322129
LOC_Os08g13795	expressed protein	106.729	150.015	63.4434	0.422914	0.000968635	0.0322426
LOC_Os02g02000	cytochrome P450, putative, expressed	510.393	824.696	196.09	0.237773	0.000968613	0.0322426
LOC_Os01g11414	sodium/calcium exchanger protein, putative, expressed	262.525	356.863	168.187	0.471292	0.000969954	0.0322518
LOC_Os12g12560	NADP-dependent oxidoreductase, putative, expressed	1670.47	1111.24	2229.71	2.00651	0.000984116	0.0326875
LOC_Os06g02420	ATOZI1, putative, expressed	326.238	447.379	205.097	0.458441	0.000987303	0.0327581
LOC_Os02g45780	zinc finger, C3HC4 type domain containing protein, expressed	448.919	175.011	722.826	4.13017	0.000991236	0.0328533
LOC_Os12g22145	expressed protein	41.7665	61.1476	22.3855	0.366091	0.000996595	0.0329955
LOC_Os03g20550	OsWRKY55 - Superfamily of TFs having WRKY and zinc finger domains, expressed	110.091	62.9023	157.28	2.50039	0.00100634	0.0332826
LOC_Os12g18410	expressed protein	1027.93	1887.58	168.271	0.0891465	0.00101424	0.0335077
LOC_Os11g20600	hypothetical protein	4.37724	0	8.75447	Inf	0.00102264	0.0337495
LOC_Os02g42160	OsWAK15 - OsWAK receptor-like protein kinase	167.895	104.134	231.655	2.22459	0.00102853	0.0339076
LOC_Os03g16470	expressed protein	104.137	149.926	58.3483	0.389182	0.00103347	0.0340339
LOC_Os03g13000	GTP-binding protein, putative, expressed	246.629	349.472	143.785	0.411436	0.00103486	0.0340435
LOC_Os01g01120	enolase-phosphatase E1, putative, expressed	330.778	481.964	179.591	0.372624	0.00103944	0.0341579
LOC_Os01g67630	peptide transporter PTR2, putative, expressed	86.2911	36.1801	136.402	3.77008	0.00104326	0.0342469
LOC_Os05g06660	OsSCP26 - Putative Serine Carboxypeptidase homologue, expressed	144.089	77.1084	211.07	2.73732	0.00104574	0.0342918
LOC_Os08g37940	HAD-superfamily hydrolase subfamily IA, variant 3, putative, expressed	34.122	51.258	16.9859	0.33138	0.00104789	0.0343258
LOC_Os08g40940	expressed protein	9.37246	2.01762	16.7273	8.2906	0.00106266	0.0347729
LOC_Os04g44580	expressed protein	5.2335	0.267987	10.199	38.0578	0.00106563	0.034833
LOC_Os04g01890	protein kinase, putative	8.43206	0.991885	15.8722	16.0021	0.00107291	0.0350341
LOC_Os01g26310	wall-associated kinase-like 2, putative, expressed	45.7512	12.3507	79.1516	6.40868	0.00107491	0.0350623
LOC_Os06g46460	expressed protein	57.8653	86.5078	29.2228	0.337806	0.00109675	0.035737
LOC_Os11g38010	targeting protein for Xklp2, putative, expressed	7.61557	13.7829	1.44824	0.105075	0.00111106	0.0361652
LOC_Os04g27340	terpene synthase, putative, expressed	38.0157	15.6881	60.3433	3.84643	0.00111543	0.0362691
LOC_Os09g34150	NBS-LRR disease resistance protein, putative, expressed	173.641	111.945	235.336	2.10225	0.0011242	0.0365157
LOC_Os01g49614	Protein kinase domain containing protein, expressed	327.32	208.101	446.538	2.14577	0.00114009	0.036993
LOC_Os03g29930	expressed protein	372.058	195.843	548.274	2.79956	0.00114157	0.0370021
LOC_Os03g58890	oxidoreductase, putative, expressed	30.1857	13.2964	47.075	3.54045	0.00114552	0.0370914
LOC_Os01g02900	glycosyltransferase, putative, expressed	1591.64	854.989	2328.29	2.72318	0.00116228	0.0375945
LOC_Os02g37330	heavy metal associated domain containing protein, expressed	383.032	243.819	522.244	2.14193	0.00116748	0.0377232
LOC_Os11g35960	Leucine rich repeat N-terminal domain containing protein, putative, expressed	6.952	1.24751	12.6565	10.1454	0.00117444	0.0379085
LOC_Os11g41910	GTP-binding protein, putative, expressed	204.734	277.768	131.701	0.474139	0.00117737	0.0379635
LOC_Os05g25920	expressed protein	228.602	107.519	349.685	3.2523	0.00118346	0.0381025
LOC_Os08g01780	OsIAA25 - Auxin-responsive Aux/IAA gene family member, expressed	396.626	533.948	259.304	0.485635	0.00118415	0.0381025
LOC_Os01g52450	hexokinase, putative, expressed	62.4795	35.5502	89.4087	2.515	0.00119453	0.0383964
LOC_Os01g13690	ligA, putative, expressed	2958.69	4513.29	1404.08	0.311099	0.00119597	0.0384027
LOC_Os01g14710	conserved hypothetical protein	6.13254	0.979527	11.2856	11.5214	0.00119739	0.0384085
LOC_Os07g04040	expressed protein	136.593	80.1893	192.996	2.40676	0.00120111	0.0384879
LOC_Os06g12455	expressed protein	5.96275	0.535975	11.3895	21.2501	0.00121238	0.0385241
LOC_Os01g64860	OsSub11 - Putative Subtilisin homologue, expressed	57.9317	13.7415	102.122	7.43166	0.00121347	0.0385241
LOC_Os05g36140	expressed protein	34.0318	13.6212	54.4423	3.99687	0.00121067	0.0385241
LOC_Os12g10930	NL0E, putative	17.4208	6.98618	27.8554	3.98721	0.00121136	0.0385241
LOC_Os03g10030	membrane associated DUF588 domain containing protein, putative, expressed	766.242	390.267	1142.22	2.92675	0.00120482	0.0385241
LOC_Os01g11520	RING-H2 finger protein, putative, expressed	100.46	57.7129	143.208	2.48138	0.00120497	0.0385241
LOC_Os07g46280	Os7bglu26 - beta-mannosidase/glucosidase/exoglucanase, expressed	407.9	255.776	560.024	2.18951	0.00121302	0.0385241
LOC_Os03g15050	phosphoenolpyruvate carboxykinase, putative, expressed	5709.48	3630.94	7788.02	2.1449	0.00120662	0.0385241
LOC_Os01g14890	expressed protein	140.886	216.122	65.6508	0.303768	0.0012079	0.0385241
LOC_Os02g57030	expressed protein	601.631	843.161	360.102	0.427086	0.00121596	0.0385638
LOC_Os06g35650	reticuline oxidase-like protein precursor, putative, expressed	38.716	6.23319	71.1988	11.4225	0.00122002	0.0386527
LOC_Os01g11160	amino acid permease family protein, putative, expressed	567.378	379.874	754.882	1.98719	0.00122663	0.0388222
LOC_Os08g36480	nitrate reductase, putative, expressed	4524.5	6026.28	3022.72	0.50159	0.00123311	0.0389875
LOC_Os02g27070	PPR repeat domain containing protein, putative, expressed	84.7235	119.599	49.8483	0.416796	0.00123863	0.039122
LOC_Os01g51980	alliin lyase precursor, putative, expressed	131.456	216.069	46.8427	0.216795	0.00124308	0.0392225
LOC_Os04g30490	MATE efflux family protein, putative, expressed	146.405	73.3328	219.478	2.9929	0.00124888	0.0393652
LOC_Os09g15420	NAD dependent epimerase/dehydratase family protein, putative, expressed	330.527	171.483	489.571	2.85492	0.0012568	0.0395188
LOC_Os03g39830	expressed protein	970.311	1352.62	588.002	0.434714	0.00125652	0.0395188
LOC_Os03g56270	receptor protein kinase CLAVATA1 precursor, putative, expressed	117.661	181.295	54.0273	0.298007	0.00125759	0.0395188
LOC_Os04g41050	zinc finger, C3HC4 type domain containing protein	139.269	75.0617	203.475	2.71077	0.0012707	0.0398901
LOC_Os07g09140	expressed protein	69.2409	100.135	38.3466	0.382948	0.00127414	0.0399575
LOC_Os10g28050	chitinase 2, putative, expressed	1847.14	1213.98	2480.3	2.04311	0.00127634	0.0399861
LOC_Os09g37120	pyridoxal-dependent decarboxylase protein, putative, expressed	8.52016	2.06537	14.975	7.25049	0.00128717	0.0402845
LOC_Os08g13420	S-domain receptor-like protein kinase, putative	13.664	4.14156	23.1865	5.59848	0.00128898	0.0403
LOC_Os04g39950	expressed protein	127.04	175.081	78.9979	0.451207	0.00129431	0.040426
LOC_Os04g44500	GEM, putative, expressed	270.252	147.538	392.966	2.66349	0.00130154	0.0406107
LOC_Os03g51479	maf, putative, expressed	93.5383	54.9072	132.169	2.40714	0.00130728	0.0407466
LOC_Os01g73200	peroxidase precursor, putative, expressed	4083.54	2713.99	5453.1	2.00925	0.00130878	0.0407466
LOC_Os01g31110	CRS2-associated factor 1, chloroplast precursor, putative, expressed	609.355	817.211	401.499	0.491305	0.00130985	0.0407466
LOC_Os03g62480	anthocyanidin 5,3-O-glucosyltransferase, putative, expressed	166.669	102.275	231.063	2.25924	0.00131802	0.0409265
LOC_Os01g46800	OsWRKY15 - Superfamily of TFs having WRKY and zinc finger domains, expressed	408.43	261.45	555.41	2.12434	0.00131841	0.0409265
LOC_Os10g30070	sodium/calcium exchanger protein, putative, expressed	33.5295	51.1366	15.9225	0.311371	0.00131961	0.0409265
LOC_Os07g01100	legume lectins beta domain containing protein, putative, expressed	75.7496	107.317	44.1822	0.411698	0.00132124	0.0409359
LOC_Os12g02060	peroxidase precursor, putative	8.44673	1.93756	14.9559	7.71894	0.00132649	0.0410574
LOC_Os04g52190	vacuolar-sorting receptor precursor, putative, expressed	1286.23	588.489	1983.97	3.37129	0.00133414	0.0412199
LOC_Os07g03840	lectin-like receptor kinase, putative, expressed	123.126	78.4189	167.833	2.14021	0.00133441	0.0412199
LOC_Os08g34510	hypothetical protein	19.6218	30.6662	8.5775	0.279705	0.00134312	0.0414474
LOC_Os12g25180	expressed protein	722.847	970.484	475.21	0.489663	0.00135049	0.0416333
LOC_Os01g03660	MYB family transcription factor, putative, expressed	52.3296	75.9409	28.7184	0.378168	0.00135565	0.0417508
LOC_Os03g58040	glutamate dehydrogenase protein, putative, expressed	776.662	517.976	1035.35	1.99883	0.0013612	0.0418381
LOC_Os02g22260	fruit protein PKIWI502, putative, expressed	247.902	340.856	154.947	0.454583	0.00136004	0.0418381
LOC_Os10g21020	expressed protein	196.06	283.341	108.78	0.38392	0.00136537	0.0419246
LOC_Os03g06330	tyrosine protein kinase domain containing protein, putative, expressed	747.938	486.944	1008.93	2.07197	0.00137496	0.0421773
LOC_Os02g15900	50S ribosomal protein L21, chloroplast precursor, putative, expressed	219.963	344.068	95.8572	0.278599	0.00137637	0.0421785
LOC_Os01g10800	pentatricopeptide, putative, expressed	46.1416	67.9596	24.3236	0.357913	0.00138119	0.0422843
LOC_Os07g02800	MYB family transcription factor, putative, expressed	1034.35	1357.39	711.306	0.524026	0.00139095	0.0425411
LOC_Os06g01350	transferase family protein, putative, expressed	221.097	129.474	312.72	2.4153	0.00140282	0.0428411
LOC_Os01g65110	POT family protein, expressed	1608.82	2749.93	467.701	0.170077	0.00140353	0.0428411
LOC_Os02g07690	VQ domain containing protein, putative, expressed	559.088	361.881	756.295	2.0899	0.00141269	0.0429931
LOC_Os04g27250	expressed protein	545.995	735.212	356.778	0.485272	0.00141252	0.0429931
LOC_Os02g36850	oxygen evolving enhancer protein 3, identical, putative, expressed	23.3988	35.986	10.8115	0.300436	0.00141229	0.0429931
LOC_Os07g38790	beta-hexosaminidase precursor, putative, expressed	52.2395	81.1235	23.3554	0.2879	0.00141757	0.0430568
LOC_Os01g47330	ribosomal protein L7/L12 C-terminal domain containing protein, expressed	182.087	289.108	75.0648	0.259643	0.00141746	0.0430568
LOC_Os12g31460	heat shock protein DnaJ, putative, expressed	254.016	426.137	81.8956	0.192181	0.00142222	0.0431556
LOC_Os09g28420	alpha-amylase precursor, putative, expressed	8.26723	1.65567	14.8788	8.98655	0.0014292	0.0433249
LOC_Os03g12110	homocysteine S-methyltransferase protein, putative, expressed	167.464	108.795	226.134	2.07853	0.00143549	0.0434728
LOC_Os12g44020	Ser/Thr protein phosphatase family protein, putative, expressed	426.524	277.845	575.203	2.07023	0.00144083	0.0435066
LOC_Os06g06770	OsPOP11 - Putative Prolyl Oligopeptidase homologue, expressed	493.822	711.946	275.697	0.387244	0.00143885	0.0435066
LOC_Os04g51290	expressed protein	25.2968	38.4765	12.117	0.31492	0.00144063	0.0435066
LOC_Os03g55180	DUF1336 domain containing protein, expressed	145.846	90.1278	201.565	2.23643	0.00144667	0.0436404
LOC_Os02g46860	oligopeptide transporter 4, putative, expressed	205.223	134.555	275.892	2.05039	0.00144968	0.0436558
LOC_Os04g47020	genetic modifier, putative, expressed	252.414	351.588	153.239	0.435849	0.00145001	0.0436558
LOC_Os09g39740	ACT domain containing protein, expressed	205.802	127.595	284.01	2.22586	0.00145329	0.043712
LOC_Os01g26390	TKL_IRAK_DUF26-lh.1 - DUF26 kinases have homology to DUF26 containing loci, expressed	49.7221	21.7025	77.7417	3.58215	0.00145888	0.0438373
LOC_Os11g15170	transposon protein, putative, unclassified	40.3017	59.5657	21.0376	0.353182	0.00146437	0.0439595
LOC_Os02g51890	RNA recognition motif containing protein, putative, expressed	108.579	62.8451	154.313	2.45545	0.0014697	0.0440597
LOC_Os02g15660	tetratricopeptide repeat, putative, expressed	1252.81	1868.63	636.988	0.340884	0.00147056	0.0440597
LOC_Os09g38910	OsWAK92 - OsWAK receptor-like protein kinase, expressed	154.416	78.2344	230.598	2.94753	0.00147809	0.0442423
LOC_Os04g23040	expressed protein	571.335	775.404	367.266	0.473645	0.00149206	0.0446173
LOC_Os12g43750	expressed protein	103.787	64.1324	143.441	2.23664	0.00149469	0.0446527
LOC_Os02g41890	phytosulfokine receptor precursor, putative, expressed	290.464	115.972	464.956	4.0092	0.00150599	0.044947
LOC_Os01g72120	glutathione S-transferase, putative, expressed	121.6	69.3466	173.854	2.50704	0.00152125	0.0452255
LOC_Os03g32490	DUF1230 domain containing protein, expressed	7792.84	10433.8	5151.91	0.493773	0.00152411	0.0452255
LOC_Os02g33500	threonyl-tRNA synthetase, putative, expressed	594.731	803.084	386.377	0.481116	0.00152342	0.0452255
LOC_Os06g24540	expressed protein	204.279	279.567	128.991	0.461394	0.00152405	0.0452255
LOC_Os09g38720	mTERF domain containing protein, expressed	54.6211	79.0261	30.2161	0.382356	0.00152166	0.0452255
LOC_Os06g49070	expressed protein	57.1512	83.52	30.7824	0.368563	0.00151907	0.0452255
LOC_Os09g08510	transposon protein, putative, Pong sub-class	5.06478	0.361949	9.76761	26.9862	0.00152584	0.0452333
LOC_Os03g55120	plastocyanin-like domain containing protein, putative, expressed	45.108	65.189	25.027	0.383914	0.00152907	0.0452857
LOC_Os01g70400	expressed protein	515.754	697.365	334.144	0.479152	0.00153632	0.0454568
LOC_Os06g23780	glutaryl-CoA dehydrogenase, mitochondrial precursor, putative	3.9248	0	7.8496	Inf	0.00154398	0.0456398
LOC_Os02g21520	chalcone isomerase 3, putative, expressed	25.8155	39.4099	12.2212	0.310105	0.00155349	0.0458769
LOC_Os08g44830	ZOS8-14 - C2H2 zinc finger protein, expressed	37.7556	18.0416	57.4696	3.18539	0.00155767	0.0459564
LOC_Os01g55610	peptide transporter PTR2, putative, expressed	4.58594	8.90224	0.269636	0.0302885	0.0015749	0.0464205
LOC_Os08g20544	expressed protein	376.975	512.15	241.8	0.472126	0.00158427	0.0466522
LOC_Os06g11860	ethylene-responsive transcription factor, putative, expressed	742.291	378.573	1106.01	2.92152	0.00158898	0.0467461
LOC_Os02g03670	expressed protein	31.3689	54.5063	8.23139	0.151017	0.00159684	0.0469329
LOC_Os10g33810	myb-related protein Myb4, putative, expressed	88.1367	40.4773	135.796	3.35487	0.00160995	0.0472307
LOC_Os07g23810	expressed protein	141.379	202.095	80.6621	0.399129	0.00161156	0.0472307
LOC_Os11g11330	retrotransposon protein, putative, unclassified, expressed	317.314	501.959	132.668	0.2643	0.00161064	0.0472307
LOC_Os05g32220	L1P family of ribosomal proteins domain containing protein, expressed	1376.93	1845.58	908.266	0.49213	0.00161907	0.0473828
LOC_Os09g02650	kinesin motor domain containing protein, putative, expressed	352.163	511.151	193.175	0.377921	0.00161982	0.0473828
LOC_Os01g58300	hypothetical protein	15.6081	1.62182	29.5944	18.2476	0.00162179	0.047387
LOC_Os07g36250	peptide chain release factor protein, putative, expressed	187.063	257.237	116.889	0.454402	0.00162303	0.047387
LOC_Os05g31670	AWPM-19-like membrane family protein, putative, expressed	114.421	214.638	14.2038	0.0661753	0.00163898	0.0478076
LOC_Os08g36320	decarboxylase, putative, expressed	1248.65	1636.45	860.859	0.526053	0.00165166	0.0481318
LOC_Os04g10530	amidase, putative, expressed	439.838	230.55	649.126	2.81555	0.00165491	0.0481812
LOC_Os10g38160	glutathione S-transferase, putative, expressed	32.2982	17.014	47.5823	2.79665	0.00165762	0.0482145
LOC_Os02g39040	mTERF domain containing protein, expressed	341.284	455.313	227.256	0.49912	0.00166114	0.0482716
LOC_Os06g35520	peroxidase precursor, putative, expressed	1261.98	648.903	1875.05	2.88956	0.0016797	0.048765
LOC_Os03g60100	50S ribosomal protein L17, putative, expressed	151.164	243.387	58.9423	0.242175	0.00168379	0.0488379
LOC_Os03g61500	uncharacterized Cys-rich domain containing protein, putative	9.21878	2.09923	16.3383	7.78303	0.00168893	0.0489409
LOC_Os06g04250	phosphate-induced protein 1 conserved region domain containing protein, expressed	72.5516	116.005	29.0984	0.250838	0.00169754	0.0491443
LOC_Os09g29200	glutathione S-transferase, putative, expressed	507.391	320.949	693.833	2.16182	0.0017008	0.0491925
LOC_Os07g10910	ATEXO70F1, putative, expressed	8.65296	15.2183	2.08758	0.137175	0.00171222	0.0494766
LOC_Os04g58200	protochlorophyllide reductase A, chloroplast precursor, putative, expressed	58.266	84.5132	32.0188	0.378862	0.00172829	0.0498944

## Sheet: GV_ALL
id	description	mean expr	GV_mean_mock	GV_mean_blast	Fold Ch blast vs mock	pval	FDR
LOC_Os03g58320	indole-3-glycerol phosphate lyase, chloroplast precursor, putative, expressed	1511.44	64.8008	2958.09	45.649	1.5106e-49	4.66625e-45
LOC_Os09g19710	hypersensitive-induced response protein, putative, expressed	233.644	1.5155	465.772	307.339	3.22901e-49	4.98721e-45
LOC_Os08g26350	expressed protein	190.477	2.36721	378.587	159.93	5.41094e-44	5.57147e-40
LOC_Os08g27170	calmodulin binding protein, putative	399.215	13.4704	784.959	58.273	1.90747e-42	1.47304e-38
LOC_Os08g26520	hypothetical protein	102.441	0.723897	204.159	282.027	1.8448e-35	1.13971e-31
LOC_Os10g37160	transposon protein, putative, unclassified, expressed	284.559	17.8212	551.296	30.9348	3.93453e-34	2.02563e-30
LOC_Os03g63620	tetraspanin family protein, putative, expressed	154.359	3.09111	305.626	98.8726	1.61563e-30	6.23835e-27
LOC_Os12g04690	embryogenesis transmembrane protein, putative, expressed	121.888	4.17542	239.6	57.3835	1.61175e-30	6.23835e-27
LOC_Os08g09080	Cupin domain containing protein, expressed	885.181	100.952	1669.41	16.5367	5.43062e-29	1.86391e-25
LOC_Os09g34160	resistance protein, putative, expressed	219.793	17.9924	421.593	23.4317	7.83569e-29	2.42045e-25
LOC_Os07g03710	SCP-like extracellular protein, expressed	665.136	14.1249	1316.15	93.1792	1.44887e-28	4.06869e-25
LOC_Os08g25860	conserved hypothetical protein	139.679	1.24751	278.111	222.932	4.09635e-27	1.05447e-23
LOC_Os08g24300	hypothetical protein	121.735	7.29278	236.177	32.385	7.85404e-27	1.86624e-23
LOC_Os01g28450	SCP-like extracellular protein, expressed	626.236	80.8013	1171.67	14.5006	2.28577e-26	5.04339e-23
LOC_Os08g25839	expressed protein	122.897	0.489763	245.305	500.864	5.26369e-24	1.08397e-20
LOC_Os11g02530	OsWRKY40 - Superfamily of TFs having WRKY and zinc finger domains, expressed	218.213	30.1626	406.263	13.4691	1.50165e-22	2.89913e-19
LOC_Os10g39260	aspartic proteinase nepenthesin, putative, expressed	562.052	28.8338	1095.27	37.9857	4.25474e-22	7.73112e-19
LOC_Os09g25070	OsWRKY62 - Superfamily of TFs having WRKY and zinc finger domains, expressed	620.839	35.4021	1206.28	34.0735	1.66574e-21	2.85859e-18
LOC_Os07g12240	EF hand family protein, putative	68.37	1.70189	135.038	79.3462	2.18384e-21	3.55047e-18
LOC_Os02g50450	hypothetical protein	66.4041	3.18353	129.625	40.7172	1.06414e-20	1.64357e-17
LOC_Os01g27340	glutathione S-transferase, putative, expressed	49.9414	1.71578	98.1671	57.2142	3.0488e-20	4.48464e-17
LOC_Os03g29190	PDI, putative, expressed	4994.35	1102.54	8886.17	8.05973	2.3889e-19	3.35423e-16
LOC_Os05g49620	OsWRKY19 - Superfamily of TFs having WRKY and zinc finger domains, expressed	152.931	20.6414	285.22	13.8179	2.90497e-19	3.90149e-16
LOC_Os07g48260	OsWRKY47 - Superfamily of TFs having WRKY and zinc finger domains, expressed	436.337	85.1859	787.487	9.24434	3.3291e-19	4.28483e-16
LOC_Os03g46070	thaumatin, putative, expressed	1655.71	280.976	3030.45	10.7854	5.15591e-19	6.37064e-16
LOC_Os07g41410	EGG APPARATUS-1, putative, expressed	497.311	113.987	880.634	7.72573	5.89012e-19	6.99792e-16
LOC_Os01g40290	expressed protein	54.6091	3.39295	105.825	31.1898	6.21862e-19	7.11456e-16
LOC_Os05g25770	OsWRKY45 - Superfamily of TFs having WRKY and zinc finger domains, expressed	1762.12	250.411	3273.84	13.0738	7.20743e-19	7.95134e-16
LOC_Os04g55980	glycine-rich RNA-binding, abscisic acid-inducible protein, putative	104.252	1.29373	207.211	160.166	9.56936e-19	1.0193e-15
LOC_Os01g32380	expressed protein	161.131	14.6086	307.653	21.0597	1.40179e-18	1.44337e-15
LOC_Os12g36850	pathogenesis-related Bet v I family protein, putative, expressed	433.688	86.8508	780.526	8.98698	2.117e-18	2.10949e-15
LOC_Os10g42020	RALFL29 - Rapid ALkalinization Factor RALF family protein precursor, expressed	501.343	72.0014	930.684	12.9259	3.88994e-18	3.75501e-15
LOC_Os08g26320	hypothetical protein	118.351	0.361949	236.34	652.965	4.89919e-18	4.58594e-15
LOC_Os04g56000	AGAP001055-PA, putative, expressed	79.3886	0.851712	157.926	185.421	9.23724e-18	8.3923e-15
LOC_Os02g36140	terpene synthase, putative, expressed	191.52	25.0159	358.025	14.3119	5.80407e-17	5.1225e-14
LOC_Os11g47600	glycosyl hydrolase, putative, expressed	192.697	38.1452	347.249	9.10334	6.51693e-17	5.59189e-14
LOC_Os12g36920	calmodulin binding protein, putative, expressed	160.906	13.2656	308.547	23.2592	1.33853e-16	1.11749e-13
LOC_Os08g36910	alpha-amylase precursor, putative, expressed	511.974	105.731	918.218	8.68452	1.89768e-16	1.54261e-13
LOC_Os12g36910	calmodulin binding protein, putative, expressed	473.376	112.134	834.618	7.44304	3.91637e-16	3.10196e-13
LOC_Os03g52330	hypothetical protein	25.0782	0	50.1565	Inf	6.87514e-16	5.30933e-13
LOC_Os11g37950	WIP3 - Wound-induced protein precursor, expressed	259.06	54.8238	463.296	8.45065	7.92196e-16	5.96852e-13
LOC_Os08g03240	lectin-like receptor kinase 1, putative, expressed	48.3891	3.81347	92.9648	24.378	1.05059e-15	7.72685e-13
LOC_Os07g35480	glucan endo-1,3-beta-glucosidase precursor, putative, expressed	1690.93	437.774	2944.09	6.72513	1.25202e-15	8.99417e-13
LOC_Os03g50580	expressed protein	91.3566	1.93756	180.776	93.3008	1.29651e-15	9.10211e-13
LOC_Os01g45720	expressed protein	73.0926	11.365	134.82	11.8628	1.63565e-15	1.12278e-12
LOC_Os09g25060	OsWRKY76 - Superfamily of TFs having WRKY and zinc finger domains, expressed	668.97	80.6259	1257.31	15.5944	1.80038e-15	1.209e-12
LOC_Os04g06590	expressed protein	1937.82	182.449	3693.2	20.2424	1.9743e-15	1.29757e-12
LOC_Os07g46920	sex determination protein tasselseed-2, putative, expressed	494.748	64.2843	925.211	14.3925	2.32187e-15	1.49422e-12
LOC_Os07g34260	chalcone and stilbene synthases, putative, expressed	807.67	146.699	1468.64	10.0112	2.49136e-15	1.57057e-12
LOC_Os04g55740	peroxidase precursor, putative, expressed	37.9972	2.50739	73.4871	29.3082	6.74468e-15	4.16686e-12
LOC_Os09g13890	calmodulin binding protein, putative, expressed	231.854	10.6579	453.05	42.5082	7.02805e-15	4.25679e-12
LOC_Os08g09060	Cupin domain containing protein, expressed	1066.85	296.899	1836.8	6.18662	8.63493e-15	5.12948e-12
LOC_Os12g25090	expressed protein	319.362	89.494	549.229	6.13705	1.08687e-14	6.33459e-12
LOC_Os03g50710	hypothetical protein	98.9365	2.09923	195.774	93.26	1.95753e-14	1.11978e-11
LOC_Os04g06510	conserved hypothetical protein	43.6867	4.16306	83.2104	19.9878	2.50311e-14	1.40584e-11
LOC_Os04g35860	T-complex protein 11, putative, expressed	72.6622	9.04848	136.276	15.0607	2.57608e-14	1.42098e-11
LOC_Os01g18170	Cupin domain containing protein, expressed	116.083	20.4996	211.667	10.3254	3.77498e-14	2.02521e-11
LOC_Os12g28550	ATPase, AAA family domain containing protein, expressed	172.489	39.2559	305.722	7.78791	3.8026e-14	2.02521e-11
LOC_Os11g02540	OsWRKY50 - Superfamily of TFs having WRKY and zinc finger domains, expressed	116.984	0.267987	233.699	872.054	4.46823e-14	2.33938e-11
LOC_Os01g24710	jacalin-like lectin domain containing protein, expressed	425.888	60.4865	791.289	13.0821	6.13157e-14	3.15673e-11
LOC_Os02g16940	OsSub13 - Putative Subtilisin homologue, expressed	28.475	0	56.95	Inf	7.87055e-14	3.9856e-11
LOC_Os09g35780	BAP2, putative, expressed	72.4744	9.68303	135.266	13.9694	8.92214e-14	4.44524e-11
LOC_Os06g29730	RALFL28 - Rapid ALkalinization Factor RALF family protein precursor, expressed	342.946	84.7675	601.125	7.09145	9.20327e-14	4.51252e-11
LOC_Os08g09010	Cupin domain containing protein, expressed	671.848	203.17	1140.53	5.61366	1.25936e-13	6.0784e-11
LOC_Os11g37960	WIP4 - Wound-induced protein precursor, expressed	579.443	185.27	973.616	5.25513	1.67594e-13	7.96459e-11
LOC_Os03g17680	expressed protein	225.255	26.2474	424.262	16.164	2.2745e-13	1.06453e-10
LOC_Os11g04830	embryogenesis transmembrane protein, putative, expressed	235.058	34.5278	435.587	12.6156	4.02267e-13	1.85463e-10
LOC_Os05g06970	peroxidase precursor, putative, expressed	138.66	28.7085	248.611	8.65984	1.54022e-12	6.99665e-10
LOC_Os11g44340	calmodulin binding protein, putative	59.4782	4.41109	114.545	25.9676	2.12207e-12	9.50011e-10
LOC_Os04g15920	dehydrogenase, putative, expressed	674.399	213.543	1135.26	5.31629	2.53135e-12	1.11705e-09
LOC_Os12g24650	leucine aminopeptidase, chloroplast precursor, putative, expressed	196.318	52.1506	340.485	6.52889	3.61656e-12	1.57346e-09
LOC_Os10g28080	glycosyl hydrolase, putative, expressed	3459.54	756.62	6162.46	8.14473	4.43751e-12	1.90381e-09
LOC_Os01g58320	expressed protein	80.1217	13.0021	147.241	11.3244	4.59037e-12	1.94242e-09
LOC_Os10g05660	thaumatin, putative, expressed	180.112	50.7594	309.464	6.09668	5.61902e-12	2.34556e-09
LOC_Os01g03940	expressed protein	723.94	178.127	1269.75	7.12834	6.14864e-12	2.53242e-09
LOC_Os04g50950	peptide transporter PTR2, putative, expressed	106.589	26.6511	186.526	6.99879	7.42284e-12	3.01699e-09
LOC_Os03g09910	aminotransferase, classes I and II, domain containing protein, expressed	58.165	1.98377	114.346	57.6409	9.88218e-12	3.96442e-09
LOC_Os01g71474	glycosyl hydrolases family 17, putative, expressed	68.6529	15.2891	122.017	7.98062	1.21856e-11	4.82583e-09
LOC_Os01g27390	glutathione S-transferase, putative, expressed	36.6924	1.24751	72.1372	57.8248	1.92574e-11	7.5299e-09
LOC_Os08g25990	alcohol oxidase-related, putative	18.4449	0.267987	36.6217	136.655	2.06124e-11	7.86072e-09
LOC_Os04g15690	DSBA-like thioredoxin domain containing protein, expressed	882.944	306.674	1459.21	4.75818	2.05672e-11	7.86072e-09
LOC_Os06g39120	expressed protein	1213.38	418.168	2008.59	4.80331	2.43367e-11	9.16782e-09
LOC_Os04g51160	transposon protein, putative, unclassified, expressed	133.054	38.8615	227.246	5.84758	3.20528e-11	1.19291e-08
LOC_Os08g13270	expressed protein	63.1217	13.4333	112.81	8.39779	4.40264e-11	1.61902e-08
LOC_Os04g22080	retrotransposon protein, putative, unclassified	87.4301	5.17798	169.682	32.77	5.29782e-11	1.92529e-08
LOC_Os09g10760	RNA recognition motif containing protein, putative, expressed	194.36	324.24	64.4802	0.198865	6.84715e-11	2.4594e-08
LOC_Os03g51530	expressed protein	693.403	1124.79	262.014	0.232944	8.85892e-11	3.14543e-08
LOC_Os03g50720	hypothetical protein	15.2638	0	30.5275	Inf	9.72571e-11	3.37559e-08
LOC_Os02g43120	zinc finger, C3HC4 type domain containing protein, expressed	33.7446	5.21659	62.2726	11.9374	9.62209e-11	3.37559e-08
LOC_Os03g21710	WRKY45 transcription factor, putative, expressed	152.791	10.8797	294.702	27.0873	1.38667e-10	4.75935e-08
LOC_Os07g35560	glucan endo-1,3-beta-glucosidase precursor, putative, expressed	3321.5	1237.46	5405.54	4.36827	1.5485e-10	5.2564e-08
LOC_Os07g04930	retrotransposon protein, putative, unclassified, expressed	2012.16	3208.93	815.387	0.254099	1.62854e-10	5.46801e-08
LOC_Os03g59770	EF hand family protein, putative, expressed	103.649	4.03524	203.263	50.3719	2.56697e-10	8.52621e-08
LOC_Os08g31850	expressed protein	44.3151	9.46125	79.1689	8.3677	3.08101e-10	1.01247e-07
LOC_Os12g02450	OsWRKY64 - Superfamily of TFs having WRKY and zinc finger domains	53.4091	11.428	95.3901	8.34702	3.71057e-10	1.20652e-07
LOC_Os06g11210	12-oxophytodienoate reductase, putative, expressed	49.3236	8.77741	89.8699	10.2388	3.83472e-10	1.2339e-07
LOC_Os04g39010	heavy metal associated domain containing protein, expressed	95.9812	26.9439	165.019	6.12454	4.46604e-10	1.42223e-07
LOC_Os07g35740	TKL_IRAK_DUF26-ld.2 - DUF26 kinases have homology to DUF26 containing loci, expressed	35.4849	5.63081	65.3389	11.6038	4.68982e-10	1.47825e-07
LOC_Os01g48690	ribosomal protein rpS20, putative, expressed	277.705	459.507	95.9034	0.208709	5.06293e-10	1.57974e-07
LOC_Os06g39110	expressed protein	950.49	357.467	1543.51	4.31791	5.12217e-10	1.58224e-07
LOC_Os10g39680	CHIT14 - Chitinase family protein precursor, expressed	1906.8	737.101	3076.5	4.17379	7.28714e-10	2.20686e-07
LOC_Os03g58540	spo0B-associated GTP-binding protein, putative, expressed	170.719	283.66	57.7791	0.203691	7.22458e-10	2.20686e-07
LOC_Os03g08410	flavin-containing monooxygenase family protein, putative, expressed	17.5685	0.723897	34.4132	47.5388	7.40062e-10	2.21739e-07
LOC_Os08g09040	Cupin domain containing protein, expressed	48.7747	10.638	86.9114	8.16992	7.46549e-10	2.21739e-07
LOC_Os04g53210	hydroxyacid oxidase 1, putative, expressed	199.009	68.8377	329.179	4.78197	8.00796e-10	2.35586e-07
LOC_Os03g18850	pathogenesis-related Bet v I family protein, putative, expressed	1827.62	751.229	2904.02	3.86569	8.3614e-10	2.43664e-07
LOC_Os06g51050	CHIT7 - Chitinase family protein precursor, expressed	301.956	66.8244	537.088	8.0373	1.09096e-09	3.14952e-07
LOC_Os07g34070	auxin-induced protein 5NG4, putative, expressed	88.8939	23.751	154.037	6.48547	1.15023e-09	3.28987e-07
LOC_Os02g03270	AT hook motif domain containing protein, expressed	90.1067	26.4509	153.763	5.81314	1.19893e-09	3.39769e-07
LOC_Os05g30500	expressed protein	546.82	66.8083	1026.83	15.3698	1.23976e-09	3.48148e-07
LOC_Os01g29280	expressed protein	139.095	44.4571	233.732	5.25748	1.2621e-09	3.51229e-07
LOC_Os10g37570	OsFBDUF49 - F-box and DUF domain containing protein, expressed	69.8887	19.0843	120.693	6.3242	1.42996e-09	3.94388e-07
LOC_Os10g34040	nodulin, putative, expressed	56.6886	1.74964	111.627	63.8004	1.50254e-09	4.10739e-07
LOC_Os07g33440	cytochrome P450, putative, expressed	48.5571	10.4485	86.6656	8.29453	1.76652e-09	4.78665e-07
LOC_Os06g03810	expressed protein	426.72	113.846	739.595	6.49647	1.91367e-09	5.13221e-07
LOC_Os09g27580	potassium transporter, putative, expressed	1663.57	698.813	2628.32	3.76113	1.92728e-09	5.13221e-07
LOC_Os02g57010	RNA recognition motif containing protein, putative, expressed	133.174	223.942	42.4057	0.189361	2.13073e-09	5.62549e-07
LOC_Os05g06780	LTPL104 - Protease inhibitor/seed storage/LTP family protein precursor, expressed	247.403	397.421	97.3848	0.245042	2.31996e-09	6.0732e-07
LOC_Os09g23300	integral membrane protein, putative, expressed	31.0305	6.25147	55.8096	8.92745	2.60107e-09	6.75185e-07
LOC_Os01g58100	polyphenol oxidase, putative	320.339	85.2402	555.437	6.51613	2.81991e-09	7.25893e-07
LOC_Os11g10460	peroxidase precursor, putative, expressed	29.5082	3.34674	55.6697	16.634	2.89563e-09	7.39222e-07
LOC_Os01g09150	expressed protein	18.9018	1.25987	36.5438	29.006	2.93277e-09	7.42568e-07
LOC_Os03g15870	ribosomal protein L4, putative, expressed	254.653	412.295	97.0108	0.235294	3.00546e-09	7.54785e-07
LOC_Os03g31150	expressed protein	208.76	339.669	77.8502	0.229194	3.14504e-09	7.8347e-07
LOC_Os08g44220	GLTP domain containing protein, putative, expressed	42.4758	5.09637	79.8551	15.669	3.40902e-09	8.42437e-07
LOC_Os07g28850	retrotransposon protein, putative, unclassified, expressed	246.571	92.223	400.92	4.34729	3.80293e-09	9.24981e-07
LOC_Os02g14430	peroxidase precursor, putative, expressed	2738.8	1212.61	4264.99	3.5172	3.78791e-09	9.24981e-07
LOC_Os05g50580	OsSCP30 - Putative Serine Carboxypeptidase homologue, expressed	67.2218	18.8625	115.581	6.12754	4.30628e-09	1.03923e-06
LOC_Os11g38780	EF hand family protein, putative	35.9867	0	71.9734	Inf	4.58805e-09	1.09864e-06
LOC_Os03g16960	cysteine-rich repeat secretory protein 55 precursor, putative, expressed	191.304	67.5872	315.02	4.66094	6.77866e-09	1.61071e-06
LOC_Os04g49210	naringenin,2-oxoglutarate 3-dioxygenase, putative, expressed	261.124	38.3061	483.942	12.6336	7.30922e-09	1.72353e-06
LOC_Os02g50410	hypothetical protein	11.9437	0	23.8873	Inf	8.16381e-09	1.9023e-06
LOC_Os09g20090	L-ascorbate oxidase precursor, putative, expressed	88.8853	15.8255	161.945	10.2332	8.19054e-09	1.9023e-06
LOC_Os04g45890	retrotransposon protein, putative, unclassified, expressed	76.8806	21.2774	132.484	6.2265	8.55975e-09	1.97321e-06
LOC_Os03g10640	calcium-transporting ATPase, plasma membrane-type, putative, expressed	1175.84	501.749	1849.93	3.68697	8.87317e-09	2.03031e-06
LOC_Os12g11370	verticillium wilt disease resistance protein, putative, expressed	476.172	194.19	758.154	3.90418	9.67017e-09	2.18038e-06
LOC_Os07g49110	D-alanine--D-alanine ligase family, putative, expressed	1312.45	2172.36	452.54	0.208317	9.65246e-09	2.18038e-06
LOC_Os06g11520	LMBR1 integral membrane protein, putative, expressed	114.859	31.7861	197.932	6.22698	9.8347e-09	2.20141e-06
LOC_Os02g15560	transposon protein, putative, Mutator sub-class	55.1498	5.65707	104.643	18.4977	1.03019e-08	2.2894e-06
LOC_Os05g04490	peroxidase precursor, putative, expressed	154.733	32.4422	277.023	8.53899	1.06038e-08	2.33965e-06
LOC_Os01g42280	pentatricopeptide, putative, expressed	175.936	282.554	69.318	0.245326	1.12204e-08	2.45814e-06
LOC_Os07g03780	lectin-like receptor kinase, putative	16.2043	0.897923	31.5108	35.0929	1.14272e-08	2.48582e-06
LOC_Os08g13440	cupin domain containing protein, expressed	129.819	43.67	215.967	4.94544	1.22084e-08	2.62287e-06
LOC_Os01g42410	pleiotropic drug resistance protein, putative, expressed	1252.54	468.404	2036.67	4.3481	1.22271e-08	2.62287e-06
LOC_Os03g58790	ATPase, putative, expressed	3013.68	1204.63	4822.73	4.00349	1.31175e-08	2.79448e-06
LOC_Os01g60020	NAC domain transcription factor, putative, expressed	833.045	354.748	1311.34	3.69654	1.69035e-08	3.57635e-06
LOC_Os11g05800	HVA22, putative, expressed	246.713	51.7039	441.722	8.5433	1.70307e-08	3.57876e-06
LOC_Os07g33780	pleiotropic drug resistance protein 5, putative, expressed	418.149	174.67	661.628	3.78787	1.93033e-08	4.0289e-06
LOC_Os07g48050	peroxidase precursor, putative, expressed	486.061	199.756	772.366	3.86654	2.01545e-08	4.17835e-06
LOC_Os03g52860	lipoxygenase, putative, expressed	88.4509	4.36334	172.539	39.5428	2.12805e-08	4.38236e-06
LOC_Os06g20920	SAM dependent carboxyl methyltransferase, putative, expressed	26.9065	2.60135	51.2116	19.6866	2.22099e-08	4.54346e-06
LOC_Os04g27810	retrotransposon protein, putative, Ty3-gypsy subclass	245.537	52.7895	438.284	8.30249	2.74315e-08	5.57473e-06
LOC_Os07g46846	sex determination protein tasselseed-2, putative, expressed	48.2737	6.23319	90.3142	14.4892	2.79076e-08	5.63442e-06
LOC_Os02g48210	lectin-like protein kinase, putative, expressed	454.189	161.253	747.125	4.63325	2.93018e-08	5.87749e-06
LOC_Os10g42040	expressed protein	78.8449	24.247	133.443	5.50347	3.22379e-08	6.40784e-06
LOC_Os02g51570	peptidyl-prolyl cis-trans isomerase, FKBP-type, putative, expressed	150.322	244.428	56.2162	0.229991	3.23607e-08	6.40784e-06
LOC_Os03g45960	thaumatin, putative, expressed	468.825	70.5687	867.081	12.287	3.46317e-08	6.81384e-06
LOC_Os06g22290	legume lectins beta domain containing protein, expressed	23.1548	1.8436	44.466	24.1191	4.0367e-08	7.892e-06
LOC_Os08g31250	C1-like domain containing protein, expressed	45.7012	3.29139	88.1109	26.7701	4.07687e-08	7.9204e-06
LOC_Os04g29960	OsWAK43 - OsWAK receptor-like protein kinase, expressed	40.6715	10.7458	70.5971	6.56972	4.2288e-08	8.16422e-06
LOC_Os02g56380	OsWAK21 - OsWAK receptor-like cytoplasmic kinase OsWAK-RLCK, expressed	372.717	159.077	586.358	3.68601	4.26666e-08	8.18615e-06
LOC_Os01g32460	expressed protein	406.569	25.961	787.176	30.3215	4.42585e-08	8.43917e-06
LOC_Os10g41999	RALFL27 - Rapid ALkalinization Factor RALF family protein precursor, expressed	76.4519	24.5013	128.402	5.24063	4.6235e-08	8.76195e-06
LOC_Os01g03950	glycosyl hydrolase, family 31, putative, expressed	180.522	67.0525	293.991	4.38449	4.77795e-08	8.99945e-06
LOC_Os10g36530	mutS domain V family protein, expressed	101.782	167.416	36.1483	0.215919	4.81594e-08	9.01601e-06
LOC_Os09g38840	OsWAK90 - OsWAK receptor-like protein kinase, expressed	116.59	34.9267	198.254	5.67629	4.96908e-08	9.23184e-06
LOC_Os03g49710	ribosomal protein S13p/S18e, putative, expressed	200.776	320.022	81.529	0.25476	4.99099e-08	9.23184e-06
LOC_Os10g41980	RALFL26 - Rapid ALkalinization Factor RALF family protein precursor, expressed	197.413	53.2688	341.558	6.41197	5.09497e-08	9.36808e-06
LOC_Os07g48730	tyrosine protein kinase domain containing protein, putative, expressed	118.882	43.6638	194.1	4.44534	5.14898e-08	9.41137e-06
LOC_Os01g04560	conserved hypothetical protein	51.8087	15.7268	87.8906	5.5886	5.46024e-08	9.92157e-06
LOC_Os07g35810	TKL_IRAK_DUF26-ld.6 - DUF26 kinases have homology to DUF26 containing loci, expressed	364.236	157.449	571.023	3.62672	5.97366e-08	1.0791e-05
LOC_Os03g56160	lectin-like receptor kinase 7, putative, expressed	1564.09	680.335	2447.85	3.598	6.19955e-08	1.1134e-05
LOC_Os01g60600	WRKY DNA-binding domain containing protein, expressed	253.219	58.6486	447.789	7.63513	6.38507e-08	1.14009e-05
LOC_Os08g04350	plastocyanin-like domain containing protein, putative, expressed	66.1438	21.3361	110.952	5.20018	6.95981e-08	1.23557e-05
LOC_Os11g45990	von Willebrand factor type A domain containing protein, putative, expressed	41.0955	0.361949	81.8291	226.079	7.15439e-08	1.26285e-05
LOC_Os04g30060	wall-associated receptor kinase-like 10 precursor, putative	187.718	77.656	297.78	3.83461	7.20583e-08	1.26471e-05
LOC_Os04g27800	expressed protein	121.735	24.4994	218.971	8.93779	7.8221e-08	1.36511e-05
LOC_Os09g25200	protein binding protein, putative	45.0437	9.77867	80.3087	8.21264	8.33326e-08	1.44615e-05
LOC_Os04g43670	expressed protein	89.1273	34.2949	143.96	4.1977	9.14722e-08	1.57853e-05
LOC_Os11g29210	resistance-gene-interacting protein, putative, expressed	83.0504	25.134	140.967	5.60862	9.61976e-08	1.65086e-05
LOC_Os01g08840	hypothetical protein	15.5994	1.25987	29.9389	23.7634	1.0072e-07	1.71892e-05
LOC_Os09g26920	OsSub57 - Putative Subtilisin homologue, expressed	48.31	81.0408	15.5792	0.192239	1.04807e-07	1.77884e-05
LOC_Os01g42380	pleiotropic drug resistance protein, putative, expressed	793.943	313.92	1273.97	4.05825	1.08582e-07	1.83284e-05
LOC_Os01g42030	mitochondrial chaperone BCS1, putative, expressed	322.618	139.885	505.352	3.61263	1.11901e-07	1.8786e-05
LOC_Os12g43430	thaumatin, putative, expressed	489.923	97.165	882.682	9.08435	1.13052e-07	1.88766e-05
LOC_Os04g59190	peroxidase precursor, putative, expressed	1769.77	773.856	2765.68	3.5739	1.13684e-07	1.88801e-05
LOC_Os04g10010	sex determination protein tasselseed-2, putative, expressed	144.418	15.7192	273.117	17.3748	1.15239e-07	1.90359e-05
LOC_Os02g30190	conserved hypothetical protein	37.3913	9.89413	64.8884	6.55828	1.2188e-07	2.0026e-05
LOC_Os09g20500	transporter, putative, expressed	31.35	6.62423	56.0757	8.46524	1.47068e-07	2.40366e-05
LOC_Os06g35060	heavy metal-associated domain containing protein, expressed	138.942	5.4075	272.476	50.3886	1.53836e-07	2.48492e-05
LOC_Os02g37180	expressed protein	194.996	23.2075	366.784	15.8046	1.55886e-07	2.48492e-05
LOC_Os02g02210	aminotransferase, putative, expressed	66.381	8.25081	124.511	15.0908	1.56062e-07	2.48492e-05
LOC_Os11g15570	Ser/Thr protein phosphatase family protein, putative, expressed	156.708	64.9567	248.46	3.825	1.54971e-07	2.48492e-05
LOC_Os02g56370	OsWAK20 - OsWAK receptor-like protein kinase, expressed	259.307	110.486	408.129	3.69394	1.54758e-07	2.48492e-05
LOC_Os02g47650	universal stress protein domain containing protein, putative, expressed	252.367	109.743	394.991	3.59923	1.59329e-07	2.52394e-05
LOC_Os01g21990	CRS2-associated factor 2, chloroplast precursor, putative, expressed	137.647	215.929	59.366	0.274933	1.68485e-07	2.65536e-05
LOC_Os03g52390	PIII1 - Proteinase inhibitor II family protein precursor, expressed	426.06	204.592	647.528	3.16497	1.73763e-07	2.72464e-05
LOC_Os09g29510	OsWAK80 - OsWAK receptor-like protein kinase, expressed	19.5539	3.09111	36.0167	11.6517	1.78014e-07	2.77719e-05
LOC_Os02g50280	pentatricopeptide, putative, expressed	81.1221	132.409	29.8349	0.225323	1.9029e-07	2.9538e-05
LOC_Os03g29240	PDI, putative, expressed	959.016	455.93	1462.1	3.20686	1.92871e-07	2.97697e-05
LOC_Os01g28500	SCP-like extracellular protein, expressed	1552.4	741.607	2363.2	3.18659	1.9371e-07	2.97697e-05
LOC_Os02g17000	OsSub14 - Putative Subtilisin homologue, expressed	45.8238	12.1704	79.4773	6.5304	1.957e-07	2.97792e-05
LOC_Os03g46440	BTBA4 - Bric-a-Brac,Tramtrack, Broad Complex BTB domain with Ankyrin repeat region, expressed	961.946	470.441	1453.45	3.08955	1.95688e-07	2.97792e-05
LOC_Os09g12300	serine/threonine-protein kinase NAK, putative, expressed	129.935	221.711	38.1595	0.172114	2.17199e-07	3.28886e-05
LOC_Os10g39100	uncharacterized Cys-rich domain containing protein, putative, expressed	275.814	108.97	442.657	4.06217	2.19831e-07	3.31248e-05
LOC_Os01g46720	expressed protein	5021.7	7570.32	2473.08	0.326681	2.25903e-07	3.38744e-05
LOC_Os11g47630	ZOS11-10 - C2H2 zinc finger protein, expressed	69.7998	1.38769	138.212	99.5988	2.30083e-07	3.43347e-05
LOC_Os02g37480	glycine-rich cell wall structural protein precursor, putative, expressed	176.524	273.416	79.6323	0.291249	2.31642e-07	3.4401e-05
LOC_Os06g51210	zinc finger family protein, putative	40.2212	11.5036	68.9387	5.9928	2.45693e-07	3.63131e-05
LOC_Os06g02500	superoxide dismutase, chloroplast, putative, expressed	243.577	377.59	109.564	0.290166	2.64667e-07	3.89312e-05
LOC_Os12g15680	laccase precursor protein, putative, expressed	42.9005	3.40531	82.3957	24.1962	2.72936e-07	3.99573e-05
LOC_Os01g57082	insulin-degrading enzyme, putative	145.442	50.2823	240.601	4.78501	2.91394e-07	4.24583e-05
LOC_Os01g60930	expressed protein	200.67	71.5397	329.8	4.61003	2.9954e-07	4.34403e-05
LOC_Os09g28460	xyloglucan fucosyltransferase, putative, expressed	14.9345	1.25987	28.6091	22.708	3.05177e-07	4.40511e-05
LOC_Os10g04370	OsFBX357 - F-box domain containing protein, expressed	12.3607	0.629936	24.0915	38.2444	3.13514e-07	4.50439e-05
LOC_Os05g50950	pentatricopeptide repeat protein PPR986-12, putative, expressed	187.101	291.977	82.2251	0.281615	3.17284e-07	4.53745e-05
LOC_Os12g36830	pathogenesis-related Bet v I family protein, putative, expressed	500.138	156.169	844.106	5.40508	3.43504e-07	4.88979e-05
LOC_Os01g43270	hydroquinone glucosyltransferase, putative	221.699	342.633	100.765	0.294089	3.68667e-07	5.22391e-05
LOC_Os03g29410	tyrosine protein kinase domain containing protein, putative, expressed	183.51	80.32	286.699	3.56946	3.81514e-07	5.38126e-05
LOC_Os02g04340	NIN-like protein 2, putative, expressed	91.9352	36.7667	147.104	4.00101	3.85521e-07	5.41307e-05
LOC_Os04g10060	ent-kaurene synthase, chloroplast precursor, putative, expressed	22.326	3.96754	40.6845	10.2544	3.92969e-07	5.49267e-05
LOC_Os03g61490	expressed protein	58.772	20.3733	97.1707	4.76952	3.9778e-07	5.53488e-05
LOC_Os10g22520	cellulase, putative, expressed	1520.37	751.894	2288.84	3.0441	4.12212e-07	5.70996e-05
LOC_Os02g37190	expressed protein	82.2752	33.913	130.637	3.85213	4.21204e-07	5.80848e-05
LOC_Os02g52170	expressed protein	132.261	56.3854	208.136	3.69131	4.41961e-07	6.06763e-05
LOC_Os01g66840	pectinacetylesterase domain containing protein	342.365	152.921	531.809	3.47767	4.50887e-07	6.16278e-05
LOC_Os04g43680	MYB family transcription factor, putative, expressed	775.563	373.717	1177.41	3.15054	4.56258e-07	6.20873e-05
LOC_Os09g26960	cytochrome P450, putative, expressed	4048.39	2089.49	6007.3	2.87501	4.68974e-07	6.32603e-05
LOC_Os01g03180	retrotransposon protein, putative, unclassified, expressed	43.1539	73.1469	13.1609	0.179924	4.67578e-07	6.32603e-05
LOC_Os01g04280	calmodulin binding protein, putative, expressed	631.629	272.304	990.954	3.63915	4.73613e-07	6.36083e-05
LOC_Os04g59160	peroxidase precursor, putative, expressed	26.5646	2.54124	50.5881	19.9068	5.18329e-07	6.84697e-05
LOC_Os09g29310	zinc finger, C3HC4 type domain containing protein, expressed	260.228	118.645	401.81	3.38665	5.18676e-07	6.84697e-05
LOC_Os01g71350	glycosyl hydrolases family 17, putative, expressed	2802.85	1369	4236.71	3.09476	5.15272e-07	6.84697e-05
LOC_Os06g38970	expressed protein	754.81	375.218	1134.4	3.02332	5.1416e-07	6.84697e-05
LOC_Os05g39860	expressed protein	29.6752	1.48165	57.8688	39.0571	5.20963e-07	6.84789e-05
LOC_Os03g25760	calmodulin-binding protein, putative, expressed	31.9649	5.53685	58.3929	10.5462	5.3904e-07	7.05549e-05
LOC_Os02g37280	heavy metal transport/detoxification protein, putative	52.707	17.5549	87.8592	5.00482	5.56744e-07	7.22598e-05
LOC_Os01g69140	regulatory protein, putative, expressed	172.165	59.304	285.026	4.80618	5.56582e-07	7.22598e-05
LOC_Os06g18960	embryogenesis transmembrane protein, putative, expressed	14.9652	0.361949	29.5685	81.6926	5.73686e-07	7.39078e-05
LOC_Os04g42760	sialyltransferase family domain containing protein, expressed	202.535	64.0832	340.987	5.321	5.74227e-07	7.39078e-05
LOC_Os05g35540	GTPase of unknown function domain containing protein, putative, expressed	130.268	205.869	54.6672	0.265544	5.89512e-07	7.55603e-05
LOC_Os03g03034	flavonol synthase/flavanone 3-hydroxylase, putative, expressed	763.458	292.991	1233.93	4.21149	5.95309e-07	7.5988e-05
LOC_Os02g40840	alcohol oxidase, putative, expressed	445.158	213.101	677.215	3.17791	5.99656e-07	7.62279e-05
LOC_Os12g24320	ATPase 3, putative, expressed	276.735	82.2909	471.179	5.72577	6.33048e-07	8.01429e-05
LOC_Os07g35700	TKL_IRAK_DUF26-lc.4 - DUF26 kinases have homology to DUF26 containing loci, expressed	179.018	82.8212	275.215	3.32301	6.49283e-07	8.18627e-05
LOC_Os01g22336	peroxidase precursor, putative, expressed	8.81628	0	17.6326	Inf	6.59404e-07	8.28008e-05
LOC_Os07g26110	membrane associated DUF588 domain containing protein, putative, expressed	297.317	125.085	469.549	3.75385	6.64584e-07	8.31133e-05
LOC_Os02g14480	receptor-like kinase, putative, expressed	755.693	377.983	1133.4	2.99855	6.78397e-07	8.44987e-05
LOC_Os05g47770	serine/threonine-protein kinase At1g18390 precursor, putative, expressed	397.275	126.013	668.538	5.30532	7.08122e-07	8.7847e-05
LOC_Os04g10000	sex determination protein tasselseed-2, putative, expressed	60.8263	12.3661	109.287	8.83757	7.31735e-07	9.04131e-05
LOC_Os07g02440	peroxidase precursor, putative, expressed	103.553	163.029	44.0776	0.270368	7.38918e-07	9.09369e-05
LOC_Os05g25390	tyrosine protein kinase domain containing protein, putative, expressed	355.958	163.281	548.636	3.36007	7.58596e-07	9.29882e-05
LOC_Os03g02874	retrotransposon protein, putative, Ty3-gypsy subclass, expressed	11.7236	0.757751	22.6894	29.9432	8.53341e-07	0.000104188
LOC_Os03g08320	ZIM domain containing protein, putative, expressed	301.362	138.551	464.174	3.3502	8.66212e-07	0.000105344
LOC_Os07g14740	harpin-induced protein 1 domain containing protein, expressed	327.861	84.3367	571.386	6.77506	9.67011e-07	0.000117141
LOC_Os01g57073	insulin-degrading enzyme, putative, expressed	526.123	257.168	795.079	3.09167	9.92958e-07	0.000119814
LOC_Os09g37840	carbohydrate binding protein, putative	13.6764	1.16591	26.1869	22.4605	1.0121e-06	0.000121649
LOC_Os12g07580	dirigent, putative, expressed	247.052	94.0001	400.105	4.25643	1.05964e-06	0.00012687
LOC_Os01g67360	methyltransferase, putative, expressed	204.529	313.242	95.8169	0.305888	1.10758e-06	0.000132097
LOC_Os03g13210	peroxidase precursor, putative, expressed	250.308	118.847	381.769	3.21226	1.1218e-06	0.000133278
LOC_Os01g72530	OsCML31 - Calmodulin-related calcium sensor protein, expressed	698.934	341.684	1056.18	3.09111	1.1367e-06	0.000134018
LOC_Os05g38350	glycerol-3-phosphate acyltransferase 8, putative, expressed	496.147	255.352	736.942	2.88598	1.13307e-06	0.000134018
LOC_Os05g35470	dienelactone hydrolase family protein, expressed	275.067	415.898	134.236	0.322762	1.17527e-06	0.000138038
LOC_Os05g15510	cellulase, putative, expressed	506.889	778.712	235.065	0.301864	1.18042e-06	0.000138118
LOC_Os04g56030	glycine-rich cell wall structural protein precursor, putative, expressed	47.8829	7.61612	88.1497	11.5741	1.21508e-06	0.000141637
LOC_Os05g33130	CHIT17 - Chitinase family protein precursor, expressed	90.4553	4.70057	176.21	37.4869	1.25305e-06	0.000145436
LOC_Os02g03050	dimethyladenosine transferase, putative, expressed	183.219	283.766	82.6719	0.291338	1.25708e-06	0.000145436
LOC_Os08g15460	preprotein translocase subunit secY, putative, expressed	190.267	293.487	87.0476	0.296598	1.32108e-06	0.00015227
LOC_Os02g47510	9-cis-epoxycarotenoid dioxygenase 1, chloroplast precursor, putative, expressed	2199	3250.57	1147.43	0.352995	1.38331e-06	0.000158261
LOC_Os12g35630	elongation factor TS family protein, expressed	1736.36	2596.59	876.125	0.337414	1.37921e-06	0.000158261
LOC_Os05g01970	NAD dependent epimerase/dehydratase family protein, putative, expressed	63.2675	102.781	23.7536	0.231108	1.48277e-06	0.000169013
LOC_Os12g04150	alpha/beta hydrolase fold, putative, expressed	18.2294	1.98377	34.4751	17.3786	1.4969e-06	0.000169593
LOC_Os12g43380	thaumatin, putative, expressed	3475.66	1773.42	5177.91	2.91974	1.49883e-06	0.000169593
LOC_Os06g23140	copper methylamine oxidase precursor, putative	29.1354	4.25702	54.0137	12.6882	1.66194e-06	0.000187363
LOC_Os04g56930	glycosyl hydrolases, putative, expressed	27.2821	2.97565	51.5885	17.3368	1.71564e-06	0.000192713
LOC_Os04g57850	AMP-binding enzyme, putative, expressed	1015.87	520.79	1510.95	2.90127	1.77336e-06	0.000198475
LOC_Os03g29850	metal cation transporter, putative, expressed	961.355	435.94	1486.77	3.41049	1.88877e-06	0.000210562
LOC_Os01g60640	OsWRKY21 - Superfamily of TFs having WRKY and zinc finger domains, expressed	127.56	58.6576	196.462	3.3493	1.89499e-06	0.000210562
LOC_Os01g22980	OsSCP3 - Putative Serine Carboxypeptidase homologue, expressed	742.315	1112.85	371.776	0.334075	1.93083e-06	0.000213776
LOC_Os10g34940	expressed protein	147.3	68.5268	226.073	3.29904	1.97909e-06	0.000218021
LOC_Os02g01210	amino acid transporter, putative, expressed	228.52	346.756	110.283	0.318042	1.9833e-06	0.000218021
LOC_Os03g03790	AMP-binding domain containing protein, expressed	523.043	200.677	845.409	4.21279	2.00184e-06	0.000218505
LOC_Os02g48200	lectin-like protein kinase, putative, expressed	100.842	43.2572	158.427	3.66245	1.99797e-06	0.000218505
LOC_Os07g07310	polynucleotide phosphorylase, putative, expressed	325.984	492.203	159.765	0.324591	2.21315e-06	0.000240719
LOC_Os03g14090	armadillo/beta-catenin repeat family protein, putative, expressed	139.722	62.0242	217.42	3.5054	2.23413e-06	0.000242149
LOC_Os02g56420	OsWAK23 - OsWAK short gene, expressed	45.2511	8.96995	81.5322	9.08949	2.28171e-06	0.00024644
LOC_Os06g13940	expressed protein	55.2336	17.9846	92.4826	5.14233	2.31954e-06	0.000247926
LOC_Os01g53390	glucosyltransferase, putative, expressed	423.88	209.776	637.984	3.04126	2.30362e-06	0.000247926
LOC_Os04g39350	heavy metal associated domain containing protein, expressed	893.636	457.113	1330.16	2.90992	2.31521e-06	0.000247926
LOC_Os04g54620	expressed protein	36.0987	60.3421	11.8552	0.196466	2.43613e-06	0.000259489
LOC_Os04g36800	3-oxoacyl-synthase, putative, expressed	16.7641	30.258	3.27009	0.108073	2.44855e-06	0.000259917
LOC_Os08g28880	patatin, putative, expressed	7.92659	0	15.8532	Inf	2.52762e-06	0.000267392
LOC_Os08g25850	hypothetical protein	59.3064	0.757751	117.855	155.533	2.54712e-06	0.000268534
LOC_Os01g72130	glutathione S-transferase, putative, expressed	220.774	108.15	333.398	3.08275	2.6319e-06	0.000276528
LOC_Os01g42860	inhibitor I family protein, putative, expressed	891.582	451.158	1332	2.95241	2.71888e-06	0.000284687
LOC_Os04g11400	expressed protein	326.448	489.54	163.356	0.333692	2.7372e-06	0.000284687
LOC_Os06g04920	zinc finger family protein, putative, expressed	331.882	558.76	105.004	0.187924	2.73258e-06	0.000284687
LOC_Os04g33740	glycosyl hydrolases, putative, expressed	7.97262	0	15.9452	Inf	2.75736e-06	0.000285822
LOC_Os03g34040	ribosomal protein, putative, expressed	431.258	645.565	216.951	0.336064	2.82653e-06	0.000292012
LOC_Os10g34930	secretory protein, putative, expressed	1167.47	514.144	1820.8	3.54142	2.9174e-06	0.000300395
LOC_Os02g03430	expressed protein	116.746	53.1496	180.342	3.39309	2.98573e-06	0.000306409
LOC_Os12g05990	No apical meristem protein, putative, expressed	13.6769	1.97141	25.3823	12.8752	3.16301e-06	0.000323527
LOC_Os07g34850	aspartic proteinase nepenthesin, putative, expressed	57.8179	14.4577	101.178	6.99819	3.2111e-06	0.000327362
LOC_Os01g71340	glycosyl hydrolases family 17, putative, expressed	10726	5717.52	15734.5	2.75197	3.27617e-06	0.000332897
LOC_Os11g15624	expressed protein	915.75	1346.04	485.464	0.360662	3.46438e-06	0.000350867
LOC_Os05g30970	copine, putative, expressed	110.323	48.3752	172.272	3.56116	3.51214e-06	0.000353388
LOC_Os07g35540	TKL_IRAK_DUF26-lc.19 - DUF26 kinases have homology to DUF26 containing loci, expressed	371.312	185.88	556.743	2.99517	3.50077e-06	0.000353388
LOC_Os10g42750	CSLD1 - cellulose synthase-like family D, expressed	102.744	45.9664	159.521	3.47038	3.79838e-06	0.000379715
LOC_Os06g09310	zinc finger, C3HC4 type domain containing protein, expressed	266.132	128.739	403.525	3.13443	3.79534e-06	0.000379715
LOC_Os02g42190	OsWAK16 - OsWAK receptor-like protein kinase	192.999	89.2043	296.793	3.32711	3.89968e-06	0.000388584
LOC_Os05g51470	2-aminoethanethiol dioxygenase, putative, expressed	260.177	403.698	116.655	0.288967	3.91572e-06	0.000388928
LOC_Os07g06450	RNA recognition motif containing protein, putative, expressed	442.732	661.564	223.901	0.338442	3.98321e-06	0.000394363
LOC_Os05g38890	transposon protein, putative, CACTA, En/Spm sub-class, expressed	12.479	1.29373	23.6642	18.2915	4.06965e-06	0.000401635
LOC_Os02g36210	ent-kaurene synthase, chloroplast precursor, putative, expressed	70.4891	12.4341	128.544	10.3381	4.10027e-06	0.000403368
LOC_Os08g24310	receptor-like protein kinase precursor, putative, expressed	203.398	96.9591	309.838	3.19555	4.12059e-06	0.00040408
LOC_Os03g05520	nicotiana lesion-inducing like, putative, expressed	112.004	53.5084	170.5	3.18642	4.29651e-06	0.000418137
LOC_Os07g15460	metal transporter Nramp6, putative, expressed	5174.13	7883.63	2464.64	0.312627	4.30455e-06	0.000418137
LOC_Os01g70550	heparan-alpha-glucosaminide N-acetyltransferase, putative, expressed	229.581	378.092	81.069	0.214416	4.28807e-06	0.000418137
LOC_Os01g51570	glycosyl hydrolases family 17, putative, expressed	5514.04	2927.53	8100.54	2.76702	4.40468e-06	0.000426522
LOC_Os08g26050	hypothetical protein	9.07481	0.489763	17.6599	36.0579	4.48619e-06	0.000433058
LOC_Os06g13180	metalloendoproteinase 1 precursor, putative, expressed	181.086	89.3035	272.868	3.05551	4.80779e-06	0.000462656
LOC_Os06g48560	transferase family protein, putative, expressed	164.024	248.99	79.0591	0.317519	4.95355e-06	0.000475202
LOC_Os12g16010	sex determination protein tasselseed-2, putative, expressed	54.5911	22.8299	86.3523	3.78241	5.03151e-06	0.000481187
LOC_Os10g35950	transferase family protein, putative, expressed	951.2	335.574	1566.83	4.6691	5.08541e-06	0.000484841
LOC_Os01g72970	DUF630/DUF632 domains containing protein, putative, expressed	105.512	48.9853	162.039	3.30791	5.12025e-06	0.00048666
LOC_Os02g37300	heavy metal associated domain containing protein, expressed	339.32	172.688	505.953	2.92987	5.1584e-06	0.000488782
LOC_Os05g09400	30S ribosomal protein S31, chloroplast precursor, putative, expressed	98.4276	152.812	44.0436	0.288221	5.22866e-06	0.000493924
LOC_Os01g73390	conserved hypothetical protein	34.6429	7.53452	61.7512	8.19577	5.25027e-06	0.000494454
LOC_Os02g35490	MLO domain containing protein, putative, expressed	169.862	77.4479	262.276	3.38648	5.34315e-06	0.000500152
LOC_Os03g56869	ribose-5-phosphate isomerase A, putative, expressed	319.647	475.813	163.481	0.343582	5.3283e-06	0.000500152
LOC_Os12g36860	pathogenesis-related protein 10, putative, expressed	34.5391	11.5498	57.5285	4.98091	5.73351e-06	0.00053507
LOC_Os07g29240	expressed protein	139.979	214.761	65.1969	0.303579	5.76011e-06	0.000535933
LOC_Os07g34940	aspartic proteinase nepenthesin-1 precursor, putative, expressed	134.123	32.8288	235.417	7.17105	5.8644e-06	0.000543998
LOC_Os12g29570	expressed protein	71.9241	112.349	31.4993	0.28037	5.97414e-06	0.000552519
LOC_Os11g04770	EF hand family protein, putative	18.9613	1.48165	36.4409	24.5948	6.05034e-06	0.000557895
LOC_Os05g32460	VQ domain containing protein, putative, expressed	102.618	41.1624	164.075	3.98603	6.36257e-06	0.000583122
LOC_Os03g18740	oxidoreductase, short chain dehydrogenase/reductase family, putative, expressed	386.39	207.492	565.287	2.72438	6.38055e-06	0.000583122
LOC_Os01g49470	E3 ubiquitin ligase, putative, expressed	3616.18	5421.42	1810.94	0.334035	6.37946e-06	0.000583122
LOC_Os07g03730	SCP-like extracellular protein, expressed	2528.32	998.24	4058.39	4.06555	6.44115e-06	0.000586924
LOC_Os12g24490	zinc finger, C3HC4 type domain containing protein, expressed	74.4315	23.061	125.802	5.45518	6.87214e-06	0.000624355
LOC_Os03g56500	expressed protein	232.311	78.58	386.042	4.91272	6.958e-06	0.000630301
LOC_Os04g27190	terpene synthase, putative, expressed	71.6415	30.1103	113.173	3.75861	7.07933e-06	0.000639417
LOC_Os06g30640	cytochrome P450, putative	76.1969	31.3516	121.042	3.8608	7.52964e-06	0.000678106
LOC_Os08g15710	DC1 domain, putative, expressed	65.1826	12.1906	118.175	9.69395	7.65053e-06	0.000686991
LOC_Os09g35940	cytochrome P450, putative, expressed	270.917	402.551	139.284	0.346004	7.97582e-06	0.000714125
LOC_Os07g46060	expressed protein	451.347	222.769	679.925	3.05216	8.17814e-06	0.000728274
LOC_Os01g08020	boron transporter protein, putative, expressed	803.023	1268.26	337.784	0.266337	8.181e-06	0.000728274
LOC_Os08g04800	triacylglycerol lipase like protein, putative, expressed	45.1572	7.75783	82.5566	10.6417	8.26307e-06	0.000733467
LOC_Os04g22120	protein kinase, putative, expressed	100.755	28.7738	172.736	6.00325	8.3673e-06	0.00074059
LOC_Os01g59000	cytochrome P450, putative, expressed	131.136	42.3889	219.884	5.18731	8.89093e-06	0.000784688
LOC_Os11g28530	terpene synthase, putative, expressed	237.293	86.1146	388.472	4.5111	8.98101e-06	0.00079038
LOC_Os07g42440	hydroxyacid oxidase 1, putative, expressed	77.0942	118.072	36.1163	0.305883	9.6091e-06	0.000843253
LOC_Os01g73540	YGGT family protein, putative, expressed	102.579	157.066	48.0922	0.306192	9.64441e-06	0.000843708
LOC_Os05g47780	E3 ubiquitin ligase, putative, expressed	588.24	1000.78	175.705	0.175568	9.66891e-06	0.000843708
LOC_Os07g34190	chalcone and stilbene synthases, putative, expressed	202.4	70.033	334.767	4.78014	9.83903e-06	0.000856134
LOC_Os06g03580	zinc RING finger protein, putative, expressed	616.477	245.703	987.25	4.01806	9.87721e-06	0.000857042
LOC_Os06g06750	OsMADS5 - MADS-box family gene with MIKCc type-box, expressed	38.5625	13.1963	63.9286	4.84442	1.00101e-05	0.000866139
LOC_Os02g27490	bile acid sodium symporter family protein, putative, expressed	466.943	687.136	246.749	0.359098	1.01741e-05	0.000877868
LOC_Os04g58860	harpin-induced protein 1 domain containing protein, expressed	186.679	95.4732	277.886	2.91061	1.03399e-05	0.000889691
LOC_Os07g35340	TKL_IRAK_DUF26-lc.14 - DUF26 kinases have homology to DUF26 containing loci, expressed	285.718	123.099	448.338	3.6421	1.04235e-05	0.000894395
LOC_Os08g26880	bZIP transcription factor domain containing protein, expressed	292.769	157.261	428.277	2.72335	1.05199e-05	0.000900165
LOC_Os01g01302	shikimate kinase, putative, expressed	340.225	513.918	166.532	0.324044	1.0581e-05	0.000902889
LOC_Os07g43560	TKL_IRAK_DUF26-lc.24 - DUF26 kinases have homology to DUF26 containing loci, expressed	201.691	362.135	41.2461	0.113897	1.10014e-05	0.000936178
LOC_Os04g52740	expressed protein	12.6713	1.65567	23.687	14.3065	1.11197e-05	0.000941061
LOC_Os09g18360	expressed protein	208.053	105.822	310.283	2.93211	1.1105e-05	0.000941061
LOC_Os11g11320	retrotransposon protein, putative, unclassified, expressed	89.386	148.628	30.1435	0.202811	1.13496e-05	0.000957894
LOC_Os05g50380	glucose-1-phosphate adenylyltransferase large subunit, chloroplast precursor, putative, expressed	737.797	431.324	1044.27	2.42108	1.17398e-05	0.00098813
LOC_Os11g04560	calmodulin-like protein 1, putative, expressed	55.0462	21.6563	88.4361	4.08362	1.18974e-05	0.000995968
LOC_Os01g02000	phosphate transporter 1, putative, expressed	107.24	165.195	49.2856	0.298348	1.1881e-05	0.000995968
LOC_Os06g04900	transporter family protein, putative, expressed	33.0078	11.1616	54.854	4.91453	1.20744e-05	0.00100805
LOC_Os05g08910	expressed protein	31.4122	9.73092	53.0935	5.45616	1.25763e-05	0.00104712
LOC_Os01g25484	ferredoxin--nitrite reductase, putative, expressed	7072.61	10134.1	4011.09	0.3958	1.26543e-05	0.00105078
LOC_Os07g06700	hypothetical protein	40.244	65.559	14.929	0.227719	1.35981e-05	0.00112612
LOC_Os06g33100	peroxidase precursor, putative, expressed	50.6192	7.04629	94.1922	13.3676	1.37216e-05	0.00113331
LOC_Os06g20790	SAM dependent carboxyl methyltransferase, putative, expressed	19.1856	3.29139	35.0798	10.658	1.40442e-05	0.00115379
LOC_Os08g30510	hypothetical protein	685.747	366.735	1004.76	2.73975	1.40283e-05	0.00115379
LOC_Os08g30520	plant protein of unknown function domain containing protein, expressed	26.3768	7.67469	45.0789	5.87371	1.42314e-05	0.00116607
LOC_Os06g02120	PPR repeat domain containing protein, putative, expressed	293.894	430.866	156.922	0.364202	1.46762e-05	0.00119933
LOC_Os02g20490	expressed protein	199.941	297.051	102.831	0.346174	1.47171e-05	0.0011995
LOC_Os03g07200	expressed protein	28.5182	8.1028	48.9336	6.03909	1.48053e-05	0.00120352
LOC_Os01g68720	keratin, type I cytoskeletal 9, putative, expressed	69.4681	14.7871	124.149	8.39574	1.5105e-05	0.00121304
LOC_Os05g50100	expressed protein	478.995	219.554	738.435	3.36334	1.50603e-05	0.00121304
LOC_Os04g02850	pentatricopeptide, putative, expressed	235.79	349.325	122.255	0.349976	1.5018e-05	0.00121304
LOC_Os03g48040	2Fe-2S iron-sulfur cluster binding domain containing protein, expressed	258.853	397.449	120.256	0.30257	1.49774e-05	0.00121304
LOC_Os12g06980	SAP domain containing protein, expressed	21.4455	36.5589	6.33205	0.173201	1.51189e-05	0.00121304
LOC_Os01g44120	expressed protein	44.3068	17.7058	70.9078	4.00478	1.51924e-05	0.00121579
LOC_Os04g59150	peroxidase precursor, putative, expressed	4946.79	2931.45	6962.12	2.37497	1.53507e-05	0.00122528
LOC_Os06g38750	proline-rich family protein, putative, expressed	33.0983	11.7115	54.4852	4.65229	1.54569e-05	0.00123058
LOC_Os01g45910	plastidic ATP/ADP-transporter, putative, expressed	1812.28	2609	1015.57	0.389256	1.5614e-05	0.00123989
LOC_Os01g32730	tetratricopeptide repeat containing protein, putative, expressed	221.469	327.457	115.481	0.352662	1.57601e-05	0.00124828
LOC_Os01g62010	hydrolase, alpha/beta fold family domain containing protein, expressed	18.4973	3.89353	33.1011	8.50155	1.59369e-05	0.00125905
LOC_Os01g51670	expressed protein	584.877	303.726	866.028	2.85135	1.6187e-05	0.00127555
LOC_Os09g31502	dehydrogenase, putative, expressed	264.891	399.202	130.58	0.327102	1.68402e-05	0.00132029
LOC_Os06g01790	expressed protein	75.2601	121.237	29.2833	0.241538	1.68297e-05	0.00132029
LOC_Os02g39884	expressed protein	68.8637	29.5389	108.189	3.66258	1.70592e-05	0.00133408
LOC_Os01g10440	xylosyltransferase, putative, expressed	422.901	142.03	703.772	4.9551	1.72095e-05	0.00134243
LOC_Os01g58350	conserved hypothetical protein	250.44	126.968	373.911	2.94494	1.76113e-05	0.00137031
LOC_Os02g52730	ferredoxin--nitrite reductase, putative, expressed	788.908	1130.03	447.784	0.396257	1.78393e-05	0.00138456
LOC_Os08g20570	chloride channel protein, putative, expressed	1292.31	2097.96	486.659	0.231968	1.82937e-05	0.00141627
LOC_Os06g02580	high-affinity nickel-transport family protein, putative, expressed	294.276	430.647	157.905	0.366668	1.89968e-05	0.00146702
LOC_Os01g54540	ribosomal protein L13, putative, expressed	150.293	238.626	61.9587	0.259647	1.9169e-05	0.00147663
LOC_Os11g10470	expressed protein	362.5	192.365	532.634	2.76887	1.93656e-05	0.00148807
LOC_Os01g59100	cytokinin-N-glucosyltransferase 1, putative, expressed	181.36	89.5469	273.173	3.05061	2.07982e-05	0.00159418
LOC_Os07g04919	expressed protein	5551.11	7942.03	3160.19	0.397907	2.09269e-05	0.00160008
LOC_Os06g43780	expressed protein	182.413	62.7438	302.082	4.81452	2.10153e-05	0.00160287
LOC_Os01g43120	DEAD/DEAH box helicase, putative, expressed	262.001	378.957	145.046	0.38275	2.15947e-05	0.001643
LOC_Os03g12500	cytochrome P450, putative, expressed	862.131	310.687	1413.57	4.54983	2.17582e-05	0.00165137
LOC_Os09g17152	OsFBX319 - F-box domain containing protein, expressed	93.5653	34.2904	152.84	4.45722	2.23228e-05	0.00169008
LOC_Os03g04260	glutathione S-transferase, putative, expressed	325.926	470.83	181.023	0.384475	2.25436e-05	0.00170262
LOC_Os03g58750	protein kinase domain containing protein, expressed	375.224	212.239	538.209	2.53587	2.3398e-05	0.00176284
LOC_Os04g37820	cytokinin-O-glucosyltransferase 2, putative, expressed	1157.55	675.021	1640.07	2.42966	2.34599e-05	0.0017632
LOC_Os04g43650	L-allo-threonine aldolase, putative, expressed	1629.64	951.04	2308.24	2.42707	2.36358e-05	0.00177211
LOC_Os07g04950	retrotransposon protein, putative, unclassified, expressed	115.317	181.535	49.0977	0.270458	2.39086e-05	0.00178822
LOC_Os02g32320	expressed protein	15.4262	0.629936	30.2224	47.977	2.47101e-05	0.00183927
LOC_Os11g10430	conserved hypothetical protein	18.8742	4.31713	33.4312	7.74385	2.46952e-05	0.00183927
LOC_Os03g47280	VQ domain containing protein, putative, expressed	245.025	86.866	403.183	4.64144	2.53449e-05	0.00187858
LOC_Os01g50100	ABC transporter, ATP-binding protein, putative, expressed	1064.72	506.204	1623.23	3.20668	2.536e-05	0.00187858
LOC_Os02g34410	U-box domain-containing protein, putative, expressed	126.682	66.5568	186.807	2.80674	2.55393e-05	0.0018872
LOC_Os01g58470	expressed protein	207.429	328.82	86.039	0.26166	2.55985e-05	0.0018872
LOC_Os07g34980	TKL_IRAK_DUF26-lh.9 - DUF26 kinases have homology to DUF26 containing loci	26.9765	8.65421	45.2987	5.2343	2.56656e-05	0.00188765
LOC_Os10g30530	lectin-like receptor kinase, putative, expressed	142.65	69.8746	215.426	3.08304	2.60276e-05	0.00190972
LOC_Os01g68740	keratin, type I cytoskeletal 9, putative, expressed	87.093	18.251	155.935	8.5439	2.61787e-05	0.00191626
LOC_Os10g33140	hcrVf2 protein, putative, expressed	524.305	285.019	763.59	2.67909	2.64865e-05	0.00193421
LOC_Os03g59640	magnesium-chelatase subunit chlD, chloroplast precursor, putative, expressed	303.45	442.837	164.063	0.370481	2.70494e-05	0.00197065
LOC_Os01g72370	helix-loop-helix DNA-binding domain containing protein, expressed	6110.03	8650.1	3569.97	0.412708	2.71975e-05	0.00197678
LOC_Os01g08780	endonuclease/exonuclease/phosphatase family domain containing protein, expressed	80.4196	39.0727	121.766	3.11641	2.75415e-05	0.00199708
LOC_Os10g38470	glutathione S-transferase, putative, expressed	420.513	228.898	612.128	2.67424	2.77386e-05	0.00200666
LOC_Os05g39580	bet v I allergen family protein, putative, expressed	107.922	55.845	159.998	2.86504	2.80374e-05	0.00202354
LOC_Os09g12290	bifunctional aspartokinase/homoserine dehydrogenase, chloroplast precursor, putative, expressed	1390.94	2218.17	563.716	0.254136	2.85415e-05	0.00205512
LOC_Os11g31540	BRASSINOSTEROID INSENSITIVE 1-associated receptor kinase 1 precursor, putative, expressed	11.6245	1.62182	21.6271	13.3351	2.95462e-05	0.00212252
LOC_Os04g39360	heavy metal transport/detoxification protein, putative	23.7476	5.05016	42.445	8.40468	2.96356e-05	0.002124
LOC_Os02g15010	zinc finger, C3HC4 type domain containing protein, expressed	16.4331	1.02574	31.8404	31.0415	2.98956e-05	0.00213767
LOC_Os10g18340	expressed protein	840.581	1193.2	487.964	0.408955	3.06021e-05	0.00218314
LOC_Os05g35290	phenylalanine ammonia-lyase, putative, expressed	2706.2	1487.92	3924.48	2.63756	3.08764e-05	0.00219416
LOC_Os04g52100	peptidase, M24 family protein, putative, expressed	69.6752	105.737	33.6131	0.317893	3.08987e-05	0.00219416
LOC_Os07g44070	pectinacetylesterase domain containing protein, expressed	66.5987	103.336	29.8615	0.288976	3.09829e-05	0.00219509
LOC_Os04g46010	PPR repeat domain containing protein, putative, expressed	195.4	315.395	75.4051	0.239082	3.14144e-05	0.00222057
LOC_Os05g45920	S1 RNA binding domain containing protein, expressed	19.5634	33.457	5.66976	0.169464	3.22243e-05	0.00227262
LOC_Os02g06160	cysteine-rich receptor-like protein kinase 16 precursor, putative	24.3176	7.21878	41.4163	5.73731	3.25803e-05	0.00229249
LOC_Os03g61470	uncharacterized Cys-rich domain containing protein, putative, expressed	11.6142	1.65567	21.5727	13.0296	3.28984e-05	0.00230962
LOC_Os08g43230	TraB family protein, putative, expressed	309.875	450.789	168.961	0.374812	3.30065e-05	0.00231195
LOC_Os07g35370	TKL_IRAK_DUF26-lc.15 - DUF26 kinases have homology to DUF26 containing loci, expressed	428.436	235.741	621.131	2.63481	3.37343e-05	0.00234696
LOC_Os03g17580	ribosomal protein L10, putative, expressed	583.959	839.279	328.639	0.391573	3.36533e-05	0.00234696
LOC_Os05g15160	phosphate/phosphate translocator, putative, expressed	228.684	334.633	122.735	0.366774	3.36702e-05	0.00234696
LOC_Os05g05080	expressed protein	21.0559	5.9728	36.139	6.0506	3.45195e-05	0.0023962
LOC_Os09g37180	transferase family protein, putative, expressed	15.1939	3.89661	26.4912	6.79852	3.48216e-05	0.00241175
LOC_Os05g46020	OsWRKY7 - Superfamily of TFs having WRKY and zinc finger domains, expressed	1089.68	592.029	1587.33	2.68117	3.5347e-05	0.00243767
LOC_Os06g36560	inositol oxygenase, putative, expressed	679.088	384.559	973.617	2.53177	3.53537e-05	0.00243767
LOC_Os08g43390	cytochrome P450, putative, expressed	314.195	453.99	174.4	0.384149	3.54796e-05	0.0024409
LOC_Os07g48229	vacuolar-sorting receptor precursor, putative, expressed	304.585	147.294	461.875	3.13573	3.57794e-05	0.00245606
LOC_Os12g11980	hypothetical protein	40.5077	4.71139	76.3039	16.1956	3.61917e-05	0.00247885
LOC_Os01g39990	expressed protein	12.2755	1.79585	22.7552	12.671	3.81278e-05	0.00260568
LOC_Os02g56860	3-ketoacyl-CoA synthase, putative, expressed	164.768	27.0096	302.526	11.2007	3.96038e-05	0.00268338
LOC_Os01g45914	expressed protein	8744.21	12478.2	5010.18	0.401513	3.95301e-05	0.00268338
LOC_Os02g04460	ribosomal protein L3, putative, expressed	202.373	317.007	87.7402	0.276777	3.94965e-05	0.00268338
LOC_Os03g12520	STRUBBELIG-RECEPTOR FAMILY 7 precursor, putative, expressed	205.475	324.984	85.9651	0.264521	3.96123e-05	0.00268338
LOC_Os05g46750	STE_MEKK_ste11_MAP3K.18 - STE kinases include homologs to sterile 7, sterile 11 and sterile 20 from yeast, expressed	6.14135	0	12.2827	Inf	4.0685e-05	0.00275002
LOC_Os05g33410	xylanase inhibitor, putative, expressed	24.2624	6.96315	41.5617	5.96881	4.13307e-05	0.00278756
LOC_Os09g39810	AP2 domain containing protein	8.08673	0	16.1735	Inf	4.22521e-05	0.00283732
LOC_Os08g34910	pectinesterase, putative, expressed	33.1023	12.0519	54.1526	4.49327	4.21919e-05	0.00283732
LOC_Os03g62010	harpin-induced protein 1 domain containing protein, expressed	506.807	233.363	780.25	3.3435	4.27956e-05	0.00286137
LOC_Os02g41510	MYB family transcription factor, putative, expressed	147.31	74.2532	220.367	2.96777	4.27558e-05	0.00286137
LOC_Os07g11280	pentatricopeptide containing protein, putative, expressed	110.659	164.348	56.9708	0.346647	4.38241e-05	0.00292381
LOC_Os06g27860	poor homologous synapsis 1 protein, putative	75.0068	135.723	14.2901	0.105288	4.40308e-05	0.00293127
LOC_Os08g10290	SHR5-receptor-like kinase, putative, expressed	647.093	370.373	923.814	2.49428	4.44125e-05	0.00295033
LOC_Os12g11420	hypothetical protein	92.6226	39.4456	145.8	3.69622	4.45702e-05	0.00295445
LOC_Os01g59410	VQ motif family protein, expressed	33.5207	7.59616	59.4452	7.82569	4.50065e-05	0.00297698
LOC_Os05g28200	prenyltransferase, putative, expressed	187.885	273.049	102.72	0.376198	4.51647e-05	0.00298106
LOC_Os01g65700	expressed protein	44.7943	12.3583	77.2304	6.24928	4.57644e-05	0.00301421
LOC_Os08g08990	Cupin domain containing protein, expressed	29.2335	10.1144	48.3526	4.78059	4.58964e-05	0.00301647
LOC_Os06g44010	OsWRKY28 - Superfamily of TFs having WRKY and zinc finger domains, expressed	576.763	316.636	836.891	2.64307	4.61688e-05	0.00302793
LOC_Os03g43010	expressed protein	179.257	261.204	97.3107	0.372547	4.66227e-05	0.00305122
LOC_Os06g11150	DUF1645 domain containing protein, putative, expressed	638.944	360.157	917.732	2.54815	4.69906e-05	0.00306879
LOC_Os08g22320	retrotransposon protein, putative, unclassified	7.37891	0.267987	14.4898	54.0691	4.80678e-05	0.00312751
LOC_Os08g12780	chloroplast envelope membrane protein, putative, expressed	57.8503	88.9968	26.7038	0.300054	4.80921e-05	0.00312751
LOC_Os03g17120	arginine biosynthesis bifunctional protein argJ 1, putative, expressed	227.671	124.065	331.277	2.67018	4.89335e-05	0.00316888
LOC_Os07g35580	TKL_IRAK_DUF26-lc.20 - DUF26 kinases have homology to DUF26 containing loci, expressed	913.872	531.769	1295.97	2.4371	4.88702e-05	0.00316888
LOC_Os01g68730	RNA-binding protein FUS, putative, expressed	16.3361	2.06383	30.6083	14.8308	4.90815e-05	0.00317182
LOC_Os11g44630	calmodulin binding protein, putative, expressed	40.247	15.8176	64.6764	4.08888	4.97807e-05	0.00321028
LOC_Os08g09020	Cupin domain containing protein, expressed	23.6658	2.88169	44.45	15.425	5.0037e-05	0.00322009
LOC_Os03g03020	L11 domain containing ribosomal protein, putative, expressed	170.543	253.361	87.7251	0.346245	5.0449e-05	0.00323985
LOC_Os09g28440	AP2 domain containing protein, expressed	42.7482	7.07254	78.4238	11.0885	5.16604e-05	0.00327342
LOC_Os04g10160	cytochrome P450, putative, expressed	185.43	60.5343	310.325	5.12643	5.13235e-05	0.00327342
LOC_Os07g39720	expressed protein	40.9865	17.6934	64.2796	3.63297	5.14944e-05	0.00327342
LOC_Os09g04310	expressed protein	249.925	130.867	368.982	2.81951	5.16802e-05	0.00327342
LOC_Os03g09900	membrane protein, putative, expressed	2395.93	1375.92	3415.94	2.48266	5.14349e-05	0.00327342
LOC_Os02g45460	expressed protein	337.614	486.548	188.68	0.387794	5.17134e-05	0.00327342
LOC_Os08g25700	expressed protein	175.448	256.373	94.522	0.368689	5.13236e-05	0.00327342
LOC_Os03g20090	MYB family transcription factor, putative, expressed	171.305	90.2768	252.333	2.7951	5.18784e-05	0.00327715
LOC_Os02g38084	hypothetical protein	417.604	593.588	241.621	0.407052	5.22107e-05	0.00329141
LOC_Os12g17910	T-complex protein, putative, expressed	999.366	1427.14	571.588	0.400512	5.28913e-05	0.00332752
LOC_Os03g32230	ZOS3-12 - C2H2 zinc finger protein, expressed	302.97	136.06	469.88	3.45348	5.34968e-05	0.00335196
LOC_Os02g42220	transposon protein, putative, unclassified, expressed	323.533	466.794	180.272	0.386191	5.34188e-05	0.00335196
LOC_Os12g36880	pathogenesis-related Bet v I family protein, putative, expressed	469.588	207.322	731.853	3.53003	5.37923e-05	0.00336365
LOC_Os12g37840	boron transporter protein, putative, expressed	86.3409	132.628	40.054	0.302003	5.43384e-05	0.00339094
LOC_Os08g36630	bifunctional monodehydroascorbate reductase and carbonic anhydrasenectarin-3 precursor, putative, expressed	86.8314	44.1923	129.47	2.92971	5.4454e-05	0.0033913
LOC_Os04g09900	ent-kaurene synthase, chloroplast precursor, putative, expressed	293.142	70.9339	515.35	7.26522	5.52429e-05	0.00343147
LOC_Os06g45370	fructose-1,6-bisphosphatase, putative, expressed	55.4992	86.1705	24.8279	0.288125	5.53212e-05	0.00343147
LOC_Os01g72934	hypothetical protein	115.998	45.7906	186.205	4.06645	5.55646e-05	0.00343861
LOC_Os04g41680	CHIT3 - Chitinase family protein precursor, expressed	750.652	345.886	1155.42	3.34046	5.56589e-05	0.00343861
LOC_Os04g51280	DAG protein, chloroplast precursor, putative, expressed	181.94	264.977	98.9022	0.373248	5.59294e-05	0.00344842
LOC_Os03g22820	expressed protein	48.6448	21.0371	76.2525	3.62467	5.66604e-05	0.00348654
LOC_Os04g14690	flavin-containing monooxygenase family protein, putative, expressed	53.9902	22.1106	85.8699	3.88366	5.71892e-05	0.00351207
LOC_Os11g20060	retrotransposon protein, putative, unclassified	9.70641	18.0646	1.34818	0.0746308	5.89579e-05	0.00361351
LOC_Os07g43800	EF hand family protein, putative, expressed	267.133	92.744	441.523	4.76066	5.92662e-05	0.00362189
LOC_Os06g10520	pantothenate kinase, putative, expressed	1024.35	591.755	1456.94	2.46207	5.93292e-05	0.00362189
LOC_Os04g39320	expressed protein	783.735	228.873	1338.6	5.84864	6.03008e-05	0.00367395
LOC_Os08g04130	copine-6, putative, expressed	414.488	202.115	626.861	3.10151	6.24966e-05	0.00379539
LOC_Os06g37620	protein kinase family protein, putative, expressed	726.504	404.675	1048.33	2.59056	6.25398e-05	0.00379539
LOC_Os10g35140	integral membrane protein, putative, expressed	226.953	328.087	125.818	0.383489	6.3097e-05	0.0038217
LOC_Os07g42994	hydrolase, putative, expressed	144.501	227.066	61.9357	0.272765	6.328e-05	0.00382528
LOC_Os06g12450	soluble starch synthase 2-3, chloroplast precursor, putative, expressed	24.1754	3.30053	45.0502	13.6494	6.53864e-05	0.00392191
LOC_Os04g40990	malate synthase, glyoxysomal, putative, expressed	1447.27	828.827	2065.71	2.49233	6.52119e-05	0.00392191
LOC_Os04g25060	cysteine-rich receptor-like protein kinase, putative, expressed	350.016	201.054	498.978	2.48182	6.53643e-05	0.00392191
LOC_Os03g59430	uncharacterized glycosyltransferase, putative, expressed	32.1411	51.4336	12.8486	0.24981	6.50951e-05	0.00392191
LOC_Os01g04580	Ser/Thr protein kinase, putative, expressed	95.329	33.636	157.022	4.66827	6.67863e-05	0.00399087
LOC_Os03g03470	expressed protein	147.832	215.443	80.2218	0.372358	6.67945e-05	0.00399087
LOC_Os09g29560	OsWAK83 - OsWAK pseudogene	138.987	16.2827	261.691	16.0717	6.70887e-05	0.00400072
LOC_Os06g22060	pyrophosphate--fructose 6-phosphate 1-phosphotransferase subunit alpha, putative, expressed	464.323	682.846	245.8	0.359964	6.76904e-05	0.00402882
LOC_Os08g16050	tetraspanin family protein, putative, expressed	518.248	216.061	820.434	3.79723	6.81402e-05	0.00404779
LOC_Os04g39540	expressed protein	414.441	238.881	590.002	2.46986	6.87883e-05	0.00407063
LOC_Os06g09920	conserved hypothetical protein	37.5176	64.174	10.8613	0.169248	6.86656e-05	0.00407063
LOC_Os09g27750	1-aminocyclopropane-1-carboxylate oxidase 1, putative, expressed	736.496	1047.86	425.128	0.405709	6.91128e-05	0.00408201
LOC_Os06g11240	12-oxophytodienoate reductase, putative, expressed	241.689	128.494	354.884	2.76188	7.03969e-05	0.00414992
LOC_Os06g26010	retrotransposon protein, putative, Ty3-gypsy subclass	7.85654	15.1738	0.539272	0.0355396	7.1104e-05	0.00418362
LOC_Os07g41080	hydrolase, alpha/beta fold family domain containing protein	475.233	683.325	267.14	0.390941	7.14289e-05	0.00418679
LOC_Os12g29830	hypothetical protein	177.824	266.953	88.694	0.332246	7.1332e-05	0.00418679
LOC_Os01g61570	GDSL-like lipase/acylhydrolase, putative, expressed	22.2731	3.6733	40.8729	11.127	7.18581e-05	0.00420397
LOC_Os09g31478	auxin efflux carrier component, putative, expressed	604.059	338.652	869.466	2.56743	7.20157e-05	0.00420523
LOC_Os02g51020	expressed protein	417.829	648.335	187.322	0.288927	7.27455e-05	0.00423983
LOC_Os02g51480	PPR repeat domain containing protein, putative, expressed	186.073	269.857	102.289	0.379047	7.28939e-05	0.00424047
LOC_Os01g47070	glycosyl hydrolase, putative, expressed	2828.43	1163.27	4493.6	3.86292	7.35394e-05	0.00426998
LOC_Os05g41800	ribosomal protein L11 methyltransferase-related, putative, expressed	50.6446	78.5529	22.7364	0.289441	7.51704e-05	0.0043565
LOC_Os03g16950	cysteine-rich repeat secretory protein 55 precursor, putative, expressed	3507.23	2072.76	4941.69	2.38411	7.75419e-05	0.00447714
LOC_Os09g15820	aldose 1-epimerase, putative, expressed	227.176	329.099	125.253	0.380593	7.74899e-05	0.00447714
LOC_Os05g48660	MRH1, putative, expressed	456.384	263.578	649.19	2.46299	7.84617e-05	0.0045218
LOC_Os09g38350	AMP-binding domain containing protein, expressed	15.9121	2.53364	29.2905	11.5606	7.86357e-05	0.00452338
LOC_Os03g05620	inorganic phosphate transporter, putative, expressed	1700.32	895.346	2505.29	2.79812	8.16888e-05	0.00469027
LOC_Os11g30760	expressed protein	361.075	142.848	579.303	4.05538	8.22395e-05	0.00471313
LOC_Os06g45890	MYB family transcription factor, putative, expressed	113.271	62.694	163.849	2.61346	8.25186e-05	0.00472037
LOC_Os10g39930	cytochrome P450 97B2, putative, expressed	131.556	192.619	70.4922	0.365967	8.53662e-05	0.00487424
LOC_Os09g20510	transporter, putative, expressed	14.6297	3.14968	26.1098	8.28967	8.59156e-05	0.00489656
LOC_Os03g20680	late embryogenesis abundant protein 1, putative, expressed	963.177	1582.04	344.317	0.217641	8.69721e-05	0.00494764
LOC_Os06g38960	expressed protein	11.0695	20.1515	1.98751	0.0986286	8.81771e-05	0.00500697
LOC_Os03g04580	expressed protein	174.446	276.969	71.9229	0.259679	8.85438e-05	0.00501857
LOC_Os01g58310	hypothetical protein	107.438	56.7919	158.084	2.78356	8.95967e-05	0.00506894
LOC_Os06g35930	aquaporin protein, putative	8.05055	0.979527	15.1216	15.4376	8.98993e-05	0.00507676
LOC_Os09g39620	protein kinase family protein, putative, expressed	81.4366	38.5305	124.343	3.22713	9.04447e-05	0.00509824
LOC_Os09g38440	ATXR, putative, expressed	15.0997	26.725	3.47431	0.130002	9.13085e-05	0.00513756
LOC_Os11g23790	expressed protein	462.635	658.534	266.735	0.405044	9.18147e-05	0.00515665
LOC_Os03g10060	S10/S20 domain containing ribosomal protein, putative, expressed	418.8	608.541	229.058	0.376405	9.20124e-05	0.00515837
LOC_Os10g17940	OsFBX382 - F-box domain containing protein, expressed	24.3619	8.06289	40.6609	5.04297	9.26927e-05	0.0051871
LOC_Os07g49520	2-oxoglutarate dehydrogenase E1 component, mitochondrial precursor, putative, expressed	1060.81	607.603	1514.03	2.4918	9.38382e-05	0.0052417
LOC_Os04g53350	expressed protein	527.611	749.65	305.572	0.40762	9.44864e-05	0.00526838
LOC_Os04g45970	glutamate dehydrogenase protein, putative, expressed	344.005	191.132	496.877	2.59965	9.49209e-05	0.00528308
LOC_Os02g45750	protein kinase domain containing protein, expressed	1582.97	938.962	2226.97	2.37174	9.58014e-05	0.00532249
LOC_Os01g23580	inorganic H+ pyrophosphatase, putative, expressed	111.987	22.1756	201.798	9.10003	9.59961e-05	0.00532374
LOC_Os11g05552	signal recognition particle 54 kDa protein, chloroplast precursor, putative, expressed	132.82	195.579	70.0613	0.358224	9.71461e-05	0.00537786
LOC_Os09g23470	hypothetical protein	8.93937	1.08585	16.7929	15.4653	9.74227e-05	0.00538352
LOC_Os10g29180	MBTB47 - Bric-a-Brac, Tramtrack, Broad Complex BTB domain with Meprin and TRAF Homology MATH domain, expressed	42.4999	18.8793	66.1205	3.50228	9.82405e-05	0.00541902
LOC_Os03g16390	avr9/Cf-9 rapidly elicited protein, putative, expressed	602.781	308.014	897.547	2.91398	9.87181e-05	0.00543566
LOC_Os07g02970	expressed protein	13.789	2.72762	24.8504	9.11065	9.89594e-05	0.00543925
LOC_Os11g08100	eukaryotic aspartyl protease domain containing protein, expressed	1207.36	678.002	1736.72	2.56152	0.000102523	0.00562508
LOC_Os04g09260	transferase family protein, putative, expressed	24.8401	8.36473	41.3154	4.93924	0.000104432	0.00571971
LOC_Os05g50090	oxidoreductase, 2OG-FeII oxygenase domain containing protein, putative, expressed	162.338	86.7977	237.878	2.7406	0.000105118	0.00574708
LOC_Os01g27750	bifunctional 3-dehydroquinate dehydratase/shikimate dehydrogenase,chloroplast precursor, putative, expressed	218.786	120.643	316.928	2.62699	0.000106471	0.00581074
LOC_Os12g43580	expressed protein	132.796	64.5289	201.062	3.11585	0.000107211	0.00584082
LOC_Os06g09940	hypothetical protein	24.0039	9.0993	38.9084	4.27598	0.000108372	0.005873
LOC_Os03g16430	RNA polymerase sigma factor, putative, expressed	493.035	700.692	285.378	0.40728	0.000108309	0.005873
LOC_Os04g12499	amino acid transporter protein, putative, expressed	152.754	284.642	20.8651	0.073303	0.00010818	0.005873
LOC_Os01g18320	protoporphyrinogen oxidase, chloroplast precursor, putative, expressed	96.8488	144.612	49.0857	0.339431	0.000108827	0.00588735
LOC_Os01g39136	retrotransposon protein, putative, unclassified, expressed	20.6553	4.39719	36.9133	8.39475	0.000109507	0.00590995
LOC_Os07g35730	TKL_IRAK_DUF26-lc.23 - DUF26 kinases have homology to DUF26 containing loci, expressed	50.7068	22.8776	78.5359	3.43288	0.000109819	0.00590995
LOC_Os01g25010	flavonol synthase/flavanone 3-hydroxylase, putative, expressed	22.1405	38.2918	5.9892	0.156409	0.000109766	0.00590995
LOC_Os11g44380	expressed protein	145.482	73.4321	217.533	2.96236	0.000110321	0.00592666
LOC_Os01g06240	protein kinase, putative, expressed	43.0009	15.314	70.6878	4.6159	0.0001126	0.00603858
LOC_Os07g12340	NAC domain-containing protein 67, putative, expressed	722.58	443.718	1001.44	2.25693	0.000113411	0.006061
LOC_Os02g01380	expressed protein	62.6669	101.939	23.3952	0.229503	0.000113232	0.006061
LOC_Os10g24800	hypothetical protein	26.7775	3.68719	49.8677	13.5246	0.000114223	0.0060709
LOC_Os02g55030	hydrolase, NUDIX family, domain containing protein, expressed	494.165	280.257	708.073	2.52652	0.000114382	0.0060709
LOC_Os12g25200	chloride transporter, chloride channel family, putative, expressed	2420.97	3349.04	1492.89	0.445765	0.000114308	0.0060709
LOC_Os05g48870	auxin response factor 15, putative, expressed	1080.03	1552.21	607.847	0.391602	0.000114206	0.0060709
LOC_Os08g32540	cyclin, putative, expressed	94.7826	140.252	49.3129	0.351601	0.00011459	0.00607149
LOC_Os08g31060	phospholipase D alpha 1, putative, expressed	13.9043	3.52077	24.2878	6.89843	0.000115488	0.00610074
LOC_Os12g12570	expressed protein	193.452	109.584	277.319	2.53064	0.000115537	0.00610074
LOC_Os10g30610	white-brown complex homolog protein, putative, expressed	419.353	246.889	591.816	2.39709	0.000116325	0.00613188
LOC_Os04g03796	OsSub37 - Putative Subtilisin homologue, expressed	1844.59	1096.68	2592.5	2.36395	0.000118107	0.0062152
LOC_Os12g43450	thaumatin family domain containing protein, expressed	246.473	92.214	400.733	4.34568	0.00011859	0.00622999
LOC_Os09g28300	remorin C-terminal domain containing protein, putative, expressed	19.0671	31.8061	6.32815	0.19896	0.00011931	0.00625721
LOC_Os02g55970	ANTH, putative, expressed	212.227	117.777	306.677	2.60388	0.000120494	0.00630857
LOC_Os06g41980	LYK8, putative, expressed	44.785	15.8977	73.6724	4.63415	0.000120829	0.0063154
LOC_Os05g48010	MYB family transcription factor, putative, expressed	472.275	261.302	683.248	2.61478	0.000121562	0.00633545
LOC_Os05g50310	ZF-HD protein dimerisation region containing protein, expressed	166.516	242.08	90.9519	0.375709	0.000121623	0.00633545
LOC_Os03g36540	magnesium-chelatase subunit chlI, chloroplast precursor, putative, expressed	922.883	1416.65	429.111	0.302905	0.000125638	0.00653362
LOC_Os01g71830	glycosyl hydrolases family 17, putative, expressed	230.011	23.3999	436.623	18.6592	0.000128815	0.0066812
LOC_Os09g37200	transferase family protein, putative, expressed	106.784	35.2328	178.335	5.06162	0.000129125	0.0066812
LOC_Os10g22590	POEI24 - Pollen Ole e I allergen and extensin family protein precursor, expressed	46.702	71.8701	21.534	0.299624	0.000129007	0.0066812
LOC_Os01g39330	helix-loop-helix DNA-binding domain containing protein, expressed	836.779	476.979	1196.58	2.50866	0.000132494	0.00684406
LOC_Os03g62630	ribosomal protein S6, putative, expressed	268.959	421.001	116.917	0.277712	0.000132716	0.00684409
LOC_Os02g55250	BHLH transcription factor, putative	39.9333	61.6068	18.2598	0.296393	0.000132958	0.00684513
LOC_Os02g43790	ethylene-responsive transcription factor, putative, expressed	493.525	286.912	700.138	2.44026	0.000133455	0.00685926
LOC_Os06g33090	peroxidase precursor, putative	31.673	4.03524	59.3107	14.6982	0.000133859	0.00686863
LOC_Os12g04360	calmodulin-like protein 1, putative, expressed	64.4863	17.8568	111.116	6.22262	0.000135258	0.00692888
LOC_Os03g41330	DUF260 domain containing protein, putative, expressed	653.282	1065.99	240.574	0.225681	0.000136432	0.00697747
LOC_Os03g45710	2Fe-2S iron-sulfur cluster binding domain containing protein, expressed	436.613	618.368	254.859	0.412149	0.000136918	0.00699074
LOC_Os08g24670	legume lectins beta domain containing protein, putative	35.7985	5.28122	66.3157	12.5569	0.00013866	0.00706802
LOC_Os12g07310	citrate-binding protein precursor, putative, expressed	191.063	89.3056	292.821	3.27886	0.000138906	0.00706887
LOC_Os11g47500	glycosyl hydrolase, putative, expressed	431.003	194.15	667.856	3.4399	0.000139294	0.00706932
LOC_Os01g47350	enoyl-CoA hydratase/isomerase family protein, putative, expressed	57.1022	88.2018	26.0026	0.294808	0.000139373	0.00706932
LOC_Os04g01320	serine/threonine-protein kinase receptor precursor, putative, expressed	79.8036	36.7115	122.896	3.34761	0.00014097	0.00711528
LOC_Os04g55850	nuclease PA3, putative, expressed	542.839	328.651	757.026	2.30343	0.000140759	0.00711528
LOC_Os06g01460	expressed protein	393.378	560.981	225.774	0.402463	0.000140522	0.00711528
LOC_Os01g08380	transferase family protein, putative, expressed	62.8956	26.2524	99.5388	3.79161	0.000141364	0.00712355
LOC_Os02g03570	hsp20/alpha crystallin family protein, putative, expressed	38.4969	60.5824	16.4113	0.270892	0.000141765	0.00713213
LOC_Os12g41570	conserved hypothetical protein	19.165	5.9728	32.3572	5.41742	0.000144074	0.0072365
LOC_Os06g44840	prenyltransferase, putative, expressed	360.557	505.421	215.693	0.426759	0.000145101	0.00727625
LOC_Os08g24630	protein kinase domain containing protein, expressed	30.9506	4.2878	57.6133	13.4366	0.000145894	0.00729235
LOC_Os07g35350	glucan endo-1,3-beta-glucosidase precursor, putative, expressed	163.125	28.7734	297.476	10.3386	0.000145678	0.00729235
LOC_Os04g51610	calcium-transporting ATPase, plasma membrane-type, putative, expressed	909.353	1293.28	525.425	0.406273	0.000146851	0.00732832
LOC_Os02g47450	expressed protein	641.556	387.224	895.888	2.31362	0.000147316	0.00733966
LOC_Os03g61030	transcription termination factor nusG family protein, expressed	73.0702	112.084	34.0566	0.303849	0.000149588	0.00744088
LOC_Os01g51540	cytidine/deoxycytidylate deaminase, putative, expressed	1085.71	578.681	1592.74	2.75235	0.000149944	0.0074466
LOC_Os01g39590	hypothetical protein	57.2914	86.6206	27.9622	0.322812	0.000150228	0.00744869
LOC_Os08g35600	tyrosine protein kinase domain containing protein, putative, expressed	78.487	40.0474	116.927	2.91971	0.000152368	0.00754271
LOC_Os10g28240	calcium-transporting ATPase, plasma membrane-type, putative, expressed	96.8038	42.504	151.103	3.55504	0.000152939	0.00755884
LOC_Os06g09980	expressed protein	80.5758	40	121.152	3.02879	0.000154834	0.00764029
LOC_Os02g41680	phenylalanine ammonia-lyase, putative, expressed	940.532	579.099	1301.96	2.24826	0.000156893	0.00772956
LOC_Os03g57950	type I inositol-1,4,5-trisphosphate 5-phosphatase, putative, expressed	18.7782	6.13447	31.4219	5.12219	0.000157463	0.00774525
LOC_Os08g01510	cytochrome P450, putative, expressed	6.46419	0.267987	12.6604	47.2425	0.000158755	0.00779641
LOC_Os01g74170	expressed protein	14.4705	24.8351	4.10585	0.165324	0.000162438	0.00796464
LOC_Os01g03340	BBTI4 - Bowman-Birk type bran trypsin inhibitor precursor, expressed	4520.72	2739.65	6301.8	2.30022	0.000164629	0.00805925
LOC_Os01g08510	MAR-binding filament-like protein 1, putative, expressed	65.731	97.9174	33.5446	0.34258	0.000169809	0.0082997
LOC_Os04g30260	OsWAK47 - OsWAK receptor-like protein kinase	8.48338	1.21366	15.7531	12.9798	0.000172503	0.00841804
LOC_Os10g11500	SCP-like extracellular protein, expressed	11.5728	2.1578	20.9878	9.72648	0.000174162	0.00848561
LOC_Os03g52410	expressed protein	59.1782	31.1376	87.2188	2.80107	0.000174915	0.00850885
LOC_Os03g37840	potassium transporter, putative, expressed	1479.84	915.082	2044.59	2.23432	0.000176298	0.00856267
LOC_Os12g44230	expressed protein	606.741	333.113	880.369	2.64285	0.000176973	0.00858192
LOC_Os12g44150	plasma membrane ATPase, putative, expressed	1439.68	2005.61	873.749	0.435652	0.000177801	0.00859512
LOC_Os06g29370	hypothetical protein	70.8173	107.679	33.9555	0.31534	0.000177729	0.00859512
LOC_Os12g36870	uncharacterized glycosyltransferase, putative, expressed	88.8195	137.57	40.069	0.291262	0.000178256	0.00860366
LOC_Os07g40630	BRASSINOSTEROID INSENSITIVE 1 precursor, putative, expressed	1169.71	551.956	1787.47	3.23843	0.00017896	0.00862414
LOC_Os06g48520	disease resistance protein RPM1, putative	47.8207	20.971	74.6704	3.56064	0.000182122	0.00876285
LOC_Os02g37090	hydrolase, alpha/beta fold family domain containing protein, expressed	76.7426	113.355	40.1307	0.354028	0.000183711	0.00882557
LOC_Os04g23440	helix-loop-helix DNA-binding domain containing protein, expressed	936.28	586.15	1286.41	2.19468	0.000184022	0.00882677
LOC_Os04g58810	CAF1 family ribonuclease containing protein, putative, expressed	529.285	312.169	746.402	2.39102	0.000184492	0.00883557
LOC_Os03g36530	FAD-binding and arabino-lactone oxidase domains containing protein, putative, expressed	93.2183	153.451	32.9855	0.214957	0.000185411	0.00886584
LOC_Os07g35390	TKL_IRAK_DUF26-lc.17 - DUF26 kinases have homology to DUF26 containing loci, expressed	357.787	205.611	509.962	2.48023	0.000185785	0.00887003
LOC_Os07g35380	TKL_IRAK_DUF26-lc.16 - DUF26 kinases have homology to DUF26 containing loci, expressed	48.3826	21.239	75.5261	3.556	0.000186602	0.00889525
LOC_Os08g41400	expressed protein	126.244	183.793	68.6949	0.373763	0.000186907	0.00889608
LOC_Os09g29710	beta-expansin precursor, putative, expressed	8.53637	1.1197	15.953	14.2476	0.000188055	0.0089346
LOC_Os07g43240	SKP1-like protein 1B, putative, expressed	77.2824	30.1333	124.432	4.12937	0.000188502	0.0089346
LOC_Os10g37430	expressed protein	491.158	289.896	692.419	2.38851	0.000188584	0.0089346
LOC_Os08g26120	expressed protein	5.11888	0	10.2378	Inf	0.00018925	0.00895244
LOC_Os04g02030	rp1, putative	84.3407	33.7034	134.978	4.00488	0.000189746	0.00896215
LOC_Os07g36390	PPR repeat containing protein, expressed	455.551	637.18	273.922	0.429897	0.000192679	0.00908679
LOC_Os02g49326	SET domain-containing protein, putative, expressed	346.673	491.762	201.584	0.409923	0.000193494	0.00911134
LOC_Os03g20949	phospholipid-transporting ATPase, putative, expressed	512.156	299.937	724.374	2.41509	0.00019505	0.00915668
LOC_Os03g55970	uncharacterized protein ycf44, putative, expressed	265.974	374.003	157.945	0.42231	0.000194784	0.00915668
LOC_Os02g38240	rhodanese family protein, putative, expressed	235.378	369.364	101.392	0.274505	0.000197771	0.00927034
LOC_Os05g31740	cytochrome P450 86A2, putative, expressed	80.2798	42.7182	117.841	2.75857	0.000198359	0.0092838
LOC_Os05g43390	signal recognition particle 54 kDa protein, putative, expressed	151.022	76.8044	225.239	2.93263	0.000198721	0.00928668
LOC_Os02g44730	tetracycline transporter protein, putative, expressed	6.43013	12.8603	0	-Inf	0.000199724	0.00931724
LOC_Os09g38777	MOSC domain-containing protein, mitochondrial precursor, putative, expressed	124.399	177.658	71.1409	0.400438	0.000199978	0.00931724
LOC_Os02g34810	OsAPx8 - Thylakoid-bound Ascorbate Peroxidase encoding gene 5,8, expressed	2367.48	3319.68	1415.29	0.426334	0.000201455	0.00937192
LOC_Os08g30340	PAS2, putative, expressed	24.8641	40.3568	9.37145	0.232215	0.000205148	0.00952937
LOC_Os12g36840	pathogenesis-related Bet v I family protein, putative, expressed	5.16687	0	10.3337	Inf	0.000206716	0.00958778
LOC_Os08g02500	ACT domain containing protein, putative	51.593	77.2766	25.9093	0.335279	0.000208122	0.00963852
LOC_Os09g39850	AP2 domain containing protein	49.9949	2.67987	97.3099	36.3114	0.000209144	0.00967133
LOC_Os08g40480	transposon protein, putative, Pong sub-class, expressed	11.8889	3.0449	20.7329	6.80905	0.000209825	0.00968835
LOC_Os04g34610	expressed protein	2370.79	3256.85	1484.73	0.455877	0.000210279	0.00969481
LOC_Os11g03600	harpin-induced protein 1 domain containing protein, expressed	77.3189	30.0873	124.551	4.13964	0.000213506	0.0098289
LOC_Os11g26160	RNA polymerase sigma factor, putative, expressed	237.73	336.933	138.528	0.411145	0.00021595	0.00991186
LOC_Os02g43600	50S ribosomal protein L19, chloroplast precursor, putative, expressed	100.006	167.318	32.6932	0.195395	0.000215676	0.00991186
LOC_Os11g37210	MTN26L5 - MtN26 family protein precursor, expressed	82.632	22.8283	142.436	6.23945	0.000216386	0.00991716
LOC_Os01g59060	50S ribosomal protein, putative, expressed	159.413	232.422	86.4042	0.371755	0.000217154	0.00993761
LOC_Os01g73170	peroxidase precursor, putative, expressed	2883.26	1756.04	4010.47	2.28381	0.000217997	0.00996143
LOC_Os07g09370	pentatricopeptide, putative, expressed	217.453	311.622	123.283	0.395619	0.000221081	0.0100874
LOC_Os11g37050	expressed protein	77.6623	36.2016	119.123	3.29054	0.000223873	0.0101847
LOC_Os11g34130	expressed protein	76.0348	111.97	40.0996	0.358128	0.000223555	0.0101847
LOC_Os09g09560	conserved hypothetical protein	12.7755	2.78773	22.7632	8.16551	0.000224232	0.0101861
LOC_Os10g34700	expressed protein	25.0925	0.629936	49.555	78.6667	0.000225948	0.0102489
LOC_Os04g37490	oxidoreductase, aldo/keto reductase family protein, putative, expressed	275.178	109.039	441.317	4.04734	0.00022665	0.0102657
LOC_Os11g05540	rhoGAP domain containing protein, expressed	236.245	333.427	139.064	0.417076	0.000227953	0.0103096
LOC_Os03g41390	ZOS3-15 - C2H2 zinc finger protein, expressed	164.457	96.3038	232.611	2.41538	0.00023178	0.0104674
LOC_Os07g02990	expressed protein	20.2854	6.14529	34.4255	5.60193	0.00023278	0.0104972
LOC_Os09g30410	expressed protein	160.244	252.283	68.2055	0.270353	0.000233123	0.0104973
LOC_Os10g11140	phosphoglucomutase, putative, expressed	835.972	1166.51	505.435	0.433288	0.000235753	0.0106003
LOC_Os12g36940	calmodulin binding protein, putative, expressed	218.391	96.7252	340.056	3.51569	0.000237925	0.0106824
LOC_Os05g18604	OsSCP28 - Putative Serine Carboxypeptidase homologue, expressed	1032.01	647.065	1416.95	2.18982	0.000238767	0.0107047
LOC_Os01g11750	GDSL-like lipase/acylhydrolase, putative, expressed	19.3273	6.69824	31.9563	4.77085	0.000239183	0.0107078
LOC_Os04g59200	peroxidase precursor, putative, expressed	1931.51	1166.51	2696.52	2.31162	0.000239564	0.0107093
LOC_Os09g19229	protein kinase domain containing protein, expressed	130.065	64.2914	195.84	3.04612	0.000241007	0.0107582
LOC_Os02g57350	expressed protein	12.7939	3.16358	22.4243	7.08828	0.000245077	0.0109084
LOC_Os03g19290	mitochondrial import inner membrane translocase subunit Tim17, putative, expressed	32.725	50.5636	14.8864	0.294409	0.000245006	0.0109084
LOC_Os06g38510	pectate lyase precursor, putative, expressed	8.97135	1.35383	16.5889	12.2533	0.00024935	0.0110826
LOC_Os06g33880	expressed protein	16.172	6.14515	26.1988	4.26333	0.000250922	0.0111251
LOC_Os03g52640	expressed protein	142.096	199.985	84.208	0.421072	0.000251026	0.0111251
LOC_Os06g51270	1,3-beta-glucan synthase component domain containing protein, expressed	327.124	454.791	199.458	0.43857	0.000255467	0.0113057
LOC_Os06g19095	expressed protein	138.642	261.74	15.545	0.059391	0.000256565	0.011338
LOC_Os09g38110	RING-H2 finger protein, putative, expressed	13.0688	22.8408	3.29694	0.144345	0.000258015	0.0113859
LOC_Os05g42100	expressed protein	87.1339	128.75	45.5178	0.353537	0.000258664	0.0113982
LOC_Os05g34040	monooxygenase, putative, expressed	24.71	39.7948	9.62509	0.241868	0.000261846	0.011522
LOC_Os01g38229	peptidyl-prolyl isomerase, putative, expressed	865.988	362.505	1369.47	3.7778	0.000264019	0.0116011
LOC_Os02g37320	heavy metal associated domain containing protein, expressed	139.144	74.923	203.366	2.71433	0.000264506	0.011606
LOC_Os12g25370	retrotransposon protein, putative, unclassified	10.7798	2.36721	19.1924	8.10758	0.000265265	0.0116153
LOC_Os03g37260	pentatricopeptide, putative, expressed	141.593	199.663	83.5227	0.418318	0.000265471	0.0116153
LOC_Os02g47090	peptide transporter PTR2, putative, expressed	113.187	54.5008	171.874	3.15361	0.000266458	0.0116255
LOC_Os06g20820	expressed protein	45.0758	21.9966	68.1549	3.09842	0.000266237	0.0116255
LOC_Os05g47790	expressed protein	104.964	187.535	22.3937	0.119411	0.000267356	0.0116483
LOC_Os09g34890	expressed protein	51.2386	77.007	25.4703	0.330753	0.000268147	0.0116499
LOC_Os07g43570	TKL_IRAK_DUF26-lc.25 - DUF26 kinases have homology to DUF26 containing loci, expressed	51.4255	93.9962	8.85474	0.0942032	0.000268087	0.0116499
LOC_Os01g09620	zinc finger/CCCH transcription factor, putative, expressed	999.79	1493.96	505.619	0.338442	0.000273655	0.0118725
LOC_Os08g39730	cytochrome P450, putative, expressed	260.641	56.4212	464.86	8.2391	0.000274612	0.0118973
LOC_Os04g30160	OsWAK46 - OsWAK receptor-like protein kinase, expressed	139.577	58.6039	220.55	3.7634	0.000275049	0.0118995
LOC_Os01g22710	organic cation transporter-related, putative, expressed	53.3293	81.6302	25.0284	0.306607	0.000277095	0.0119713
LOC_Os10g34440	expressed protein	92.4712	23.8389	161.103	6.75799	0.000277956	0.0119917
LOC_Os11g10290	S-domain receptor-like protein kinase, putative, expressed	465.439	269.893	660.985	2.44906	0.000280256	0.0120741
LOC_Os03g10910	NB-ARC/LRR disease resistance protein, putative, expressed	22.7407	8.35997	37.1214	4.44038	0.000281428	0.0121077
LOC_Os04g39610	glycerophosphoryl diester phosphodiesterase family protein, putative, expressed	46.1199	72.0148	20.225	0.280845	0.000282203	0.0121241
LOC_Os02g21009	sodium/calcium exchanger protein, putative, expressed	44.061	66.5723	21.5498	0.323705	0.000287062	0.0123158
LOC_Os10g33370	3-ketoacyl-CoA synthase precursor, putative, expressed	86.8714	154.789	18.9532	0.122445	0.000287762	0.0123287
LOC_Os03g17700	CGMC_MAPKCGMC_2_ERK.2 - CGMC includes CDA, MAPK, GSK3, and CLKC kinases, expressed	1238.05	738.534	1737.56	2.35272	0.000290428	0.0124256
LOC_Os06g14260	lectin-like receptor kinase, putative	32.4054	13.5197	51.2912	3.79382	0.000291246	0.0124294
LOC_Os03g24100	expressed protein	84.7358	42.0481	127.423	3.03042	0.000291321	0.0124294
LOC_Os07g42740	DUF1645 domain containing protein, putative, expressed	187.299	111.262	263.337	2.36683	0.000294801	0.0125605
LOC_Os05g50750	AAA family ATPase, putative, expressed	531.394	333.437	729.351	2.18737	0.000295811	0.0125862
LOC_Os10g23820	transferase family protein, putative, expressed	162.668	49.4043	275.932	5.58518	0.000300523	0.0127691
LOC_Os04g30110	wall-associated receptor kinase 3 precursor, putative, expressed	420.747	191.559	649.935	3.39287	0.000304786	0.0129325
LOC_Os01g58680	apurinic endonuclease-redox protein, putative, expressed	44.811	67.7521	21.8699	0.322793	0.00030784	0.0130442
LOC_Os03g20600	expressed protein	129.268	42.0559	216.48	5.14744	0.000311731	0.0131909
LOC_Os01g29330	expressed protein	597.127	351.229	843.025	2.40021	0.000315019	0.0133118
LOC_Os12g13340	expressed protein	5937.84	8051	3824.69	0.475057	0.00032261	0.013614
LOC_Os05g47540	CPuORF26 - conserved peptide uORF-containing transcript, expressed	104.567	152.405	56.728	0.372219	0.000324278	0.0136657
LOC_Os04g33240	sex determination protein tasselseed-2, putative, expressed	277.745	107.11	448.381	4.18618	0.000325645	0.0137046
LOC_Os10g04050	transposon protein, putative, CACTA, En/Spm sub-class, expressed	147.974	219.427	76.522	0.348735	0.000330972	0.0139098
LOC_Os02g54254	saccharopine dehydrogenase, putative, expressed	3313.76	2007.03	4620.5	2.30216	0.000331753	0.0139237
LOC_Os01g51690	OsWRKY59 - Superfamily of TFs having WRKY and zinc finger domains, expressed	51.6387	13.0837	90.1938	6.89358	0.00034003	0.0142517
LOC_Os07g38130	polygalacturonase inhibitor 1 precursor, putative, expressed	554.525	831.419	277.63	0.333923	0.000340808	0.014265
LOC_Os10g04800	hypothetical protein	17.2465	0.535975	33.9569	63.3555	0.000341763	0.0142856
LOC_Os07g26870	cytochrome P450, putative, expressed	13.209	3.59323	22.8248	6.35215	0.00034351	0.0143392
LOC_Os06g50900	expressed protein	229.042	146.528	311.555	2.12625	0.000344982	0.0143714
LOC_Os04g48930	ferric-chelate reductase, putative, expressed	307.38	583.551	31.2091	0.0534813	0.000345212	0.0143714
LOC_Os03g13180	peroxidase precursor, putative, expressed	9.56861	1.8436	17.2936	9.38037	0.000349577	0.014514
LOC_Os04g56320	AAA-type ATPase family protein, putative, expressed	186.243	264.565	107.921	0.407917	0.000349328	0.014514
LOC_Os02g17920	glyoxalase family protein, putative, expressed	737.395	1162.14	312.649	0.269028	0.000350956	0.0145517
LOC_Os01g38190	plant protein of unknown function domain containing protein, expressed	133.444	69.8896	196.998	2.81871	0.000357817	0.0147965
LOC_Os01g40640	S1 RNA binding domain containing protein, expressed	227.814	320.662	134.966	0.420898	0.000357366	0.0147965
LOC_Os01g02750	protein kinase domain containing protein, expressed	32.9159	56.5379	9.29394	0.164384	0.000361735	0.0149385
LOC_Os03g01200	SNF2 family N-terminal domain containing protein, expressed	240.184	335.067	145.3	0.433645	0.000365348	0.0150675
LOC_Os12g03370	harpin-induced protein 1 domain containing protein, expressed	225.67	101.846	349.495	3.4316	0.000366096	0.0150783
LOC_Os06g17020	anthocyanin 3-O-beta-glucosyltransferase, putative, expressed	331.132	168.002	494.261	2.942	0.000368563	0.0151597
LOC_Os03g25869	amino acid permease family protein, putative, expressed	274.325	393.045	155.605	0.395896	0.000371376	0.015255
LOC_Os07g35410	TKL_IRAK_DUF26-lc.18 - DUF26 kinases have homology to DUF26 containing loci, expressed	85.2701	28.4084	142.132	5.00316	0.000371973	0.0152593
LOC_Os10g02360	OsWAK98 - OsWAK receptor-like cytoplasmic kinase OsWAK-RLCK, expressed	272.331	159.85	384.813	2.40734	0.000373425	0.0152985
LOC_Os06g10850	lipase, putative, expressed	141.978	46.5909	237.365	5.09468	0.000376892	0.0154201
LOC_Os01g71670	glycosyl hydrolases family 17, putative, expressed	537.978	240.411	835.546	3.47549	0.000383762	0.0156597
LOC_Os11g26150	expressed protein	80.2812	115.876	44.6864	0.38564	0.000383578	0.0156597
LOC_Os05g09704	HAD superfamily phosphatase, putative, expressed	7.91411	0.991885	14.8363	14.9577	0.000390725	0.0158799
LOC_Os01g39960	lycopene epsilon cyclase, chloroplast precursor, putative, expressed	749.735	1049.99	449.479	0.428078	0.000390994	0.0158799
LOC_Os08g07490	hypothetical protein	34.906	54.3939	15.4181	0.283452	0.000389777	0.0158799
LOC_Os11g19730	expressed protein	19.8874	35.1605	4.61437	0.131237	0.000391213	0.0158799
LOC_Os09g23820	cytochrome P450 72A1, putative, expressed	20.8809	34.7171	7.04459	0.202914	0.000397934	0.0161315
LOC_Os03g19070	long cell-linked locus protein, putative, expressed	25.2776	9.94794	40.6072	4.08197	0.000400906	0.0162191
LOC_Os09g39180	RNA recognition motif containing protein, putative, expressed	1194.76	1650.12	739.396	0.448087	0.000401145	0.0162191
LOC_Os07g35750	TKL_IRAK_DUF26-ld.3 - DUF26 kinases have homology to DUF26 containing loci, expressed	99.0254	58.6989	139.352	2.37401	0.000404549	0.0163353
LOC_Os08g07890	NB-ARC domain containing protein	191.194	21.282	361.106	16.9677	0.000406147	0.0163785
LOC_Os07g46910	sex determination protein tasselseed-2, putative, expressed	7.9044	1.46929	14.3395	9.75949	0.000409091	0.0164756
LOC_Os01g72800	signal recognition particle receptor, putative, expressed	252.432	376.727	128.138	0.340135	0.000410671	0.0165178
LOC_Os11g37160	hypothetical protein	15.2183	26.662	3.7747	0.141576	0.000411722	0.0165385
LOC_Os03g30130	phospholipase C, putative, expressed	72.7444	40.9252	104.563	2.55499	0.000413555	0.0165906
LOC_Os05g01140	methyltransferase, putative, expressed	94.4448	30.076	158.814	5.28042	0.000414232	0.0165961
LOC_Os08g09840	transposon protein, putative, unclassified	511.467	236.844	786.09	3.31903	0.000415977	0.0166356
LOC_Os02g01220	rhodanese-like domain containing protein, putative, expressed	74.006	118.32	29.6924	0.25095	0.000416295	0.0166356
LOC_Os03g64350	rhodanese-like domain containing protein, putative, expressed	356.207	500.723	211.691	0.422771	0.000419918	0.0167587
LOC_Os11g44430	protein kinase, putative, expressed	93.5977	40.6903	146.505	3.60049	0.000420465	0.0167589
LOC_Os03g55930	ribosomal protein, putative, expressed	210.814	297.988	123.641	0.414919	0.000421014	0.0167592
LOC_Os05g05060	expressed protein	306.745	187.586	425.904	2.27045	0.000424156	0.0168409
LOC_Os08g27150	chloroplastic group IIA intron splicing facilitator CRS1, chloroplast precursor, putative, expressed	284.662	396.737	172.588	0.435017	0.000424094	0.0168409
LOC_Os01g04440	conserved hypothetical protein	29.2223	11.5945	46.8501	4.04072	0.000435028	0.0172282
LOC_Os02g43370	transposon protein, putative, unclassified, expressed	3970.38	5880.98	2059.78	0.350244	0.000434476	0.0172282
LOC_Os01g63970	sialyltransferase family domain containing protein, expressed	1288.34	713.271	1863.41	2.61249	0.000437785	0.017293
LOC_Os05g43170	calreticulin precursor protein, putative, expressed	2377.72	1485.19	3270.26	2.20192	0.000437761	0.017293
LOC_Os04g37730	RING-H2 finger protein ATL3B precursor, putative, expressed	116.295	66.7231	165.868	2.48591	0.000439162	0.0173253
LOC_Os11g29400	6-phosphogluconate dehydrogenase, decarboxylating, putative, expressed	2640.64	3611.67	1669.62	0.462284	0.000444097	0.0174976
LOC_Os01g58290	OsSub9 - Putative Subtilisin homologue, expressed	127.606	71.0987	184.113	2.58954	0.00044778	0.0176203
LOC_Os09g27260	plant viral response family protein, putative, expressed	49.1269	16.0286	82.2253	5.12991	0.000457597	0.0179837
LOC_Os03g24020	ribosomal protein L6, putative, expressed	73.9183	120.731	27.1051	0.224507	0.000460156	0.0180613
LOC_Os11g05556	signal recognition particle 54 kDa protein, putative, expressed	508.898	707.082	310.715	0.439432	0.000464197	0.0181968
LOC_Os06g21210	glycine rich protein family protein, putative, expressed	757.263	378.495	1136.03	3.00144	0.000476999	0.0186257
LOC_Os01g14630	polyprenyl synthetase, putative, expressed	378.646	200.829	556.463	2.77084	0.000476458	0.0186257
LOC_Os08g29660	OsWRKY69 - Superfamily of TFs having WRKY and zinc finger domains, expressed	233.559	138.012	329.107	2.38463	0.000476087	0.0186257
LOC_Os09g39650	protein kinase family protein, putative, expressed	256.402	153.823	358.981	2.33373	0.000477552	0.0186257
LOC_Os01g15790	expressed protein	153.381	217.599	89.1623	0.409754	0.000480143	0.0187032
LOC_Os06g32990	peroxidase precursor, putative, expressed	133.43	36.8316	230.028	6.24539	0.0004811	0.0187168
LOC_Os04g12530	amino acid transporter family protein, putative	117.549	214.51	20.5879	0.0959766	0.000482674	0.0187545
LOC_Os06g47910	GDSL-like lipase/acylhydrolase, putative, expressed	208.991	314.696	103.286	0.32821	0.000486063	0.0188624
LOC_Os05g09500	hexokinase, putative, expressed	96.6061	52.8138	140.398	2.65836	0.000487076	0.0188737
LOC_Os12g19030	copine, putative, expressed	738.411	451.08	1025.74	2.27397	0.000487576	0.0188737
LOC_Os08g37660	plastocyanin-like domain containing protein, putative, expressed	360.468	215.953	504.983	2.3384	0.000489399	0.0189206
LOC_Os06g49000	expressed protein	36.6047	17.2236	55.9857	3.25052	0.000491772	0.0189885
LOC_Os05g39260	zinc finger, C3HC4 type domain containing protein, expressed	408.939	248.802	569.075	2.28726	0.000493471	0.0190304
LOC_Os03g53200	OsCML4 - Calmodulin-related calcium sensor protein, expressed	566.402	338.416	794.387	2.34736	0.000495196	0.0190731
LOC_Os04g58280	stem-specific protein TSJT1, putative, expressed	1083.92	689.661	1478.17	2.14333	0.000503376	0.019364
LOC_Os02g50330	RNA-dependent RNA polymerase, putative, expressed	134.172	70.5308	197.812	2.80463	0.000510519	0.0196143
LOC_Os08g03600	expressed protein	113.946	68.9192	158.973	2.30666	0.000512141	0.0196522
LOC_Os04g03180	disease resistance protein, putative, expressed	277.16	164.393	389.928	2.37192	0.000513744	0.0196893
LOC_Os01g44390	MYB family transcription factor, putative, expressed	272.531	382.91	162.152	0.423475	0.000520772	0.0199339
LOC_Os01g68470	hypothetical protein	60.2758	28.0619	92.4897	3.29592	0.000521666	0.0199434
LOC_Os01g09220	transposon protein, putative, CACTA, En/Spm sub-class, expressed	668.617	397.018	940.217	2.36819	0.000523058	0.0199719
LOC_Os03g46200	acetyltransferase, GNAT family, putative, expressed	529.987	331.873	728.101	2.19392	0.000526647	0.0200841
LOC_Os02g44880	expressed protein	471.761	297.525	645.998	2.17124	0.00053065	0.0201869
LOC_Os04g31040	violaxanthin de-epoxidase, putative, expressed	732.706	1006.02	459.389	0.456639	0.000530093	0.0201869
LOC_Os01g04620	transposon protein, putative, unclassified, expressed	55.3296	21.4545	89.2047	4.15785	0.000534133	0.0202944
LOC_Os01g61330	ankyrin homolog precursor, putative, expressed	86.1435	124.982	47.3055	0.3785	0.000535355	0.0203158
LOC_Os02g05744	endoglucanase, putative, expressed	185.923	111.17	260.677	2.34486	0.000538295	0.0204024
LOC_Os02g04130	DUF1645 domain containing protein, putative, expressed	193.695	120.19	267.2	2.22315	0.000543405	0.0205708
LOC_Os02g36940	uncharacterized Cys-rich domain containing protein, putative, expressed	534.969	327.119	742.818	2.27079	0.000549967	0.0207938
LOC_Os03g58740	expressed protein	273.38	163.438	383.321	2.34536	0.000552552	0.0208659
LOC_Os08g04560	decarboxylase, putative, expressed	236.694	131.347	342.04	2.60408	0.000553618	0.0208807
LOC_Os10g38930	shikimate/quinate 5-dehydrogenase, putative, expressed	563.225	356.973	769.477	2.15556	0.000559939	0.0210933
LOC_Os06g45570	VQ domain containing protein, putative, expressed	813.763	516.899	1110.63	2.14864	0.00056321	0.0211907
LOC_Os01g09450	OsIAA2 - Auxin-responsive Aux/IAA gene family member, expressed	227.376	310.981	143.771	0.462314	0.000565003	0.0212323
LOC_Os03g55540	ZOS3-18 - C2H2 zinc finger protein, expressed	1586.94	1034.43	2139.46	2.06825	0.000573646	0.0215309
LOC_Os04g20164	amine oxidase precursor, putative, expressed	1899.11	2588.91	1209.32	0.467116	0.000575389	0.0215701
LOC_Os01g29830	expressed protein	466.018	641.794	290.241	0.452235	0.000581788	0.0217572
LOC_Os08g07060	CRR6, putative, expressed	242.529	335.629	149.428	0.445218	0.000581374	0.0217572
LOC_Os09g29690	beta-expansin precursor, putative, expressed	49.4882	22.8328	76.1436	3.33484	0.000587254	0.021935
LOC_Os11g11970	hypothetical protein	100.075	54.1463	146.004	2.69647	0.000589898	0.0220072
LOC_Os01g32830	expressed protein	315.071	430.406	199.737	0.464067	0.00059431	0.0221184
LOC_Os04g33260	expressed protein	366.501	566.888	166.115	0.293029	0.000594083	0.0221184
LOC_Os06g13880	expressed protein	13.419	3.45152	23.3864	6.77568	0.000597584	0.0222134
LOC_Os06g05630	GDSL-like lipase/acylhydrolase, putative, expressed	723.276	1064.75	381.805	0.358587	0.000611202	0.0226924
LOC_Os02g48880	chloride transporter, chloride channel family, putative, expressed	344.845	210.637	479.052	2.27431	0.000613589	0.0227536
LOC_Os07g17250	disease resistance RPP13-like protein 1, putative, expressed	352.977	216.073	489.881	2.2672	0.000623669	0.0230997
LOC_Os02g57700	protein kinase, putative, expressed	69.7559	35.0528	104.459	2.98005	0.000629615	0.023292
LOC_Os07g34280	CXE carboxylesterase, putative, expressed	113.484	17.4334	209.535	12.0192	0.000636259	0.0235096
LOC_Os11g10120	expressed protein	95.4094	52.786	138.033	2.61495	0.000637198	0.0235162
LOC_Os09g38830	OsWAK89a - OsWAK receptor-like protein kinase	5.63675	0.361949	10.9116	30.1467	0.000639027	0.0235556
LOC_Os01g31050	hypothetical protein	87.2847	122.765	51.8042	0.421977	0.000641643	0.0236238
LOC_Os12g43640	receptor-like protein kinase HAIKU2 precursor, putative, expressed	1921.27	1228.36	2614.18	2.12819	0.000644269	0.0236722
LOC_Os03g53800	periplasmic beta-glucosidase precursor, putative, expressed	2770.88	1791.49	3750.27	2.09338	0.000644491	0.0236722
LOC_Os01g56240	OsSAUR2 - Auxin-responsive SAUR gene family member, expressed	26.2238	10.8044	41.6431	3.85427	0.000656101	0.02407
LOC_Os04g51454	expressed protein	89.4999	130.045	48.9549	0.376446	0.000658719	0.0241374
LOC_Os03g39690	cytochrome P450, putative, expressed	34.1348	15.9238	52.3457	3.28726	0.000661107	0.0241676
LOC_Os06g19370	cadmium tolerance factor, putative, expressed	798.086	488.487	1107.68	2.26758	0.000660625	0.0241676
LOC_Os01g50940	helix-loop-helix DNA-binding domain containing protein, expressed	437.791	268.937	606.646	2.25572	0.000665294	0.0242919
LOC_Os02g03420	pentatricopeptide repeat-containing protein, putative, expressed	267.273	111.647	422.899	3.78781	0.000667524	0.0243445
LOC_Os05g10670	zinc finger CCCH type family protein, putative, expressed	166.851	230.711	102.99	0.446403	0.000671762	0.0244702
LOC_Os12g40180	expressed protein	68.3897	36.3849	100.394	2.75923	0.000675715	0.0245852
LOC_Os03g20330	VQ domain containing protein, putative, expressed	82.1513	32.6901	131.612	4.02606	0.000680236	0.0247206
LOC_Os06g37300	cytochrome P450, putative, expressed	261.579	79.4247	443.733	5.58684	0.000683082	0.0247948
LOC_Os02g37160	heavy metal transport/detoxification protein, putative, expressed	104.945	20.1901	189.7	9.3957	0.0006889	0.0249767
LOC_Os07g37454	urate anion exchanger, putative, expressed	81.5663	47.4817	115.651	2.43569	0.000701937	0.0254195
LOC_Os08g09830	BTB and MATH domain containing protein, putative, expressed	56.5908	24.4901	88.6914	3.62152	0.000714326	0.0257838
LOC_Os03g04890	zinc finger family protein, putative, expressed	37.4843	16.8525	58.116	3.4485	0.000713505	0.0257838
LOC_Os01g49320	glycosyl hydrolase, putative, expressed	909.377	422.071	1396.68	3.30911	0.000714502	0.0257838
LOC_Os05g34170	tubulin/FtsZ domain containing protein, putative, expressed	262.397	360.957	163.836	0.453893	0.000715756	0.0257989
LOC_Os09g26980	cytochrome P450, putative, expressed	131.232	79.083	183.381	2.31884	0.000718177	0.025856
LOC_Os01g62430	C2 domain containing protein, putative, expressed	877.127	433.296	1320.96	3.04862	0.000719261	0.0258649
LOC_Os01g66530	ARGOS, putative, expressed	26.989	12.1965	41.7815	3.4257	0.000720462	0.0258706
LOC_Os01g09830	OsGrx_A2 - glutaredoxin subgroup III, expressed	68.8005	34.9387	102.662	2.93835	0.000721095	0.0258706
LOC_Os12g07150	amidase family protein, putative, expressed	742.269	494.367	990.171	2.00291	0.000722403	0.0258875
LOC_Os04g10924	hypothetical protein	31.5688	48.0853	15.0523	0.313032	0.000736048	0.0263459
LOC_Os03g45400	antitermination NusB domain-containing protein, putative, expressed	142.478	196.011	88.945	0.453775	0.000742362	0.0265412
LOC_Os01g48500	expressed protein	443.732	605.488	281.976	0.4657	0.00074413	0.0265736
LOC_Os03g26210	helix-loop-helix DNA-binding domain containing protein, expressed	2162.7	2976.81	1348.58	0.453028	0.00074862	0.0267031
LOC_Os02g57620	Citrate transporter protein, putative, expressed	913.701	1284.56	542.846	0.422595	0.000752023	0.0267935
LOC_Os07g01560	transporter family protein, putative, expressed	704.312	438.422	970.202	2.21294	0.000754225	0.026841
LOC_Os08g04360	plastocyanin-like domain containing protein, putative, expressed	17.546	6.12057	28.9714	4.73345	0.000760039	0.0270168
LOC_Os05g39800	NFD4, putative, expressed	275.493	388.718	162.268	0.417444	0.000761312	0.027031
LOC_Os02g26670	F-box/Kelch-repeat protein, putative, expressed	69.6999	39.5872	99.8126	2.52134	0.000767524	0.0272202
LOC_Os01g15340	flowering promoting factor-like 1, putative, expressed	6.55323	0.723897	12.3826	17.1054	0.000768618	0.0272278
LOC_Os07g02280	pentatricopeptide, putative, expressed	17.9669	29.8715	6.06241	0.20295	0.000771445	0.0272966
LOC_Os08g09000	Cupin domain containing protein, expressed	25.9166	5.97126	45.8619	7.68044	0.000778378	0.0275104
LOC_Os10g04429	transferase family protein, putative, expressed	19.3143	31.561	7.06755	0.223933	0.000784677	0.0277013
LOC_Os04g51680	hypothetical protein	34.1934	12.3937	55.9931	4.51788	0.000786932	0.0277492
LOC_Os12g43410	thaumatin, putative	106.804	61.7565	151.852	2.45888	0.000788834	0.0277846
LOC_Os06g41720	hypothetical protein	18.9233	30.9403	6.90617	0.223209	0.000790587	0.0278146
LOC_Os03g57450	CAMK_CAMK_like.2 - CAMK includes calcium/calmodulin depedent protein kinases, expressed	422.169	264.1	580.238	2.19704	0.000793385	0.027818
LOC_Os12g42210	OsDegp15 - Putative Deg protease homologue, expressed	151.365	217.131	85.6	0.394233	0.000791754	0.027818
LOC_Os09g36040	rhodanese-like domain containing protein, putative, expressed	487.427	744.271	230.582	0.30981	0.000793187	0.027818
LOC_Os06g03830	retinol dehydrogenase, putative, expressed	558.35	244.387	872.313	3.56939	0.000795034	0.0278442
LOC_Os02g07170	MYB family transcription factor, putative, expressed	10.4565	2.37957	18.5333	7.78852	0.00080156	0.0280093
LOC_Os01g65100	peptide transporter, putative, expressed	5786.64	7704.92	3868.36	0.502064	0.000801084	0.0280093
LOC_Os04g41620	CHIT2 - Chitinase family protein precursor, expressed	960.295	451.267	1469.32	3.25599	0.000803539	0.0280467
LOC_Os05g40770	leucine-rich repeat family protein, putative, expressed	753.044	402.714	1103.37	2.73985	0.000806087	0.0280995
LOC_Os02g48080	cysteine-rich receptor-like protein kinase 7 precursor, putative, expressed	234.149	139.814	328.485	2.34945	0.000806871	0.0280995
LOC_Os01g02290	Ser/Thr receptor-like kinase, putative, expressed	137.726	72.0182	203.433	2.82475	0.000809364	0.0281229
LOC_Os01g45460	serine esterase, putative, expressed	160.724	222.096	99.3527	0.447342	0.000808515	0.0281229
LOC_Os06g13560	SAM dependent carboxyl methyltransferase, putative, expressed	613.774	381.005	846.543	2.22187	0.00081496	0.0282855
LOC_Os02g10400	expressed protein	20.803	34.9308	6.67509	0.191095	0.000820077	0.0284312
LOC_Os01g45990	potassium channel AKT1, putative, expressed	538.318	343.123	733.513	2.13775	0.000822146	0.028471
LOC_Os03g60480	heavy metal-associated domain containing protein, expressed	281.01	386.988	175.033	0.452294	0.000825361	0.0285503
LOC_Os07g46050	conserved hypothetical protein	25.3221	8.29702	42.3472	5.10391	0.000833437	0.0287699
LOC_Os02g38740	expressed protein	62.2066	92.1912	32.2221	0.349514	0.000834505	0.0287699
LOC_Os04g54640	peptidase, cysteine peptidase active site, putative, expressed	467.385	727.81	206.959	0.284359	0.000833783	0.0287699
LOC_Os05g49630	expressed protein	50.4977	27.4613	73.534	2.67774	0.000835928	0.0287869
LOC_Os12g44090	leucine-rich repeat family protein, putative, expressed	12.4929	21.088	3.89772	0.184831	0.000838584	0.0288462
LOC_Os04g23580	xylosyltransferase, putative, expressed	844.539	514.996	1174.08	2.27979	0.000847315	0.0291141
LOC_Os01g50170	eukaryotic aspartyl protease domain containing protein, expressed	498.617	232.656	764.577	3.28629	0.00084894	0.0291375
LOC_Os02g45710	zinc finger, C3HC4 type domain containing protein, expressed	554.065	357.217	750.912	2.10212	0.000858712	0.0294402
LOC_Os05g46760	STE_MEKK_ste11_MAP3K.19 - STE kinases include homologs to sterile 7, sterile 11 and sterile 20 from yeast, expressed	48.7157	25.9319	71.4995	2.75721	0.000860992	0.0294856
LOC_Os10g28299	expressed protein	5.36637	0.267987	10.4648	39.0494	0.000863284	0.0295314
LOC_Os12g32190	expressed protein	196.766	105.648	287.884	2.72495	0.000864301	0.0295335
LOC_Os01g15100	hypothetical protein	35.2224	5.92505	64.5197	10.8893	0.000871593	0.0297191
LOC_Os05g38880	expressed protein	40.5867	19.2815	61.8919	3.20991	0.000871658	0.0297191
LOC_Os06g20900	expressed protein	27.8594	12.4354	43.2835	3.48068	0.000876338	0.0298457
LOC_Os03g24160	phosphatidylinositol-4-phosphate 5-kinase, putative, expressed	91.7085	140.656	42.7615	0.304016	0.000882351	0.0300174
LOC_Os01g70730	flowering promoting factor-like 1, putative, expressed	36.9944	56.0094	17.9793	0.321005	0.000888254	0.030185
LOC_Os07g42420	3-oxoacyl-synthase, putative, expressed	47.4012	71.9886	22.8137	0.316907	0.000891842	0.0302736
LOC_Os06g08610	transferase family protein, putative, expressed	24.5899	5.80791	43.3718	7.46771	0.000899879	0.0303795
LOC_Os09g29520	OsWAK81 - OsWAK receptor-like cytoplasmic kinase OsWAK-RLCK, expressed	107.811	49.8925	165.729	3.32173	0.000897221	0.0303795
LOC_Os09g28850	expressed protein	470.105	641.528	298.681	0.465577	0.000899291	0.0303795
LOC_Os03g63150	powdery mildew resistance protein PM3b, putative, expressed	53.7124	79.9391	27.4857	0.343833	0.000899415	0.0303795
LOC_Os08g36440	HVA22, putative, expressed	29.5789	44.5183	14.6395	0.328842	0.000898949	0.0303795
LOC_Os01g59580	retrotransposon protein, putative, unclassified	30.5395	0.629936	60.4491	95.9607	0.000907306	0.0304997
LOC_Os11g35330	LYK, putative, expressed	82.5249	19.9345	145.115	7.27961	0.000907237	0.0304997
LOC_Os12g37710	PsbP, putative, expressed	68.7143	97.4448	39.9839	0.410324	0.00090739	0.0304997
LOC_Os08g45200	expressed protein	182.698	261.668	103.728	0.396413	0.000907094	0.0304997
LOC_Os02g06605	expressed protein	42.4972	62.3046	22.6898	0.364176	0.000914261	0.0306973
LOC_Os12g02470	OsWRKY65 - Superfamily of TFs having WRKY and zinc finger domains, expressed	25.9729	0.489763	51.456	105.063	0.000920023	0.0308475
LOC_Os09g27950	galactosyltransferase, putative, expressed	332.077	203.514	460.639	2.26343	0.000920731	0.0308475
LOC_Os09g37080	expressed protein	129.149	66.1258	192.172	2.90615	0.000924219	0.0309308
LOC_Os07g44440	peroxiredoxin, putative, expressed	47.3577	24.2054	70.51	2.91299	0.000927485	0.0310065
LOC_Os08g17680	stromal cell-derived factor 2-like protein precursor, putative, expressed	1989.79	1294.11	2685.46	2.07514	0.0009438	0.0315178
LOC_Os03g53640	expressed protein	134.945	197.114	72.7766	0.369212	0.000965656	0.0322129
LOC_Os08g13795	expressed protein	106.729	150.015	63.4434	0.422914	0.000968635	0.0322426
LOC_Os02g02000	cytochrome P450, putative, expressed	510.393	824.696	196.09	0.237773	0.000968613	0.0322426
LOC_Os01g11414	sodium/calcium exchanger protein, putative, expressed	262.525	356.863	168.187	0.471292	0.000969954	0.0322518
LOC_Os12g12560	NADP-dependent oxidoreductase, putative, expressed	1670.47	1111.24	2229.71	2.00651	0.000984116	0.0326875
LOC_Os06g02420	ATOZI1, putative, expressed	326.238	447.379	205.097	0.458441	0.000987303	0.0327581
LOC_Os02g45780	zinc finger, C3HC4 type domain containing protein, expressed	448.919	175.011	722.826	4.13017	0.000991236	0.0328533
LOC_Os12g22145	expressed protein	41.7665	61.1476	22.3855	0.366091	0.000996595	0.0329955
LOC_Os03g20550	OsWRKY55 - Superfamily of TFs having WRKY and zinc finger domains, expressed	110.091	62.9023	157.28	2.50039	0.00100634	0.0332826
LOC_Os12g18410	expressed protein	1027.93	1887.58	168.271	0.0891465	0.00101424	0.0335077
LOC_Os11g20600	hypothetical protein	4.37724	0	8.75447	Inf	0.00102264	0.0337495
LOC_Os02g42160	OsWAK15 - OsWAK receptor-like protein kinase	167.895	104.134	231.655	2.22459	0.00102853	0.0339076
LOC_Os03g16470	expressed protein	104.137	149.926	58.3483	0.389182	0.00103347	0.0340339
LOC_Os03g13000	GTP-binding protein, putative, expressed	246.629	349.472	143.785	0.411436	0.00103486	0.0340435
LOC_Os01g01120	enolase-phosphatase E1, putative, expressed	330.778	481.964	179.591	0.372624	0.00103944	0.0341579
LOC_Os01g67630	peptide transporter PTR2, putative, expressed	86.2911	36.1801	136.402	3.77008	0.00104326	0.0342469
LOC_Os05g06660	OsSCP26 - Putative Serine Carboxypeptidase homologue, expressed	144.089	77.1084	211.07	2.73732	0.00104574	0.0342918
LOC_Os08g37940	HAD-superfamily hydrolase subfamily IA, variant 3, putative, expressed	34.122	51.258	16.9859	0.33138	0.00104789	0.0343258
LOC_Os08g40940	expressed protein	9.37246	2.01762	16.7273	8.2906	0.00106266	0.0347729
LOC_Os04g44580	expressed protein	5.2335	0.267987	10.199	38.0578	0.00106563	0.034833
LOC_Os04g01890	protein kinase, putative	8.43206	0.991885	15.8722	16.0021	0.00107291	0.0350341
LOC_Os01g26310	wall-associated kinase-like 2, putative, expressed	45.7512	12.3507	79.1516	6.40868	0.00107491	0.0350623
LOC_Os06g46460	expressed protein	57.8653	86.5078	29.2228	0.337806	0.00109675	0.035737
LOC_Os11g38010	targeting protein for Xklp2, putative, expressed	7.61557	13.7829	1.44824	0.105075	0.00111106	0.0361652
LOC_Os04g27340	terpene synthase, putative, expressed	38.0157	15.6881	60.3433	3.84643	0.00111543	0.0362691
LOC_Os09g34150	NBS-LRR disease resistance protein, putative, expressed	173.641	111.945	235.336	2.10225	0.0011242	0.0365157
LOC_Os01g49614	Protein kinase domain containing protein, expressed	327.32	208.101	446.538	2.14577	0.00114009	0.036993
LOC_Os03g29930	expressed protein	372.058	195.843	548.274	2.79956	0.00114157	0.0370021
LOC_Os03g58890	oxidoreductase, putative, expressed	30.1857	13.2964	47.075	3.54045	0.00114552	0.0370914
LOC_Os01g02900	glycosyltransferase, putative, expressed	1591.64	854.989	2328.29	2.72318	0.00116228	0.0375945
LOC_Os02g37330	heavy metal associated domain containing protein, expressed	383.032	243.819	522.244	2.14193	0.00116748	0.0377232
LOC_Os11g35960	Leucine rich repeat N-terminal domain containing protein, putative, expressed	6.952	1.24751	12.6565	10.1454	0.00117444	0.0379085
LOC_Os11g41910	GTP-binding protein, putative, expressed	204.734	277.768	131.701	0.474139	0.00117737	0.0379635
LOC_Os05g25920	expressed protein	228.602	107.519	349.685	3.2523	0.00118346	0.0381025
LOC_Os08g01780	OsIAA25 - Auxin-responsive Aux/IAA gene family member, expressed	396.626	533.948	259.304	0.485635	0.00118415	0.0381025
LOC_Os01g52450	hexokinase, putative, expressed	62.4795	35.5502	89.4087	2.515	0.00119453	0.0383964
LOC_Os01g13690	ligA, putative, expressed	2958.69	4513.29	1404.08	0.311099	0.00119597	0.0384027
LOC_Os01g14710	conserved hypothetical protein	6.13254	0.979527	11.2856	11.5214	0.00119739	0.0384085
LOC_Os07g04040	expressed protein	136.593	80.1893	192.996	2.40676	0.00120111	0.0384879
LOC_Os06g12455	expressed protein	5.96275	0.535975	11.3895	21.2501	0.00121238	0.0385241
LOC_Os01g64860	OsSub11 - Putative Subtilisin homologue, expressed	57.9317	13.7415	102.122	7.43166	0.00121347	0.0385241
LOC_Os05g36140	expressed protein	34.0318	13.6212	54.4423	3.99687	0.00121067	0.0385241
LOC_Os12g10930	NL0E, putative	17.4208	6.98618	27.8554	3.98721	0.00121136	0.0385241
LOC_Os03g10030	membrane associated DUF588 domain containing protein, putative, expressed	766.242	390.267	1142.22	2.92675	0.00120482	0.0385241
LOC_Os01g11520	RING-H2 finger protein, putative, expressed	100.46	57.7129	143.208	2.48138	0.00120497	0.0385241
LOC_Os07g46280	Os7bglu26 - beta-mannosidase/glucosidase/exoglucanase, expressed	407.9	255.776	560.024	2.18951	0.00121302	0.0385241
LOC_Os03g15050	phosphoenolpyruvate carboxykinase, putative, expressed	5709.48	3630.94	7788.02	2.1449	0.00120662	0.0385241
LOC_Os01g14890	expressed protein	140.886	216.122	65.6508	0.303768	0.0012079	0.0385241
LOC_Os02g57030	expressed protein	601.631	843.161	360.102	0.427086	0.00121596	0.0385638
LOC_Os06g35650	reticuline oxidase-like protein precursor, putative, expressed	38.716	6.23319	71.1988	11.4225	0.00122002	0.0386527
LOC_Os01g11160	amino acid permease family protein, putative, expressed	567.378	379.874	754.882	1.98719	0.00122663	0.0388222
LOC_Os08g36480	nitrate reductase, putative, expressed	4524.5	6026.28	3022.72	0.50159	0.00123311	0.0389875
LOC_Os02g27070	PPR repeat domain containing protein, putative, expressed	84.7235	119.599	49.8483	0.416796	0.00123863	0.039122
LOC_Os01g51980	alliin lyase precursor, putative, expressed	131.456	216.069	46.8427	0.216795	0.00124308	0.0392225
LOC_Os04g30490	MATE efflux family protein, putative, expressed	146.405	73.3328	219.478	2.9929	0.00124888	0.0393652
LOC_Os09g15420	NAD dependent epimerase/dehydratase family protein, putative, expressed	330.527	171.483	489.571	2.85492	0.0012568	0.0395188
LOC_Os03g39830	expressed protein	970.311	1352.62	588.002	0.434714	0.00125652	0.0395188
LOC_Os03g56270	receptor protein kinase CLAVATA1 precursor, putative, expressed	117.661	181.295	54.0273	0.298007	0.00125759	0.0395188
LOC_Os04g41050	zinc finger, C3HC4 type domain containing protein	139.269	75.0617	203.475	2.71077	0.0012707	0.0398901
LOC_Os07g09140	expressed protein	69.2409	100.135	38.3466	0.382948	0.00127414	0.0399575
LOC_Os10g28050	chitinase 2, putative, expressed	1847.14	1213.98	2480.3	2.04311	0.00127634	0.0399861
LOC_Os09g37120	pyridoxal-dependent decarboxylase protein, putative, expressed	8.52016	2.06537	14.975	7.25049	0.00128717	0.0402845
LOC_Os08g13420	S-domain receptor-like protein kinase, putative	13.664	4.14156	23.1865	5.59848	0.00128898	0.0403
LOC_Os04g39950	expressed protein	127.04	175.081	78.9979	0.451207	0.00129431	0.040426
LOC_Os04g44500	GEM, putative, expressed	270.252	147.538	392.966	2.66349	0.00130154	0.0406107
LOC_Os03g51479	maf, putative, expressed	93.5383	54.9072	132.169	2.40714	0.00130728	0.0407466
LOC_Os01g73200	peroxidase precursor, putative, expressed	4083.54	2713.99	5453.1	2.00925	0.00130878	0.0407466
LOC_Os01g31110	CRS2-associated factor 1, chloroplast precursor, putative, expressed	609.355	817.211	401.499	0.491305	0.00130985	0.0407466
LOC_Os03g62480	anthocyanidin 5,3-O-glucosyltransferase, putative, expressed	166.669	102.275	231.063	2.25924	0.00131802	0.0409265
LOC_Os01g46800	OsWRKY15 - Superfamily of TFs having WRKY and zinc finger domains, expressed	408.43	261.45	555.41	2.12434	0.00131841	0.0409265
LOC_Os10g30070	sodium/calcium exchanger protein, putative, expressed	33.5295	51.1366	15.9225	0.311371	0.00131961	0.0409265
LOC_Os07g01100	legume lectins beta domain containing protein, putative, expressed	75.7496	107.317	44.1822	0.411698	0.00132124	0.0409359
LOC_Os12g02060	peroxidase precursor, putative	8.44673	1.93756	14.9559	7.71894	0.00132649	0.0410574
LOC_Os04g52190	vacuolar-sorting receptor precursor, putative, expressed	1286.23	588.489	1983.97	3.37129	0.00133414	0.0412199
LOC_Os07g03840	lectin-like receptor kinase, putative, expressed	123.126	78.4189	167.833	2.14021	0.00133441	0.0412199
LOC_Os08g34510	hypothetical protein	19.6218	30.6662	8.5775	0.279705	0.00134312	0.0414474
LOC_Os12g25180	expressed protein	722.847	970.484	475.21	0.489663	0.00135049	0.0416333
LOC_Os01g03660	MYB family transcription factor, putative, expressed	52.3296	75.9409	28.7184	0.378168	0.00135565	0.0417508
LOC_Os03g58040	glutamate dehydrogenase protein, putative, expressed	776.662	517.976	1035.35	1.99883	0.0013612	0.0418381
LOC_Os02g22260	fruit protein PKIWI502, putative, expressed	247.902	340.856	154.947	0.454583	0.00136004	0.0418381
LOC_Os10g21020	expressed protein	196.06	283.341	108.78	0.38392	0.00136537	0.0419246
LOC_Os03g06330	tyrosine protein kinase domain containing protein, putative, expressed	747.938	486.944	1008.93	2.07197	0.00137496	0.0421773
LOC_Os02g15900	50S ribosomal protein L21, chloroplast precursor, putative, expressed	219.963	344.068	95.8572	0.278599	0.00137637	0.0421785
LOC_Os01g10800	pentatricopeptide, putative, expressed	46.1416	67.9596	24.3236	0.357913	0.00138119	0.0422843
LOC_Os07g02800	MYB family transcription factor, putative, expressed	1034.35	1357.39	711.306	0.524026	0.00139095	0.0425411
LOC_Os06g01350	transferase family protein, putative, expressed	221.097	129.474	312.72	2.4153	0.00140282	0.0428411
LOC_Os01g65110	POT family protein, expressed	1608.82	2749.93	467.701	0.170077	0.00140353	0.0428411
LOC_Os02g07690	VQ domain containing protein, putative, expressed	559.088	361.881	756.295	2.0899	0.00141269	0.0429931
LOC_Os04g27250	expressed protein	545.995	735.212	356.778	0.485272	0.00141252	0.0429931
LOC_Os02g36850	oxygen evolving enhancer protein 3, identical, putative, expressed	23.3988	35.986	10.8115	0.300436	0.00141229	0.0429931
LOC_Os07g38790	beta-hexosaminidase precursor, putative, expressed	52.2395	81.1235	23.3554	0.2879	0.00141757	0.0430568
LOC_Os01g47330	ribosomal protein L7/L12 C-terminal domain containing protein, expressed	182.087	289.108	75.0648	0.259643	0.00141746	0.0430568
LOC_Os12g31460	heat shock protein DnaJ, putative, expressed	254.016	426.137	81.8956	0.192181	0.00142222	0.0431556
LOC_Os09g28420	alpha-amylase precursor, putative, expressed	8.26723	1.65567	14.8788	8.98655	0.0014292	0.0433249
LOC_Os03g12110	homocysteine S-methyltransferase protein, putative, expressed	167.464	108.795	226.134	2.07853	0.00143549	0.0434728
LOC_Os12g44020	Ser/Thr protein phosphatase family protein, putative, expressed	426.524	277.845	575.203	2.07023	0.00144083	0.0435066
LOC_Os06g06770	OsPOP11 - Putative Prolyl Oligopeptidase homologue, expressed	493.822	711.946	275.697	0.387244	0.00143885	0.0435066
LOC_Os04g51290	expressed protein	25.2968	38.4765	12.117	0.31492	0.00144063	0.0435066
LOC_Os03g55180	DUF1336 domain containing protein, expressed	145.846	90.1278	201.565	2.23643	0.00144667	0.0436404
LOC_Os02g46860	oligopeptide transporter 4, putative, expressed	205.223	134.555	275.892	2.05039	0.00144968	0.0436558
LOC_Os04g47020	genetic modifier, putative, expressed	252.414	351.588	153.239	0.435849	0.00145001	0.0436558
LOC_Os09g39740	ACT domain containing protein, expressed	205.802	127.595	284.01	2.22586	0.00145329	0.043712
LOC_Os01g26390	TKL_IRAK_DUF26-lh.1 - DUF26 kinases have homology to DUF26 containing loci, expressed	49.7221	21.7025	77.7417	3.58215	0.00145888	0.0438373
LOC_Os11g15170	transposon protein, putative, unclassified	40.3017	59.5657	21.0376	0.353182	0.00146437	0.0439595
LOC_Os02g51890	RNA recognition motif containing protein, putative, expressed	108.579	62.8451	154.313	2.45545	0.0014697	0.0440597
LOC_Os02g15660	tetratricopeptide repeat, putative, expressed	1252.81	1868.63	636.988	0.340884	0.00147056	0.0440597
LOC_Os09g38910	OsWAK92 - OsWAK receptor-like protein kinase, expressed	154.416	78.2344	230.598	2.94753	0.00147809	0.0442423
LOC_Os04g23040	expressed protein	571.335	775.404	367.266	0.473645	0.00149206	0.0446173
LOC_Os12g43750	expressed protein	103.787	64.1324	143.441	2.23664	0.00149469	0.0446527
LOC_Os02g41890	phytosulfokine receptor precursor, putative, expressed	290.464	115.972	464.956	4.0092	0.00150599	0.044947
LOC_Os01g72120	glutathione S-transferase, putative, expressed	121.6	69.3466	173.854	2.50704	0.00152125	0.0452255
LOC_Os03g32490	DUF1230 domain containing protein, expressed	7792.84	10433.8	5151.91	0.493773	0.00152411	0.0452255
LOC_Os02g33500	threonyl-tRNA synthetase, putative, expressed	594.731	803.084	386.377	0.481116	0.00152342	0.0452255
LOC_Os06g24540	expressed protein	204.279	279.567	128.991	0.461394	0.00152405	0.0452255
LOC_Os09g38720	mTERF domain containing protein, expressed	54.6211	79.0261	30.2161	0.382356	0.00152166	0.0452255
LOC_Os06g49070	expressed protein	57.1512	83.52	30.7824	0.368563	0.00151907	0.0452255
LOC_Os09g08510	transposon protein, putative, Pong sub-class	5.06478	0.361949	9.76761	26.9862	0.00152584	0.0452333
LOC_Os03g55120	plastocyanin-like domain containing protein, putative, expressed	45.108	65.189	25.027	0.383914	0.00152907	0.0452857
LOC_Os01g70400	expressed protein	515.754	697.365	334.144	0.479152	0.00153632	0.0454568
LOC_Os06g23780	glutaryl-CoA dehydrogenase, mitochondrial precursor, putative	3.9248	0	7.8496	Inf	0.00154398	0.0456398
LOC_Os02g21520	chalcone isomerase 3, putative, expressed	25.8155	39.4099	12.2212	0.310105	0.00155349	0.0458769
LOC_Os08g44830	ZOS8-14 - C2H2 zinc finger protein, expressed	37.7556	18.0416	57.4696	3.18539	0.00155767	0.0459564
LOC_Os01g55610	peptide transporter PTR2, putative, expressed	4.58594	8.90224	0.269636	0.0302885	0.0015749	0.0464205
LOC_Os08g20544	expressed protein	376.975	512.15	241.8	0.472126	0.00158427	0.0466522
LOC_Os06g11860	ethylene-responsive transcription factor, putative, expressed	742.291	378.573	1106.01	2.92152	0.00158898	0.0467461
LOC_Os02g03670	expressed protein	31.3689	54.5063	8.23139	0.151017	0.00159684	0.0469329
LOC_Os10g33810	myb-related protein Myb4, putative, expressed	88.1367	40.4773	135.796	3.35487	0.00160995	0.0472307
LOC_Os07g23810	expressed protein	141.379	202.095	80.6621	0.399129	0.00161156	0.0472307
LOC_Os11g11330	retrotransposon protein, putative, unclassified, expressed	317.314	501.959	132.668	0.2643	0.00161064	0.0472307
LOC_Os05g32220	L1P family of ribosomal proteins domain containing protein, expressed	1376.93	1845.58	908.266	0.49213	0.00161907	0.0473828
LOC_Os09g02650	kinesin motor domain containing protein, putative, expressed	352.163	511.151	193.175	0.377921	0.00161982	0.0473828
LOC_Os01g58300	hypothetical protein	15.6081	1.62182	29.5944	18.2476	0.00162179	0.047387
LOC_Os07g36250	peptide chain release factor protein, putative, expressed	187.063	257.237	116.889	0.454402	0.00162303	0.047387
LOC_Os05g31670	AWPM-19-like membrane family protein, putative, expressed	114.421	214.638	14.2038	0.0661753	0.00163898	0.0478076
LOC_Os08g36320	decarboxylase, putative, expressed	1248.65	1636.45	860.859	0.526053	0.00165166	0.0481318
LOC_Os04g10530	amidase, putative, expressed	439.838	230.55	649.126	2.81555	0.00165491	0.0481812
LOC_Os10g38160	glutathione S-transferase, putative, expressed	32.2982	17.014	47.5823	2.79665	0.00165762	0.0482145
LOC_Os02g39040	mTERF domain containing protein, expressed	341.284	455.313	227.256	0.49912	0.00166114	0.0482716
LOC_Os06g35520	peroxidase precursor, putative, expressed	1261.98	648.903	1875.05	2.88956	0.0016797	0.048765
LOC_Os03g60100	50S ribosomal protein L17, putative, expressed	151.164	243.387	58.9423	0.242175	0.00168379	0.0488379
LOC_Os03g61500	uncharacterized Cys-rich domain containing protein, putative	9.21878	2.09923	16.3383	7.78303	0.00168893	0.0489409
LOC_Os06g04250	phosphate-induced protein 1 conserved region domain containing protein, expressed	72.5516	116.005	29.0984	0.250838	0.00169754	0.0491443
LOC_Os09g29200	glutathione S-transferase, putative, expressed	507.391	320.949	693.833	2.16182	0.0017008	0.0491925
LOC_Os07g10910	ATEXO70F1, putative, expressed	8.65296	15.2183	2.08758	0.137175	0.00171222	0.0494766
LOC_Os04g58200	protochlorophyllide reductase A, chloroplast precursor, putative, expressed	58.266	84.5132	32.0188	0.378862	0.00172829	0.0498944
LOC_Os02g01130	expressed protein	11.3804	19.1596	3.60123	0.187959	0.00174604	0.0503598
LOC_Os06g18000	protein kinase domain containing protein, expressed	2481.5	1523.17	3439.83	2.25833	0.00175588	0.0505714
LOC_Os02g01510	lactate/malate dehydrogenase, putative, expressed	596.348	395.078	797.619	2.01889	0.00175829	0.0505714
LOC_Os11g11210	OsClp12 - Putative Clp protease homologue, expressed	147.832	220.625	75.0385	0.340118	0.00175706	0.0505714
LOC_Os01g64440	expressed protein	243.108	153.461	332.755	2.16833	0.00176739	0.0507857
LOC_Os12g43390	thaumatin, putative	62.7099	17.1052	108.315	6.33227	0.00178275	0.0511796
LOC_Os06g30400	expressed protein	73.2852	28.6116	117.959	4.12277	0.00179361	0.0514434
LOC_Os08g08690	hypothetical protein	35.563	17.701	53.4251	3.01819	0.00181086	0.0518583
LOC_Os10g17960	TKL_IRAK_DUF26-lc.26 - DUF26 kinases have homology to DUF26 containing loci, expressed	83.5262	49.8677	117.185	2.34991	0.00181143	0.0518583
LOC_Os03g11300	expressed protein	80.4668	114.313	46.6206	0.407833	0.00181718	0.0519747
LOC_Os04g28780	serine/threonine-protein kinase receptor precursor, putative, expressed	132.715	34.4014	231.029	6.71568	0.0018281	0.0522388
LOC_Os05g09020	OsWRKY67 - Superfamily of TFs having WRKY and zinc finger domains, expressed	525.283	292.538	758.028	2.59122	0.00183022	0.0522508
LOC_Os06g10790	lectin-like receptor kinase, putative, expressed	28.2379	3.46542	53.0104	15.297	0.00183549	0.0523531
LOC_Os09g04384	expressed protein	181.068	286.581	75.5541	0.263639	0.00183742	0.0523598
LOC_Os04g30930	NB-ARC domain containing protein	37.7571	18.787	56.7272	3.01949	0.00184051	0.0523995
LOC_Os01g68060	copine, putative, expressed	1001.57	660.745	1342.39	2.03164	0.00184298	0.0524214
LOC_Os07g22730	AP2 domain containing protein, expressed	24.3344	10.2606	38.4083	3.74328	0.00184744	0.0525001
LOC_Os06g51460	white-brown complex homolog protein, putative, expressed	319.32	430.363	208.277	0.483957	0.00185193	0.0525791
LOC_Os05g49210	OsWRKY43 - Superfamily of TFs having WRKY and zinc finger domains, expressed	16.4648	4.93317	27.9965	5.67515	0.00186227	0.0528241
LOC_Os01g38110	cytochrome P450, putative, expressed	9.00793	2.20554	15.8103	7.16844	0.00186731	0.052866
LOC_Os07g38300	ribosome recycling factor, putative, expressed	369.875	501.083	238.668	0.476304	0.00186888	0.052866
LOC_Os03g20100	S1 RNA binding domain containing protein, expressed	791.556	1075.82	507.29	0.471537	0.00186595	0.052866
LOC_Os03g20440	VQ domain containing protein, putative, expressed	151.493	95.4416	207.544	2.17457	0.00187991	0.0531293
LOC_Os12g36160	hypothetical protein	4.47165	0	8.9433	Inf	0.00188219	0.0531453
LOC_Os01g25600	tetratricopeptide repeat domain containing protein, expressed	273.217	384.208	162.226	0.422234	0.0019152	0.0540277
LOC_Os09g25720	glycine-rich cell wall structural protein 2 precursor, putative, expressed	27.9223	13.5089	42.3358	3.13393	0.00193699	0.0544583
LOC_Os11g10550	NBS-LRR disease resistance protein, putative, expressed	55.0693	27.0652	83.0734	3.06938	0.00193638	0.0544583
LOC_Os06g06360	WRKY DNA-binding domain containing protein, expressed	397.351	205.418	589.285	2.86872	0.00194011	0.0544583
LOC_Os02g50560	DSHCT domain containing protein, expressed	523.018	704.877	341.158	0.483996	0.00194251	0.0544583
LOC_Os05g49220	GTP-binding protein, putative, expressed	44.5638	64.2649	24.8627	0.386879	0.00193686	0.0544583
LOC_Os12g37510	UDP-glucoronosyl and UDP-glucosyl transferase domain containing protein, expressed	26.5813	41.0454	12.1172	0.295215	0.0019428	0.0544583
LOC_Os02g10120	lipoxygenase, putative, expressed	3244.39	5241.35	1247.43	0.237999	0.00194172	0.0544583
LOC_Os12g24330	expressed protein	10.1477	2.9633	17.3322	5.84895	0.00195173	0.0546591
LOC_Os01g13660	expressed protein	211.793	310.503	113.083	0.364195	0.00199289	0.0557612
LOC_Os01g04540	serine/threonine-protein kinase At1g18390 precursor, putative, expressed	118.603	63.8144	173.392	2.71713	0.00200441	0.0559822
LOC_Os01g61080	OsWRKY24 - Superfamily of TFs having WRKY and zinc finger domains, expressed	2064.36	1230.1	2898.62	2.35642	0.00200423	0.0559822
LOC_Os11g24450	mitochondrial carrier protein, putative, expressed	2110.76	2840.06	1381.46	0.486419	0.00200729	0.056012
LOC_Os01g64110	glycosyl hydrolase, putative, expressed	738.381	414.078	1062.68	2.56639	0.00201468	0.0561675
LOC_Os01g28540	stress regulated protein, putative, expressed	349.911	470.535	229.288	0.487292	0.00201818	0.0562142
LOC_Os04g56900	transferase family protein, putative, expressed	10.7514	2.59981	18.903	7.27093	0.00202098	0.0562414
LOC_Os04g47290	amine oxidase, putative, expressed	268.074	364.217	171.93	0.472054	0.0020313	0.0564779
LOC_Os04g12520	transposon protein, putative, unclassified	18.4393	33.543	3.33569	0.0994453	0.00203341	0.0564856
LOC_Os01g65880	nodulin MtN3 family protein, putative, expressed	635.012	947.786	322.239	0.339991	0.00207435	0.0575712
LOC_Os01g68460	DC1, putative, expressed	84.6545	18.7069	150.602	8.05061	0.00207907	0.0576274
LOC_Os04g54800	shikimate kinase, putative, expressed	214.101	142.673	285.53	2.00128	0.00208273	0.0576274
LOC_Os01g61630	expressed protein	58.6782	87.4295	29.927	0.342298	0.00208127	0.0576274
LOC_Os05g12130	EMB2261, putative, expressed	27.7228	41.8726	13.5731	0.324152	0.00208384	0.0576274
LOC_Os04g53490	OsCHL Chloroplastic lipocalin, expressed	129.09	192.863	65.3168	0.338669	0.00208722	0.0576693
LOC_Os06g47470	TKL_IRAK_DUF26-lh.2 - DUF26 kinases have homology to DUF26 containing loci, expressed	60.8362	35.0728	86.5996	2.46914	0.00209619	0.0577876
LOC_Os02g38840	glucose-6-phosphate 1-dehydrogenase, cytoplasmic isoform, putative, expressed	278.572	181.021	376.123	2.07779	0.00209359	0.0577876
LOC_Os01g16290	DNA gyrase subunit B, chloroplast/mitochondrial precursor, putative, expressed	599.375	802.898	395.853	0.49303	0.00209712	0.0577876
LOC_Os01g43890	OsSCP4 - Putative Serine Carboxypeptidase homologue, expressed	154.466	96.7045	212.227	2.19459	0.00210135	0.0578526
LOC_Os02g04230	CGMC_MAPKCMGC_2.7 - CGMC includes CDA, MAPK, GSK3, and CLKC kinases, expressed	359.983	232.754	487.211	2.09325	0.00211191	0.0580915
LOC_Os03g07370	HNH endonuclease domain-containing protein, putative, expressed	218.117	294.182	142.053	0.482873	0.00211432	0.0581063
LOC_Os07g46350	OsSCP40 - Putative Serine Carboxypeptidase homologue, expressed	777.032	533.479	1020.59	1.91307	0.00213637	0.0586601
LOC_Os01g31980	MATE efflux family protein, putative, expressed	1033.01	701.618	1364.4	1.94464	0.00213971	0.0586994
LOC_Os07g32010	UDP-glucoronosyl and UDP-glucosyl transferase domain containing protein, expressed	1251.12	839.199	1663.04	1.9817	0.00215046	0.0589421
LOC_Os01g16910	outer mitochondrial membrane porin, putative, expressed	92.8066	55.9605	129.653	2.31686	0.00215581	0.0590363
LOC_Os10g42230	AT hook motif domain containing protein, expressed	467.584	302.316	632.851	2.09334	0.00216778	0.0593115
LOC_Os10g39800	conserved hypothetical protein	184.435	261.882	106.988	0.408536	0.0021709	0.0593443
LOC_Os04g07260	hypothetical protein	141.964	72.4573	211.471	2.91856	0.00217553	0.0594182
LOC_Os03g58300	indole-3-glycerol phosphate lyase, chloroplast precursor, putative, expressed	203.227	117.264	289.191	2.46615	0.00218757	0.0596944
LOC_Os06g22690	bundle sheath defective protein 2, putative, expressed	195.21	266.847	123.573	0.463085	0.00219307	0.0597916
LOC_Os03g02300	expressed protein	45.6005	26.5095	64.6914	2.44031	0.00220264	0.0599469
LOC_Os11g25030	mitochondrial 2-oxoglutarate/malate translocator, putative	75.4941	111.951	39.037	0.348696	0.00220192	0.0599469
LOC_Os01g61460	leaf senescence related protein, putative, expressed	1464.38	939.088	1989.68	2.11874	0.00220571	0.0599774
LOC_Os03g12890	aminotransferase domain containing protein, putative, expressed	2254.28	1575.69	2932.87	1.86132	0.00220931	0.0600224
LOC_Os09g36940	plastocyanin-like domain containing protein, putative, expressed	69.1704	38.3038	100.037	2.61168	0.00221923	0.0601861
LOC_Os07g17390	PsbP, putative, expressed	28.4634	43.3495	13.5774	0.313207	0.00221761	0.0601861
LOC_Os06g12100	mTERF family protein, expressed	157.963	214.818	101.108	0.47067	0.00223035	0.0604347
LOC_Os03g50080	peptidyl-prolyl cis-trans isomerase, FKBP-type, putative, expressed	649.043	927.581	370.504	0.399431	0.0022349	0.0605048
LOC_Os08g26620	hypothetical protein	3.62451	0	7.24902	Inf	0.0022451	0.060666
LOC_Os07g46460	ferredoxin-dependent glutamate synthase, chloroplast precursor, putative, expressed	9936.92	13212.4	6661.46	0.504184	0.00224674	0.060666
13114.t00049	expressed protein	56.8332	91.0429	22.6236	0.248494	0.00224538	0.060666
LOC_Os03g45860	OsSAUR17 - Auxin-responsive SAUR gene family member	141.618	71.6473	211.588	2.95319	0.00224959	0.0606898
LOC_Os04g43550	MazG nucleotide pyrophosphohydrolase domain containing protein, expressed	237.006	157.668	316.345	2.0064	0.00225734	0.0607928
LOC_Os09g19850	chloroplastic group IIA intron splicing facilitator CRS1, chloroplast precursor, putative, expressed	251.057	338.009	164.104	0.485503	0.00225563	0.0607928
LOC_Os03g02690	dihydrodipicolinate reductase, putative, expressed	104.95	166.645	43.2546	0.259561	0.00226907	0.0610553
LOC_Os02g02600	serine/threonine-protein kinase Cx32, chloroplast precursor, putative, expressed	859.247	564.783	1153.71	2.04275	0.0022762	0.0611938
LOC_Os07g48020	peroxidase precursor, putative, expressed	7662.26	5040.68	10283.8	2.04017	0.00229579	0.0616669
LOC_Os10g37260	fringe-related protein, putative, expressed	176.262	242.814	109.709	0.451822	0.00229799	0.0616724
LOC_Os10g10170	PPR repeat domain containing protein, putative, expressed	630.246	870.016	390.476	0.448815	0.00230036	0.0616824
LOC_Os03g28300	protein kinase domain containing protein, expressed	2349.18	3070.85	1627.5	0.529982	0.00232032	0.0621637
LOC_Os05g01444	polygalacturonase inhibitor precursor, putative, expressed	29.6984	13.8753	45.5214	3.28074	0.00232555	0.0622498
LOC_Os01g48874	wax synthase, putative, expressed	233.447	308.261	158.634	0.514609	0.00233085	0.0623376
LOC_Os04g43450	hypothetical protein	7.22807	1.38769	13.0684	9.41744	0.00233946	0.0625138
LOC_Os05g51620	expressed protein	742.972	1023.95	461.994	0.451189	0.00234271	0.0625465
LOC_Os02g02930	terpene synthase, putative, expressed	149.178	54.2529	244.102	4.49934	0.00234856	0.0626486
LOC_Os02g07360	pentatricopeptide containing protein, putative, expressed	125.432	203.836	47.0291	0.230721	0.00236193	0.0629507
LOC_Os08g40590	oxysterol-binding protein, putative, expressed	155.648	95.7843	215.511	2.24996	0.00237644	0.0632829
LOC_Os01g52790	cytochrome P450 72A1, putative, expressed	521.389	323.592	719.187	2.22251	0.00238581	0.0634777
LOC_Os07g09625	expressed protein	16.8918	26.8081	6.97548	0.260201	0.00240082	0.0638222
LOC_Os09g33850	osFTL4 FT-Like4 homologous to Flowering Locus T gene; contains Pfam profile PF01161: Phosphatidylethanolamine-binding protein, expressed	141.325	188.62	94.0302	0.498517	0.00240958	0.0639999
LOC_Os07g34520	isocitrate lyase, putative, expressed	923.857	387.54	1460.17	3.7678	0.00242165	0.0642366
LOC_Os12g01900	retrotransposon protein, putative, unclassified, expressed	31.2861	15.7404	46.8318	2.97526	0.00242358	0.0642366
LOC_Os01g37810	expressed protein	29.9174	15.1645	44.6702	2.94571	0.00242473	0.0642366
LOC_Os01g65140	peptide transporter PTR2, putative, expressed	18.0415	7.21878	28.8642	3.99849	0.0024292	0.0642998
LOC_Os05g25450	TKL_IRAK_CrRLK1L-1.3 - The CrRLK1L-1 subfamily has homology to the CrRLK1L homolog, expressed	1844.98	1228.75	2461.21	2.00301	0.00243487	0.0643949
LOC_Os07g04160	peptidyl-prolyl cis-trans isomerase, FKBP-type, putative, expressed	85.7338	120.156	51.3119	0.427045	0.0024401	0.0644779
LOC_Os02g18640	OsFBX45 - F-box domain containing protein, expressed	194.571	119.393	269.75	2.25935	0.00244677	0.064599
LOC_Os11g37700	pleiotropic drug resistance protein, putative, expressed	143.705	67.6617	219.748	3.24774	0.00247763	0.0653021
LOC_Os08g26820	plant protein of unknown function domain containing protein, expressed	271.574	158.369	384.779	2.42963	0.00247714	0.0653021
LOC_Os06g45970	OsSAUR26 - Auxin-responsive SAUR gene family member, expressed	60.1828	22.0062	98.3594	4.46963	0.00248389	0.0654111
LOC_Os05g36100	AP2 domain containing protein, expressed	17.0718	3.76726	30.3764	8.06327	0.00249479	0.0654749
LOC_Os12g03740	OsFBX438 - F-box domain containing protein, expressed	66.8108	39.1881	94.4336	2.40975	0.00249286	0.0654749
LOC_Os02g56970	uncharacterized protein yqjG, putative, expressed	340.666	455.294	226.039	0.496467	0.00249442	0.0654749
LOC_Os12g26460	hypothetical protein	42.4907	78.1563	6.82496	0.0873245	0.00248929	0.0654749
LOC_Os04g56790	TLD family protein, putative, expressed	211.464	281.471	141.458	0.502566	0.00249768	0.0654952
LOC_Os11g44560	protein kinase domain containing protein, expressed	45.8248	18.5253	73.1243	3.94727	0.00250011	0.0655033
LOC_Os01g53060	peroxisomal membrane protein, putative, expressed	601.153	806.8	395.506	0.490216	0.00250334	0.0655323
LOC_Os01g02870	auxin-induced protein 5NG4, putative, expressed	515.692	850.227	181.156	0.213068	0.00250558	0.0655354
LOC_Os11g25720	cytokinin-N-glucosyltransferase 1, putative, expressed	77.6517	109.178	46.1256	0.422482	0.00252092	0.0658808
LOC_Os03g57260	GRF zinc finger family protein, expressed	58.3991	83.4894	33.3088	0.398959	0.00253437	0.0661205
LOC_Os02g54560	SCP-like extracellular protein, expressed	50.5269	78.6376	22.4161	0.285056	0.00253288	0.0661205
LOC_Os01g66760	inactive receptor kinase At2g26730 precursor, putative, expressed	38.3186	20.5922	56.045	2.72166	0.00254429	0.0663233
LOC_Os03g48960	conserved hypothetical protein	10.7701	2.77537	18.7649	6.7612	0.00254728	0.0663453
LOC_Os06g35410	growth regulator related protein, putative, expressed	480.268	328.927	631.609	1.92021	0.00255182	0.0664076
LOC_Os12g05860	Cupin domain containing protein, expressed	5.48304	0.535975	10.4301	19.4601	0.00255545	0.0664341
LOC_Os06g37020	expressed protein	31.9225	15.0383	48.8068	3.24551	0.00255929	0.0664341
LOC_Os12g23700	cyclin-dependent kinase G-2, putative, expressed	98.4226	49.4704	147.375	2.97905	0.00255742	0.0664341
LOC_Os06g47530	TKL_IRAK_DUF26-lh.6 - DUF26 kinases have homology to DUF26 containing loci, expressed	141.975	90.2265	193.724	2.14708	0.00256779	0.0665986
LOC_Os09g34960	hydroxymethylglutaryl-CoA synthase, putative, expressed	226.95	148.818	305.082	2.05003	0.0025722	0.0666572
LOC_Os02g52130	OsFBX61 - F-box domain containing protein, expressed	67.6128	95.2236	40.0019	0.420084	0.0025844	0.0669171
LOC_Os02g36414	transporter family protein, putative, expressed	191.651	128.128	255.174	1.99155	0.00259131	0.0670137
LOC_Os01g63870	nucleobase-ascorbate transporter, putative, expressed	58.6844	82.5497	34.8192	0.421797	0.00259247	0.0670137
LOC_Os07g44060	haloacid dehalogenase-like hydrolase family protein, putative, expressed	238.924	316.908	160.94	0.507844	0.00260395	0.0672541
LOC_Os03g12790	MATE efflux family protein, putative, expressed	453.268	678.739	227.796	0.335617	0.00261914	0.06759
LOC_Os06g09950	hypothetical protein	35.3034	18.1171	52.4897	2.89724	0.00263857	0.067978
LOC_Os01g20894	expressed protein	53.6382	80.3455	26.931	0.33519	0.00263791	0.067978
LOC_Os05g32140	NAD dependent epimerase/dehydratase family protein, putative, expressed	708.002	927.915	488.09	0.526008	0.00264084	0.0679796
LOC_Os11g38030	CDK5RAP1, putative, expressed	366.127	489.85	242.405	0.494855	0.00266514	0.0685481
LOC_Os01g44050	siroheme synthase, putative, expressed	645.532	1132.14	158.926	0.140377	0.00267348	0.0687054
LOC_Os12g32360	expressed protein	103.307	142.037	64.5767	0.454648	0.00267731	0.0687466
LOC_Os07g28090	ABC transporter, ATP-binding protein, putative, expressed	297.45	398.823	196.077	0.49164	0.00267973	0.0687515
LOC_Os01g70490	potassium transporter, putative, expressed	275.62	153.986	397.254	2.5798	0.00268301	0.0687785
LOC_Os05g12630	expressed protein	340.627	635.884	45.369	0.0713478	0.0027008	0.0691773
LOC_Os05g11560	aquaporin protein, putative, expressed	202.023	125.428	278.618	2.22134	0.00273414	0.0697998
LOC_Os08g45210	Mpv17 / PMP22 family domain containing protein, expressed	469.901	321.862	617.94	1.91989	0.00273399	0.0697998
LOC_Os01g65920	F-box/LRR-repeat protein 2, putative, expressed	490.996	633.629	348.363	0.54979	0.00272761	0.0697998
LOC_Os05g11064	expressed protein	287.898	399.607	176.189	0.440905	0.00273226	0.0697998
LOC_Os01g52730	DUF584 domain containing protein, putative, expressed	242.921	159.392	326.451	2.04811	0.00274118	0.0699215
LOC_Os07g13800	cytokinin-N-glucosyltransferase, putative, expressed	42.5161	23.0332	61.9989	2.69172	0.0027801	0.0708558
LOC_Os02g50372	expressed protein	31.1704	15.3355	47.0053	3.06513	0.00278727	0.0709799
LOC_Os04g58780	pentatricopeptide repeat protein, putative, expressed	547.395	731.138	363.652	0.497378	0.00279921	0.0712253
LOC_Os08g32930	expressed protein	275.362	359.193	191.532	0.533229	0.0028113	0.0714741
LOC_Os08g08140	receptor-like kinase, putative, expressed	22.8949	34.8045	10.9852	0.315624	0.00281587	0.0715315
LOC_Os03g07890	mitochondrial carrier protein, putative, expressed	990.336	1398.86	581.807	0.415914	0.00283042	0.071842
LOC_Os11g35410	expressed protein	66.8601	40.9069	92.8133	2.26889	0.00284136	0.0720603
LOC_Os03g02610	glycosyl hydrolases family 16 protein, protein, expressed	399.474	267.831	531.118	1.98304	0.00285391	0.0723194
LOC_Os12g44190	ATPase 3, putative, expressed	22.6566	9.9603	35.3529	3.54938	0.0028585	0.0723763
LOC_Os04g48460	cytochrome P450, putative, expressed	964.115	633.216	1295.02	2.04514	0.00286514	0.072485
LOC_Os07g01620	dirigent, putative, expressed	45.2391	65.7513	24.727	0.376068	0.00287576	0.072694
LOC_Os09g23530	dehydrogenase, putative, expressed	45.8472	10.0711	81.6232	8.10467	0.00289504	0.073118
LOC_Os03g19420	nicotianamine synthase, putative, expressed	150.919	294.947	6.89018	0.0233607	0.00289726	0.073118
LOC_Os12g16690	zinc finger, C3HC4 type domain containing protein, expressed	112.545	178.431	46.6595	0.261499	0.00291095	0.0734036
LOC_Os10g30540	lectin-like receptor kinase, putative, expressed	194.021	125.247	262.794	2.09821	0.00292558	0.0737121
LOC_Os07g16970	rab GDP dissociation inhibitor alpha, putative, expressed	142.697	89.6859	195.707	2.18214	0.00293008	0.0737654
LOC_Os01g02590	receptor-like kinase, putative, expressed	186.157	119.414	252.901	2.11786	0.00293309	0.073781
LOC_Os08g10130	expressed protein	17.8181	7.68858	27.9476	3.63495	0.00294202	0.0739454
LOC_Os01g56630	dymeclin, putative, expressed	339.398	222.313	456.483	2.05334	0.00297275	0.0746275
LOC_Os02g01150	erythronate-4-phosphate dehydrogenase domain containing protein, expressed	4858.35	6414.92	3301.77	0.514701	0.00297399	0.0746275
LOC_Os09g37710	NIN, putative, expressed	154.085	211.389	96.7802	0.457829	0.00297903	0.0746934
LOC_Os04g56040	glycine rich protein family protein, putative, expressed	73.9317	23.6264	124.237	5.25839	0.00298881	0.0747882
LOC_Os04g10214	expressed protein	120.036	77.9972	162.074	2.07795	0.00298776	0.0747882
LOC_Os03g16150	mannose-1-phosphate guanyltransferase, putative, expressed	462.887	313.168	612.605	1.95615	0.00299008	0.0747882
LOC_Os08g42800	hypothetical protein	14.7185	5.42293	24.014	4.42824	0.00299819	0.0749306
LOC_Os05g06440	dnaJ homolog subfamily B member 11 precursor, putative, expressed	1888.81	1290.98	2486.65	1.92617	0.00301422	0.0752702
LOC_Os06g05368	expressed protein	82.2532	113.102	51.4046	0.454498	0.00302132	0.0753865
LOC_Os01g66740	inactive receptor kinase At1g27190 precursor, putative	11.3027	2.86933	19.7361	6.8783	0.00302738	0.075416
LOC_Os02g02780	protein kinase family protein, putative, expressed	96.4234	49.9477	142.899	2.86097	0.00302625	0.075416
LOC_Os05g12410	BURP domain containing protein	48.1967	77.9014	18.4919	0.237376	0.00303863	0.0756352
LOC_Os01g73250	abscisic stress-ripening, putative, expressed	288.997	435.707	142.288	0.326568	0.00304506	0.0757343
LOC_Os09g07210	hypothetical protein	7.69967	13.4118	1.98751	0.148191	0.00305381	0.0758908
LOC_Os11g03370	no apical meristem protein, putative, expressed	145.729	90.5219	200.935	2.21974	0.00306932	0.0761218
LOC_Os07g39220	BES1/BZR1 homolog protein, putative, expressed	679.762	472.101	887.423	1.87973	0.0030705	0.0761218
LOC_Os02g40220	retrotransposon protein, putative, Ty1-copia subclass	13.6114	24.2301	2.99265	0.12351	0.00307018	0.0761218
LOC_Os08g36140	expressed protein	336.83	447.253	226.406	0.506215	0.00307383	0.0761432
LOC_Os03g48180	peptide transporter PTR2, putative, expressed	3525.41	2498.83	4551.99	1.82165	0.00308609	0.0763857
LOC_Os08g09200	aconitate hydratase protein, putative, expressed	4390.4	2948.43	5832.37	1.97813	0.00310121	0.0766807
LOC_Os12g04260	astaxanthin synthase KC28, putative	430.512	578.584	282.44	0.488156	0.00310297	0.0766807
LOC_Os10g37340	cystathionine gamma-synthase, putative, expressed	1574.16	1085.22	2063.09	1.90108	0.00311172	0.0768354
LOC_Os05g38940	hypothetical protein	14.0316	4.07064	23.9925	5.89404	0.00311982	0.0768712
LOC_Os01g68269	hypothetical protein	829.773	1085.97	573.579	0.528173	0.00312064	0.0768712
LOC_Os12g42090	methyltransferase domain containing protein, putative, expressed	2011.24	2665.11	1357.38	0.509315	0.00311968	0.0768712
LOC_Os02g22160	DNA binding protein, putative, expressed	564.364	300.269	828.46	2.75906	0.0031345	0.0770283
LOC_Os04g38530	aldose 1-epimerase, putative, expressed	428.626	290.662	566.59	1.94931	0.00313007	0.0770283
LOC_Os08g42850	peptidyl-prolyl cis-trans isomerase, FKBP-type, putative, expressed	712.495	943.362	481.628	0.510545	0.00313261	0.0770283
LOC_Os11g21860	retrotransposon protein, putative, unclassified	7.25948	12.7357	1.78329	0.140023	0.00317056	0.0778527
LOC_Os04g33630	2Fe-2S iron-sulfur cluster binding domain containing protein, expressed	144.52	204.623	84.4172	0.41255	0.00318165	0.0780629
LOC_Os08g04540	decarboxylase, putative, expressed	28.2354	4.97332	51.4974	10.3547	0.00318617	0.0780991
LOC_Os01g11054	phosphoenolpyruvate carboxylase, putative, expressed	3148.02	4141.31	2154.74	0.520303	0.00318818	0.0780991
LOC_Os05g06320	ethylene receptor, putative, expressed	51.7305	73.0175	30.4435	0.416934	0.00319836	0.0782864
LOC_Os01g09540	HAD superfamily phosphatase, putative, expressed	262.868	449.248	76.4874	0.170257	0.00320949	0.0784967
LOC_Os03g08170	protein kinase APK1B, chloroplast precursor, putative, expressed	124.098	83.3785	164.817	1.97674	0.00321547	0.0785805
LOC_Os06g46930	ribosomal protein L24, putative, expressed	135.573	197.35	73.7952	0.373931	0.0032456	0.0792543
LOC_Os01g11730	GDSL-like lipase/acylhydrolase, putative, expressed	112.793	59.9021	165.683	2.7659	0.00326559	0.0795163
LOC_Os10g41330	AP2 domain containing protein, expressed	670.619	451.805	889.434	1.96863	0.0032692	0.0795163
LOC_Os11g31190	nodulin MtN3 family protein, putative, expressed	207.365	140.311	274.418	1.95579	0.00326676	0.0795163
LOC_Os07g43810	RNA recognition motif containing protein, putative, expressed	414.702	537.491	291.913	0.543103	0.00326278	0.0795163
LOC_Os12g01449	chloroplast unusual positioning protein, putative, expressed	4413.86	5819.49	3008.23	0.516923	0.0032637	0.0795163
LOC_Os11g46000	von Willebrand factor type A domain containing protein, putative, expressed	15.2876	0.361949	30.2132	83.4737	0.00328485	0.0796809
LOC_Os05g26840	permease domain containing protein, putative, expressed	756.754	521.296	992.212	1.90336	0.00328693	0.0796809
LOC_Os04g25490	cytokinin-O-glucosyltransferase 2, putative, expressed	261.36	349.715	173.005	0.494702	0.00328887	0.0796809
LOC_Os02g16660	cbxX, chromosomal, putative, expressed	109.362	149.744	68.9791	0.460646	0.003283	0.0796809
LOC_Os05g41190	expressed protein	808.28	1120.88	495.678	0.442222	0.00328719	0.0796809
LOC_Os06g33080	peroxidase precursor, putative, expressed	18.4603	2.05148	34.8692	16.9971	0.00329605	0.0797924
LOC_Os06g04530	OsClp9 - Putative Clp protease homologue, expressed	384.62	501.995	267.245	0.532366	0.00329966	0.0798172
LOC_Os08g28670	pathogenesis-related Bet v I family protein, putative, expressed	41.8741	59.121	24.6271	0.416555	0.00330488	0.0798808
LOC_Os09g22000	hydrolase, HAD superfamily, Cof family, putative, expressed	59.3122	36.1632	82.4611	2.28025	0.00332642	0.0802758
LOC_Os06g50130	expressed protein	488.175	651.82	324.53	0.497884	0.00332585	0.0802758
LOC_Os03g08880	purine permease, putative, expressed	61.6433	27.452	95.8346	3.49099	0.00334561	0.0805927
LOC_Os01g06600	glutaryl-CoA dehydrogenase, mitochondrial precursor, putative, expressed	707.066	472.069	942.063	1.99561	0.00334738	0.0805927
LOC_Os02g30420	expressed protein	14.843	24.2053	5.48069	0.226425	0.00334697	0.0805927
LOC_Os01g66600	rhodanese-like, putative, expressed	290.03	387.019	193.041	0.498789	0.00336801	0.0810264
LOC_Os12g28710	ATPase 3, putative, expressed	11.2285	3.22974	19.2272	5.95317	0.00337234	0.0810673
LOC_Os02g12380	histone deacetylase, putative, expressed	469.373	312.865	625.881	2.00048	0.00338119	0.081217
LOC_Os04g37740	zinc finger, C3HC4 type domain containing protein, expressed	662.634	444.625	880.642	1.98064	0.00338389	0.0812187
LOC_Os02g01340	ferredoxin--NADP reductase, chloroplast precursor, putative, expressed	4254.62	5685.76	2823.48	0.496588	0.00339189	0.0813474
LOC_Os01g19480	kelch motif family protein, putative, expressed	12.6556	4.71293	20.5984	4.3706	0.00339468	0.0813511
LOC_Os03g53300	expressed protein	1452.76	1932.7	972.822	0.503349	0.00341628	0.0818053
LOC_Os12g09300	amino acid transporter, putative, expressed	405.77	525.214	286.327	0.545164	0.00342503	0.0819513
LOC_Os02g12680	cytochrome P450, putative, expressed	14.954	2.07773	27.8303	13.3946	0.00342768	0.0819514
LOC_Os10g03320	UDP-glucoronosyl and UDP-glucosyl transferase domain containing protein, expressed	880.865	520.245	1241.49	2.38635	0.00344038	0.0821912
LOC_Os05g45770	Divergent PAP2 family domain containing protein, expressed	292.845	418.475	167.215	0.399583	0.00347692	0.0830001
LOC_Os01g39070	DUF260 domain containing protein, putative, expressed	9.59573	2.90319	16.2883	5.61048	0.0034889	0.0832217
LOC_Os03g24860	transporter family protein, putative, expressed	181.076	246.665	115.488	0.468199	0.00350377	0.0834474
LOC_Os01g42690	OsPOP2 - Putative Prolyl Oligopeptidase homologue, expressed	29.4975	44.6048	14.3902	0.322615	0.00350243	0.0834474
LOC_Os07g41230	esterase, putative, expressed	115.731	60.6211	170.842	2.81819	0.0035095	0.0834906
LOC_Os04g37580	cation transport regulator-like protein 1, putative, expressed	747.258	991.483	503.033	0.507354	0.00351369	0.0834906
LOC_Os05g28210	small hydrophilic plant seed protein, putative, expressed	259.542	496.454	22.6306	0.0455844	0.0035132	0.0834906
LOC_Os01g28800	retrotransposon protein, putative, unclassified	4.55626	0.361949	8.75057	24.1763	0.00351829	0.0835358
LOC_Os03g43880	PLA IIIA/PLP7, putative, expressed	12.3406	4.57276	20.1085	4.39746	0.00353294	0.0838191
LOC_Os09g39970	conserved hypothetical protein	220.293	291.251	149.334	0.512731	0.00355672	0.0843186
LOC_Os03g62780	S1 RNA binding domain containing protein, expressed	952.921	1268.06	637.78	0.502956	0.00356528	0.0844566
LOC_Os07g36570	KI domain interacting kinase 1, putative, expressed	341.27	151.223	531.318	3.51348	0.0035731	0.084577
LOC_Os07g36180	pentatricopeptide, putative, expressed	211.758	283.935	139.58	0.491593	0.0035775	0.0846163
LOC_Os04g07110	expressed protein	282.715	153.724	411.706	2.67822	0.00359061	0.0848583
LOC_Os04g11820	white-brown complex homolog protein, putative, expressed	301.488	195.719	407.257	2.08083	0.00359322	0.0848583
LOC_Os08g39240	OsWAK76 - OsWAK receptor-like cytoplasmic kinase OsWAK-RLCK, expressed	16.3594	4.05828	28.6606	7.06225	0.00361797	0.085336
LOC_Os09g24530	ribulose-1,5 bisphosphate carboxylase/oxygenase large subunit N-methyltransferase, chloroplast precursor, putative, expressed	124.28	190.566	57.9944	0.304327	0.00361898	0.085336
LOC_Os04g48850	aminotransferase, classes I and II, domain containing protein, expressed	955.324	470.143	1440.51	3.06397	0.00364413	0.0858637
LOC_Os04g30070	hypothetical protein	13.2594	4.24942	22.2693	5.24055	0.00365986	0.086107
LOC_Os01g52160	heavy metal-associated domain containing protein, expressed	10.3862	17.31	3.46242	0.200024	0.00366004	0.086107
LOC_Os07g12640	glycerol-3-phosphate dehydrogenase, putative, expressed	74.8998	102.771	47.0291	0.457612	0.00366891	0.0862501
LOC_Os07g41370	OsMADS18 - MADS-box family gene with MIKCc type-box, expressed	183.854	253.464	114.244	0.450732	0.00367811	0.0864006
LOC_Os10g35370	oxidoreductase, short chain dehydrogenase/reductase family domain containing family, expressed	3023.19	4404.66	1641.72	0.372723	0.00371016	0.0870872
LOC_Os02g15000	zinc finger, C3HC4 type domain containing protein, expressed	17.0884	7.69772	26.4791	3.43986	0.00371343	0.0870977
LOC_Os02g17710	receptor-like protein kinase 5 precursor, putative, expressed	11.7458	4.12921	19.3623	4.68912	0.0037291	0.087399
LOC_Os02g41590	kinase, pfkB family, putative, expressed	1134.48	777.442	1491.52	1.9185	0.00376585	0.0881377
LOC_Os04g41229	helix-loop-helix DNA-binding domain containing protein, expressed	255.224	176.321	334.127	1.89499	0.00376638	0.0881377
LOC_Os09g10690	expressed protein	353.768	541.634	165.901	0.306298	0.00376918	0.0881377
LOC_Os04g51580	leucine rich repeat containing protein, expressed	1138.55	1510.61	766.502	0.507413	0.00378251	0.0883825
LOC_Os06g05740	expressed protein	952.944	658.823	1247.06	1.89287	0.00379441	0.0885649
LOC_Os06g36840	cysteine synthase, putative, expressed	362.554	480.587	244.521	0.508795	0.00379605	0.0885649
LOC_Os03g21040	stress responsive protein, putative, expressed	178.727	234.509	122.944	0.524262	0.00383378	0.0893776
LOC_Os03g43684	KIP1, putative, expressed	141.029	191.125	90.9332	0.475779	0.00384693	0.0896167
LOC_Os03g12270	dehydrogenase, putative, expressed	6.54867	11.6144	1.4829	0.127677	0.00385049	0.089632
LOC_Os03g12470	OsWAK25 - OsWAK receptor-like protein kinase, expressed	573.626	380.285	766.967	2.01682	0.00386735	0.0899567
LOC_Os03g39110	expressed protein	68.6535	94.3998	42.9072	0.454527	0.00387188	0.0899942
LOC_Os03g20840	disease resistance RPP13-like protein 1, putative, expressed	204.888	78.1573	331.619	4.24297	0.00387897	0.0900912
LOC_Os04g30340	wall-associated receptor kinase, putative	24.367	6.11144	42.6226	6.97423	0.00391063	0.0906306
LOC_Os01g64540	anthocyanidin 3-O-glucosyltransferase, putative, expressed	178.729	120.489	236.969	1.96673	0.00390699	0.0906306
LOC_Os03g03360	ribosomal protein L5, putative, expressed	437.809	596.505	279.113	0.467913	0.00391099	0.0906306
LOC_Os03g11670	pentatricopeptide repeat domain containing protein, putative, expressed	182.097	245.002	119.192	0.486492	0.00392081	0.0907899
LOC_Os11g18670	ubiquitin family protein, putative	23.786	10.7428	36.8293	3.42829	0.00392862	0.0909027
LOC_Os01g40260	OsWRKY77 - Superfamily of TFs having WRKY and zinc finger domains, expressed	190.869	94.3011	287.436	3.04807	0.00393264	0.0909276
LOC_Os09g23560	dehydrogenase, putative, expressed	33.2441	10.2467	56.2416	5.48875	0.00394193	0.0910742
LOC_Os02g44920	protein kinase domain containing protein	16.9929	27.0145	6.97138	0.258061	0.00396077	0.091441
LOC_Os06g34530	zinc finger, C3HC4 type domain containing protein, expressed	4.36611	0.489763	8.24245	16.8295	0.00397498	0.0917007
LOC_Os05g28090	expressed protein	168.302	245.366	91.2377	0.371844	0.00398527	0.0918008
LOC_Os01g13570	phosphoglycerate mutase, putative, expressed	185.588	276.525	94.6507	0.342286	0.00398407	0.0918008
LOC_Os02g18510	stripe rust resistance protein Yr10, putative	22.6735	10.2745	35.0726	3.41356	0.00399456	0.0918778
LOC_Os04g08550	oxidoreductase, aldo/keto reductase family protein, putative, expressed	413.73	228.685	598.774	2.61833	0.0039943	0.0918778
LOC_Os03g45850	OsSAUR16 - Auxin-responsive SAUR gene family member	78.789	32.9886	124.589	3.77674	0.00400441	0.0919674
LOC_Os06g11980	DUF581 domain containing protein, expressed	139.013	193.953	84.0736	0.433474	0.00400421	0.0919674
LOC_Os12g12115	expressed protein	109.501	147.346	71.6556	0.486308	0.00401904	0.092235
LOC_Os08g44950	zinc finger, C3HC4 type domain containing protein, expressed	21.8911	10.7936	32.9885	3.05631	0.00403922	0.0924175
LOC_Os04g41030	inactive receptor kinase At1g27190 precursor, putative, expressed	1817.28	1241.25	2393.31	1.92815	0.00403662	0.0924175
LOC_Os03g41510	oxidoreductase, aldo/keto reductase family protein, putative, expressed	359.755	507.081	212.429	0.418925	0.00404196	0.0924175
LOC_Os03g03490	expressed protein	174.433	253.496	95.3704	0.37622	0.00403406	0.0924175
LOC_Os04g08280	retrotransposon protein, putative, Ty3-gypsy subclass, expressed	5.58015	10.2513	0.908972	0.0886688	0.0040334	0.0924175
LOC_Os06g07200	syntaxin, putative, expressed	292.078	190.328	393.829	2.06921	0.00406145	0.0927945
LOC_Os01g05170	expressed protein	27.8134	10.8613	44.7656	4.12157	0.00408275	0.0931833
LOC_Os05g16824	SHR5-receptor-like kinase, putative, expressed	467.055	320.169	613.941	1.91755	0.00408752	0.0931833
LOC_Os07g43820	glycosyl hydrolase, putative, expressed	34.3207	53.0815	15.5599	0.293133	0.00408701	0.0931833
LOC_Os08g37040	gibberellin receptor GID1L2, putative, expressed	250.482	173.115	327.85	1.89383	0.00409788	0.0932818
LOC_Os03g05806	pseudouridine synthase family protein, putative, expressed	192.255	253.35	131.161	0.517708	0.00409675	0.0932818
LOC_Os02g51680	uncharacterized glycosyl hydrolase Rv2006/MT2062, putative, expressed	26.2091	10.1482	42.2699	4.16526	0.00411994	0.0935335
LOC_Os01g38359	peptidyl-prolyl cis-trans isomerase, FKBP-type, putative, expressed	456.368	247.845	664.892	2.68269	0.0041189	0.0935335
LOC_Os01g64470	harpin-induced protein 1 domain containing protein, expressed	1222.31	803.762	1640.85	2.04147	0.00412105	0.0935335
LOC_Os02g47390	expressed protein	656.415	1148.63	164.203	0.142956	0.00411546	0.0935335
LOC_Os02g28820	expressed protein	83.5846	115.351	51.8185	0.449226	0.00412846	0.0936329
LOC_Os02g32490	AMP-binding enzyme, putative, expressed	651.103	433.402	868.804	2.00462	0.0041489	0.0939841
LOC_Os03g29960	DEK C terminal domain containing protein, expressed	113.987	150.496	77.4781	0.514818	0.00415611	0.0939841
LOC_Os01g71720	amino acid permease family protein, putative, expressed	238.992	316.34	161.643	0.51098	0.00415173	0.0939841
LOC_Os07g07900	expressed protein	65.6733	102.598	28.7489	0.280211	0.00415444	0.0939841
LOC_Os05g03620	TKL_IRAK_CR4L.4 - The CR4L subfamily has homology with Crinkly4, expressed	510.842	309.975	711.71	2.29602	0.00416573	0.0940638
LOC_Os12g13890	retrotransposon protein, putative, unclassified, expressed	64.5234	42.0695	86.9773	2.06747	0.00416471	0.0940638
LOC_Os04g03164	expressed protein	233.311	148.763	317.858	2.13667	0.00417224	0.094142
LOC_Os02g36070	cytochrome P450, putative, expressed	6.30852	1.08585	11.5312	10.6196	0.00417988	0.0942457
LOC_Os07g06080	FAD dependent oxidoreductase domain containing protein, expressed	134.116	178.931	89.301	0.499082	0.00418655	0.0943272
LOC_Os02g33000	glycosyl hydrolases family 17, putative, expressed	23.1275	12.292	33.9631	2.76303	0.00422365	0.0950244
LOC_Os06g10160	tyrosine protein kinase domain containing protein, putative, expressed	798.994	562.333	1035.65	1.84171	0.00422227	0.0950244
LOC_Os11g09010	lipase, putative, expressed	2755.44	1869.59	3641.28	1.94763	0.00425081	0.0955659
LOC_Os02g51790	ribosomal protein L29, putative, expressed	191.886	280.271	103.502	0.369292	0.00425923	0.0956855
LOC_Os09g39370	conserved hypothetical protein	72.9189	44.0641	101.774	2.30968	0.00426377	0.095718
LOC_Os06g51470	expressed protein	305.486	420.904	190.067	0.451569	0.00426776	0.0957379
LOC_Os01g68820	expressed protein	26.5883	5.08402	48.0926	9.45957	0.00427359	0.0957992
LOC_Os09g32952	L-ascorbate oxidase precursor, putative, expressed	29.1204	5.04103	53.1997	10.5533	0.00429014	0.0959611
LOC_Os06g21820	jasmonate O-methyltransferase, putative, expressed	459.337	284.679	633.995	2.22705	0.00428707	0.0959611
LOC_Os02g35750	pentatricopeptide repeat domain containing protein, putative, expressed	299.574	398.364	200.785	0.504024	0.00428424	0.0959611
LOC_Os06g40090	VQ domain containing protein, putative, expressed	13.8688	4.84075	22.8969	4.73004	0.00430126	0.0960754
LOC_Os05g25350	TKL_IRAK_CrRLK1L-1.12 - The CrRLK1L-1 subfamily has homology to the CrRLK1L homolog, expressed	457.174	308.315	606.034	1.96563	0.00430147	0.0960754
LOC_Os07g03740	SCP-like extracellular protein	25.8201	13.3285	38.3117	2.87441	0.0043064	0.0960866
LOC_Os07g38260	insulin-degrading enzyme, putative, expressed	167.891	101.215	234.566	2.3175	0.0043113	0.0960866
LOC_Os10g32300	tetratricopeptide repeat domain containing protein, expressed	130.635	174.92	86.35	0.493654	0.00430969	0.0960866
LOC_Os01g44130	aspartic proteinase oryzasin-1 precursor, putative, expressed	3.30279	0	6.60558	Inf	0.00432293	0.0962763
LOC_Os02g08540	expressed protein	299.392	203.598	395.187	1.94102	0.00434371	0.0965999
LOC_Os10g38780	glutathione S-transferase, putative, expressed	253.481	175.377	331.585	1.89069	0.00434187	0.0965999
LOC_Os06g02410	expressed protein	35.2131	59.5103	10.9159	0.183428	0.00435934	0.0968776
LOC_Os03g16350	DNA binding protein, putative, expressed	418.941	250.954	586.927	2.33879	0.00438477	0.0972987
LOC_Os03g12390	STE_MEK_ste7_MAP2K.6 - STE kinases include homologs to sterile 7, sterile 11 and sterile 20 from yeast, expressed	753.316	522.295	984.337	1.88464	0.00438341	0.0972987
LOC_Os06g12790	ras-related protein, putative, expressed	78.222	106.205	50.2393	0.473042	0.00438773	0.0972987
LOC_Os02g42450	RIPER1 - Ripening-related family protein precursor, expressed	51.154	23.6152	78.6927	3.33229	0.00439405	0.0973688
LOC_Os02g57670	ribosomal L9, putative, expressed	132.807	203.184	62.4297	0.307257	0.00439986	0.0974277
LOC_Os07g15940	legume lectins beta domain containing protein, expressed	14.572	5.5985	23.5455	4.20568	0.00441865	0.097432
LOC_Os08g16070	NB-ARC domain containing protein	114.573	57.0401	172.107	3.01729	0.00441257	0.097432
LOC_Os10g41660	zinc finger, C3HC4 type domain containing protein, expressed	62.408	37.2566	87.5594	2.35017	0.00441631	0.097432
LOC_Os08g38440	GRAM and C2 domains containing protein, putative, expressed	108.037	69.3059	146.768	2.11769	0.00441898	0.097432
LOC_Os12g37610	ribosomal protein S6, putative, expressed	206.13	274.907	137.354	0.499637	0.00440997	0.097432
LOC_Os04g50110	RNA recognition motif containing protein, putative, expressed	238.045	319.862	156.227	0.48842	0.00441511	0.097432
LOC_Os08g23150	indole-3-glycerol phosphate synthase, chloroplast precursor, putative, expressed	472.519	312.861	632.177	2.02063	0.00442702	0.0975397
LOC_Os04g58160	fiber protein Fb34, putative, expressed	393.866	517.807	269.924	0.521282	0.0044435	0.097833
LOC_Os03g47604	hypothetical protein	7.40353	12.6541	2.15299	0.170142	0.00445596	0.0980375
LOC_Os09g32870	OsFBX336 - F-box domain containing protein, expressed	101.681	144.407	58.955	0.408256	0.00446925	0.0982599
LOC_Os10g28060	3-ketoacyl-CoA synthase, putative, expressed	11.8225	1.79585	21.8491	12.1665	0.00447938	0.0984125
LOC_Os12g04480	cytochrome P450, putative, expressed	79.5729	109.156	49.9895	0.457963	0.0044897	0.0985693
LOC_Os01g58500	expressed protein	81.8342	48.6802	114.988	2.36211	0.00450217	0.0987727
LOC_Os03g58230	plant-specific domain TIGR01615 family protein, expressed	607.622	804.883	410.361	0.509839	0.00450943	0.0988618
LOC_Os09g16650	legume lectins beta domain containing protein, putative, expressed	5.86814	0.897923	10.8384	12.0705	0.00451704	0.0989584
LOC_Os05g47799	hypothetical protein	10.1854	18.8918	1.479	0.0782879	0.00452769	0.0991214
LOC_Os03g06250	retrotransposon protein, putative, unclassified, expressed	102.185	61.2218	143.149	2.33821	0.00453786	0.0992415
LOC_Os07g07620	pentatricopeptide, putative, expressed	260.342	346.394	174.29	0.503154	0.0045396	0.0992415
LOC_Os04g51030	wall-associated kinase 1, putative, expressed	73.9919	45.8908	102.093	2.22469	0.00455166	0.0994347
LOC_Os11g14000	ANTH domain containing protein, expressed	27.4897	14.3805	40.5988	2.82318	0.00457393	0.0995853
LOC_Os06g46330	Protein kinase domain containing protein, expressed	166.038	107.353	224.722	2.0933	0.00457467	0.0995853
LOC_Os01g43070	psbP-related thylakoid lumenal protein 4, chloroplast precursor, putative, expressed	255.301	334.738	175.865	0.52538	0.00457415	0.0995853
LOC_Os05g02530	glutathione S-transferase, N-terminal domain containing protein, expressed	2118.37	2779.26	1457.49	0.524414	0.00456546	0.0995853
LOC_Os09g33555	expressed protein	8.68499	14.647	2.72302	0.18591	0.00457247	0.0995853
LOC_Os06g05070	protein kinase domain containing protein, expressed	224.062	142.789	305.335	2.13837	0.0045827	0.0996899
LOC_Os01g50420	STE_MEKK_ste11_MAP3K.7 - STE kinases include homologs to sterile 7, sterile 11 and sterile 20 from yeast, expressed	211.1	108.336	313.865	2.89715	0.0045925	0.0998327
LOC_Os11g44600	calmodulin binding protein, putative, expressed	9.04306	2.6137	15.4724	5.91972	0.00459915	0.0999071
LOC_Os10g35520	hydrolase, alpha/beta fold family domain containing protein, expressed	104.15	139.125	69.1757	0.497221	0.00460713	0.10001
LOC_Os12g41490	cysteine-rich receptor-like protein kinase 8 precursor, putative, expressed	12.5075	4.52501	20.4899	4.52815	0.00462016	0.100222
LOC_Os03g63970	gibberellin 20 oxidase 1, putative, expressed	115.115	157.343	72.8879	0.463242	0.00463173	0.100403
LOC_Os03g09060	prenyltransferase, putative, expressed	322.592	424.998	220.187	0.51809	0.00463963	0.100504
LOC_Os05g34960	conserved hypothetical protein	17.3436	7.09096	27.5962	3.89174	0.00467749	0.101225
LOC_Os04g40590	wax synthase isoform 1, putative, expressed	33.3378	17.1607	49.5148	2.88537	0.00468604	0.101225
LOC_Os12g21784	expressed protein	131.376	176.936	85.8163	0.485015	0.00468482	0.101225
LOC_Os01g54020	tRNA synthetase, putative, expressed	168.789	227.721	109.857	0.482418	0.00468353	0.101225
LOC_Os05g09280	AGAP006957-PA, putative, expressed	20.9119	8.88989	32.934	3.70466	0.00472685	0.102017
LOC_Os05g49060	uncharacterized protein ycf23, putative, expressed	72.6216	111.283	33.96	0.305168	0.00473263	0.102017
LOC_Os03g43820	plant invertase/pectin methylesterase inhibitor domain containing protein, expressed	10.7456	19.7078	1.78329	0.0904864	0.00473068	0.102017
LOC_Os11g12740	peptide transporter PTR2, putative, expressed	109.983	147.169	72.7964	0.494644	0.0047391	0.102086
LOC_Os02g41670	phenylalanine ammonia-lyase, putative, expressed	525.046	251.48	798.612	3.17565	0.00475955	0.102383
LOC_Os08g03350	amino acid transporter, putative, expressed	2759.95	1749.79	3770.1	2.1546	0.00475626	0.102383
LOC_Os02g06580	formin, putative, expressed	33.1164	17.025	49.2077	2.89032	0.00476464	0.102421
LOC_Os02g12560	expressed protein	8.58487	2.69531	14.4744	5.37023	0.00478502	0.102788
LOC_Os01g57854	pectinesterase, putative, expressed	316.468	160.373	472.563	2.94664	0.0047908	0.102827
LOC_Os02g17330	aminotransferase domain containing protein, putative, expressed	1007.85	1307.97	707.732	0.541091	0.0047935	0.102827
LOC_Os09g07240	retrotransposon protein, putative, Ty3-gypsy subclass	14.8482	22.8023	6.89408	0.302341	0.0048015	0.102927
LOC_Os01g71790	NAM, putative, expressed	346.618	239.438	453.798	1.89527	0.00481318	0.102989
LOC_Os01g01890	expressed protein	21.1121	32.3296	9.89472	0.306058	0.00481048	0.102989
LOC_Os01g44110	serine/threonine-protein kinase, putative, expressed	63.4077	100.112	26.7036	0.266738	0.00481436	0.102989
LOC_Os01g17150	plastid-specific 50S ribosomal protein 5, chloroplast precursor, putative, expressed	246.496	389.076	103.915	0.267082	0.00481888	0.103014
LOC_Os08g13430	expressed protein	116.107	161.535	70.6783	0.43754	0.00482332	0.103038
LOC_Os04g48130	OsRhmbd11 - Putative Rhomboid homologue, expressed	541.351	385.84	696.862	1.80609	0.00483717	0.103262
LOC_Os04g01310	serine/threonine-protein kinase receptor precursor, putative, expressed	232.767	145.775	319.759	2.19352	0.00484539	0.103366
LOC_Os09g23640	ABC-2 type transporter domain containing protein	85.4299	54.6866	116.173	2.12434	0.00485158	0.103427
LOC_Os01g03390	BBTI7 - Bowman-Birk type bran trypsin inhibitor precursor, expressed	1946.88	1077.31	2816.45	2.61435	0.00486274	0.103593
LOC_Os08g02700	fructose-bisphospate aldolase isozyme, putative, expressed	1356.44	888.635	1824.25	2.05287	0.00487853	0.103858
LOC_Os07g30150	phosphoribosyl transferase, putative, expressed	111.79	162.441	61.1383	0.376373	0.00490108	0.104266
LOC_Os10g39700	CHIT15 - Chitinase family protein precursor, putative, expressed	178.231	95.6339	260.828	2.72736	0.00491266	0.104369
LOC_Os01g13770	DUF250 domain containing protein, putative, expressed	193.212	259.839	126.585	0.487168	0.0049109	0.104369
LOC_Os01g09080	WRKY DNA-binding domain containing protein, expressed	23.8742	8.24759	39.5008	4.78937	0.00492099	0.104474
LOC_Os04g37790	expressed protein	342.547	220.969	464.125	2.10041	0.0049387	0.104706
LOC_Os03g52840	serine hydroxymethyltransferase, mitochondrial precursor, putative, expressed	9503.87	12529.1	6478.6	0.517082	0.00493823	0.104706
LOC_Os11g38790	expressed protein	28.7163	11.1664	46.2663	4.14336	0.00495177	0.104911
LOC_Os04g59040	soluble inorganic pyrophosphatase, putative, expressed	386.218	256.92	515.517	2.00653	0.0049574	0.104958
LOC_Os06g35940	osFTL12 FT-Like12 homologous to Flowering Locus T gene; contains Pfam profile PF01161: Phosphatidylethanolamine-binding protein, expressed	42.5642	16.1745	68.9539	4.26311	0.00498127	0.105319
LOC_Os03g62270	MATE efflux family protein, putative, expressed	559.7	737.22	382.179	0.518406	0.00498099	0.105319
LOC_Os02g48710	expressed protein	511.296	204.951	817.642	3.98945	0.00498887	0.105336
LOC_Os04g49890	multidrug resistance-associated protein, putative, expressed	373.679	515.917	231.442	0.448603	0.00498615	0.105336
LOC_Os09g07810	hypothetical protein	7.69543	1.25987	14.131	11.2162	0.00500596	0.105624
LOC_Os07g48870	MYB family transcription factor, putative, expressed	27.2687	13.4795	41.0579	3.04595	0.00501593	0.105763
LOC_Os05g07130	6PF-2-K/Fru-2,6-P2ASE liver isozyme, putative, expressed	2084.06	2714.93	1453.18	0.535253	0.00502027	0.105782
LOC_Os01g70480	conserved hypothetical protein	16.1313	5.90962	26.353	4.45934	0.0050274	0.10586
LOC_Os10g01044	isoflavone reductase, putative, expressed	1286.83	1680	893.654	0.531937	0.00503853	0.106022
LOC_Os03g02640	methylthioribose kinase, putative, expressed	106.306	145.073	67.5393	0.465555	0.0050662	0.106532
LOC_Os11g31640	serine palmitoyltransferase 2, putative, expressed	1872.65	1281.11	2464.2	1.92349	0.00507501	0.106644
LOC_Os01g19260	ATPase, putative, expressed	276.869	115.776	437.963	3.78286	0.00508277	0.106735
LOC_Os01g05800	inner membrane protein, putative, expressed	2088.04	2751.51	1424.57	0.517742	0.00508779	0.106767
LOC_Os12g05420	calmodulin-binding protein, putative, expressed	942.859	647.455	1238.26	1.91251	0.00510646	0.107087
LOC_Os01g66130	armadillo/beta-catenin repeat family protein, putative, expressed	103.71	65.0673	142.352	2.18777	0.00514226	0.107764
LOC_Os04g24220	OsWAK32 - OsWAK receptor-like protein kinase, expressed	682.635	417.715	947.556	2.26842	0.00518811	0.108651
LOC_Os04g48390	uncharacterized membrane protein, putative, expressed	545.622	712.647	378.596	0.531254	0.00524369	0.109741
LOC_Os09g36250	MYB family transcription factor, putative, expressed	117.251	79.984	154.518	1.93186	0.00524745	0.109745
LOC_Os03g06200	aminotransferase, putative, expressed	1602.05	1025.77	2178.34	2.12361	0.00525876	0.109907
LOC_Os03g50610	hypothetical protein	4.6525	0	9.305	Inf	0.00526804	0.110027
LOC_Os06g16170	expressed protein	27.3117	9.49203	45.1314	4.75466	0.00530581	0.110242
LOC_Os01g53040	OsWRKY14 - Superfamily of TFs having WRKY and zinc finger domains, expressed	50.7869	29.9115	71.6623	2.39581	0.00530279	0.110242
LOC_Os01g04450	OsWAK2 - OsWAK receptor-like cytoplasmic kinase OsWAK-RLCK, expressed	273.492	179.369	367.614	2.04948	0.00528941	0.110242
LOC_Os02g56480	PB1 domain containing protein, expressed	481.505	331.868	631.141	1.90179	0.0053069	0.110242
LOC_Os04g35210	Leucine Rich Repeat family protein, expressed	21.5179	31.6967	11.3391	0.357737	0.00530159	0.110242
LOC_Os03g08080	YGGT family protein, putative, expressed	71.6492	109.093	34.2059	0.313549	0.00529741	0.110242
LOC_Os03g08550	STRUBBELIG-RECEPTOR FAMILY 6 precursor, putative, expressed	72.4659	117.053	27.8783	0.238168	0.00528762	0.110242
LOC_Os03g41932	hypothetical protein	8.65809	14.5932	2.72302	0.186595	0.00529886	0.110242
LOC_Os09g29600	OsWAK85 - OsWAK receptor-like cytoplasmic kinase OsWAK-RLCK	133.41	85.0497	181.771	2.13723	0.0053167	0.110372
LOC_Os07g49280	PMR5, putative, expressed	922.254	650.703	1193.81	1.83464	0.00532316	0.110431
LOC_Os06g11840	trehalose phosphatase, putative, expressed	5.0267	0.851712	9.20168	10.8037	0.00533113	0.110523
LOC_Os01g55290	PPR repeat domain containing protein, putative, expressed	188.009	251.373	124.644	0.495854	0.00533756	0.110582
LOC_Os11g31950	expressed protein	439.364	302.901	575.827	1.90104	0.00536606	0.111098
LOC_Os02g06950	no apical meristem protein, putative	5.00462	0.757751	9.25149	12.2091	0.00539632	0.111649
LOC_Os09g36550	armadillo/beta-catenin repeat family protein, putative, expressed	173.442	116.947	229.938	1.96618	0.00540557	0.111766
LOC_Os02g58120	oxidoreductase/ transition metal ion binding protein, putative, expressed	28.3895	40.9915	15.7876	0.385142	0.00541295	0.111843
LOC_Os01g70460	expressed protein	37.5446	52.7613	22.3279	0.423188	0.005427	0.112059
LOC_Os02g12420	receptor-like protein kinase precursor, putative, expressed	31.4496	16.1594	46.7397	2.89242	0.00543365	0.112121
LOC_Os04g41150	DUF565 domain containing protein, putative, expressed	397.099	533.633	260.565	0.488284	0.00548259	0.11303
LOC_Os11g05410	Ser/Thr protein phosphatase family protein, putative, expressed	8.44428	14.3005	2.5881	0.18098	0.00548501	0.11303
LOC_Os05g01030	phospholipid-transporting ATPase, putative, expressed	680.877	467.064	894.691	1.91556	0.00549272	0.113041
LOC_Os04g51340	pectinacetylesterase domain containing protein, expressed	18.0065	30.3549	5.65806	0.186397	0.00549284	0.113041
LOC_Os02g50570	retrotransposon protein, putative, unclassified, expressed	361.371	243.129	479.614	1.97268	0.00549742	0.113059
LOC_Os08g26840	plant protein of unknown function domain containing protein, expressed	384.536	245.071	524.001	2.13816	0.00550316	0.113102
LOC_Os09g34330	helix-loop-helix DNA-binding domain containing protein	63.6121	35.3559	91.8682	2.59838	0.0055217	0.113386
LOC_Os03g62170	cyclase/dehydrase family protein, expressed	350.693	466.614	234.772	0.50314	0.00552432	0.113386
LOC_Os12g02100	expressed protein	201.316	135.162	267.47	1.97888	0.00553393	0.113508
LOC_Os06g51060	CHIT8 - Chitinase family protein precursor, expressed	875.108	407.392	1342.82	3.29614	0.00553847	0.113526
LOC_Os09g36580	thaumatin, putative, expressed	139.082	187.919	90.2455	0.480237	0.00554541	0.113593
LOC_Os01g65150	proton-dependent oligopeptide transport, putative, expressed	31.8162	17.8336	45.7988	2.56812	0.00556414	0.113825
LOC_Os09g12660	glucose-1-phosphate adenylyltransferase large subunit, chloroplast precursor, putative, expressed	16.1478	25.1201	7.17561	0.285652	0.0055625	0.113825
LOC_Os08g26360	expressed protein	3.1526	0	6.30519	Inf	0.00558156	0.113993
LOC_Os06g37410	helix-loop-helix DNA-binding domain containing protein	34.5376	15.9594	53.1159	3.3282	0.00558342	0.113993
LOC_Os12g31770	expressed protein	22.0818	33.5293	10.6343	0.317165	0.00557963	0.113993
LOC_Os05g03174	glycosyltransferase family 43 protein, putative, expressed	560.466	400.725	720.208	1.79726	0.0056036	0.11433
LOC_Os04g53990	ethylene-responsive protein related, putative, expressed	346.777	197.481	496.073	2.512	0.00560954	0.114375
LOC_Os02g30540	protein kinase, putative	13.6928	5.38908	21.9966	4.0817	0.00567025	0.115461
LOC_Os08g39430	thylakoid lumenal 19 kDa protein, chloroplast precursor, putative	322.183	522.997	121.369	0.232065	0.00566929	0.115461
LOC_Os07g47230	TKL_IRAK_DUF26-lh.10 - DUF26 kinases have homology to DUF26 containing loci, expressed	3.12747	0	6.25494	Inf	0.00569792	0.115605
LOC_Os06g34960	TKL_IRAK_DUF26.1 - DUF26 kinases have homology to DUF26 containing loci, expressed	154.093	81.5017	226.685	2.78135	0.0056998	0.115605
LOC_Os07g49080	COBRA-like protein 7 precursor, putative, expressed	219.752	127.519	311.985	2.44658	0.00569448	0.115605
LOC_Os02g22480	glycosyltransferase, putative, expressed	73.6228	47.1632	100.082	2.12205	0.00569053	0.115605
LOC_Os12g10784	2-dehydro-3-deoxyphosphooctonate aldolase, putative, expressed	63.1126	85.9905	40.2347	0.467897	0.00568774	0.115605
LOC_Os10g31150	hypothetical protein	49.0224	69.8358	28.2091	0.403934	0.00568501	0.115605
LOC_Os07g03580	SCP-like extracellular protein, expressed	3.64727	0	7.29453	Inf	0.00571425	0.115822
LOC_Os10g29159	hypothetical protein	51.3446	31.0527	71.6365	2.30693	0.00572219	0.115907
LOC_Os01g24764	expressed protein	174.701	263.768	85.6336	0.324655	0.00573851	0.116162
LOC_Os02g51910	cytokinin-O-glucosyltransferase 2, putative, expressed	113.297	162.772	63.823	0.392101	0.00576568	0.116635
LOC_Os04g48370	RNA polymerase IV subunit, putative, expressed	56.6748	79.1891	34.1606	0.43138	0.00577705	0.11677
LOC_Os03g06230	galactose mutarotase-like, putative, expressed	299.109	443.256	154.963	0.349601	0.00578269	0.11677
LOC_Os02g43380	hypothetical protein	30.3193	49.2687	11.3698	0.230772	0.00578371	0.11677
LOC_Os11g05640	bZIP transcription factor domain containing protein, expressed	80.2065	128.677	31.7357	0.24663	0.00579109	0.116843
LOC_Os02g46750	expressed protein	74.158	109.652	38.6642	0.352609	0.00579516	0.116849
LOC_Os01g58910	auxin-induced protein 5NG4, putative, expressed	71.3455	108.458	34.2333	0.315638	0.00581183	0.117109
LOC_Os01g62510	WRKY DNA binding domain containing protein	43.2862	22.5943	63.9782	2.83161	0.00581576	0.117111
LOC_Os01g40570	outer mitochondrial membrane porin, putative, expressed	468.164	330.233	606.094	1.83535	0.00582352	0.117191
LOC_Os08g13380	hypothetical protein	8.24839	13.7738	2.72302	0.197696	0.00584639	0.117575
LOC_Os03g15070	hypothetical protein	31.5822	14.1034	49.0609	3.47866	0.00586654	0.117903
LOC_Os09g16950	cysteine-rich receptor-like protein kinase 25 precursor, putative, expressed	399.678	219.879	579.478	2.63544	0.00588121	0.118121
LOC_Os02g26400	nuclease, EndA/NucM family protein, expressed	93.5432	125.676	61.4107	0.488643	0.00589229	0.118267
LOC_Os09g38510	purine permease, putative, expressed	28.4351	41.056	15.8142	0.385187	0.00590807	0.11843
LOC_Os02g38120	BTBN3 - Bric-a-Brac, Tramtrack, Broad Complex BTB domain with non-phototropic hypocotyl 3 NPH3 domain, expressed	227.882	342.383	113.38	0.331151	0.00590731	0.11843
LOC_Os01g57870	disease resistance protein RPS2, putative, expressed	124.317	79.3679	169.266	2.13268	0.00592179	0.118628
LOC_Os08g10260	NBS-LRR disease resistance protein, putative, expressed	240.396	160.632	320.16	1.99312	0.00593032	0.118722
LOC_Os08g09740	OsFBX274 - F-box domain containing protein, expressed	5.78757	1.34148	10.2337	7.62867	0.00593835	0.118799
LOC_Os04g48020	3-hexulose-6-phosphate isomerase, putative, expressed	101.799	137.812	65.7853	0.477354	0.00594187	0.118799
LOC_Os03g57349	expressed protein	312.36	408.49	216.229	0.529339	0.00595402	0.118965
LOC_Os02g02520	expressed protein	932.855	1221.66	644.047	0.527189	0.0059585	0.118977
LOC_Os08g01950	transferase family protein, putative, expressed	53.9642	27.5337	80.3946	2.91986	0.0059737	0.119204
LOC_Os09g19970	expressed protein	53.3841	14.7687	91.9995	6.22935	0.00598385	0.119285
LOC_Os03g59264	calreticulin family protein, expressed	270.042	353.882	186.202	0.526169	0.00598548	0.119285
LOC_Os01g45274	carbonic anhydrase, chloroplast precursor, putative, expressed	7161.98	10356.7	3967.26	0.383062	0.00600641	0.119625
LOC_Os06g47940	nifU, putative, expressed	574.588	750.576	398.601	0.53106	0.0060217	0.119767
LOC_Os10g22460	expressed protein	759.605	999.675	519.534	0.519703	0.0060252	0.119767
LOC_Os02g07480	transglycosylase SLT domain containing protein, expressed	37.2649	52.4025	22.1274	0.422259	0.0060247	0.119767
LOC_Os02g46850	oligopeptide transporter, putative, expressed	663.688	464.612	862.764	1.85696	0.00603627	0.119833
LOC_Os11g34110	heparan-alpha-glucosaminide N-acetyltransferase, putative, expressed	52.7343	85.8206	19.648	0.228942	0.00603582	0.119833
LOC_Os01g04570	Ser/Thr protein kinase, putative, expressed	58.7503	36.636	80.8646	2.20724	0.00607832	0.120513
LOC_Os11g04490	astaxanthin synthase KC28, putative, expressed	298.221	396.747	199.696	0.503334	0.00607595	0.120513
LOC_Os01g11550	TCP family transcription factor, putative, expressed	33.6425	48.7093	18.5758	0.38136	0.00608287	0.120526
LOC_Os02g58790	cell division inhibitor, putative, expressed	239.388	328.558	150.219	0.457207	0.00609595	0.120665
LOC_Os04g31290	helix-loop-helix DNA-binding domain containing protein, expressed	45.3725	86.543	4.20201	0.048554	0.0060977	0.120665
LOC_Os04g39900	Os4bglu13 - beta-glucosidase homologue, similar to Os4Bglu12 exoglucanase/b-glucosidase, expressed	768.458	519.883	1017.03	1.95627	0.0061296	0.120881
LOC_Os07g25410	peptidase, M24 family protein, putative, expressed	220.79	286.686	154.894	0.540293	0.00613645	0.120881
LOC_Os06g47130	C2 domain containing protein, expressed	228.246	296.702	159.79	0.538555	0.0061389	0.120881
LOC_Os05g39230	low photochemical bleaching 1 protein, putative, expressed	390.524	510.589	270.458	0.529698	0.00613993	0.120881
LOC_Os04g39060	CRS1/YhbY domain containing protein, expressed	223.33	293.533	153.127	0.521669	0.00613018	0.120881
LOC_Os03g56840	GTP-binding protein, putative, expressed	121.736	162.618	80.8538	0.4972	0.00613408	0.120881
LOC_Os06g39900	agenet domain containing protein, putative, expressed	333.727	447.92	219.535	0.49012	0.00612003	0.120881
LOC_Os06g11330	OsMADS55 - MADS-box family gene with MIKCc type-box, expressed	27.3048	45.5199	9.08972	0.199687	0.00611566	0.120881
LOC_Os04g06520	expressed protein	166.192	60.7032	271.68	4.47555	0.0061787	0.121567
LOC_Os03g54000	oligopeptide transporter, putative, expressed	8033.87	11237.5	4830.24	0.429832	0.00618515	0.121616
LOC_Os03g16400	expressed protein	414.215	287.099	541.331	1.88552	0.0062228	0.122279
LOC_Os05g45840	GTPase-activating protein, putative, expressed	430.233	299.646	560.821	1.87161	0.00623956	0.12253
LOC_Os03g20210	aspartic proteinase nepenthesin precursor, putative, expressed	28.29	14.8134	41.7665	2.81951	0.00625269	0.12271
LOC_Os02g37290	heavy metal associated domain containing protein, expressed	305.652	206.849	404.454	1.95531	0.00626601	0.122835
LOC_Os03g15080	expressed protein	525.339	362.164	688.514	1.90111	0.00626703	0.122835
LOC_Os12g41200	KIP1, putative, expressed	48.0528	72.1798	23.9259	0.331476	0.00629578	0.123321
LOC_Os07g09190	transketolase, putative, expressed	321.336	140.553	502.119	3.57246	0.00633269	0.123965
LOC_Os11g45710	Os11bglu36 SFR2 homologue, expressed	872.311	1181.55	563.069	0.476551	0.00634602	0.124147
LOC_Os04g32920	potassium transporter, putative, expressed	2783.18	1877.85	3688.51	1.96422	0.00635626	0.124148
LOC_Os03g47034	expressed protein	193.932	132.473	255.391	1.92787	0.00635812	0.124148
LOC_Os01g43460	C4-dicarboxylate transporter/malic acid transport protein, expressed	494.71	340.017	649.404	1.90992	0.00635139	0.124148
LOC_Os11g39310	NB-ARC domain containing protein, expressed	252.165	331.086	173.244	0.523261	0.00636381	0.124181
LOC_Os02g22130	expressed protein	717.035	490.993	943.077	1.92076	0.00638761	0.124566
LOC_Os12g39400	ZOS12-09 - C2H2 zinc finger protein, expressed	46.9671	20.1669	73.7673	3.65783	0.00641906	0.124825
LOC_Os01g12420	receptor-like protein kinase, putative, expressed	36.7769	21.7502	51.8036	2.38176	0.00641257	0.124825
LOC_Os01g24430	expressed protein	46.1241	28.4469	63.8014	2.24283	0.0064114	0.124825
LOC_Os01g61190	exo70 exocyst complex subunit, putative, expressed	131.009	88.6644	173.354	1.95517	0.00642512	0.124825
LOC_Os05g49990	expressed protein	50.2134	70.1452	30.2817	0.4317	0.00641921	0.124825
LOC_Os07g44160	retrotransposon protein, putative, unclassified, expressed	25.893	38.6133	13.1726	0.341141	0.00642216	0.124825
LOC_Os10g25430	Ser/Thr protein phosphatase family protein, putative, expressed	403.345	534.156	272.534	0.510215	0.00643086	0.124858
LOC_Os06g46950	EF hand family protein, putative, expressed	368.674	259.529	477.819	1.8411	0.00644042	0.124965
LOC_Os01g04800	B3 DNA binding domain containing protein, expressed	1599.25	1176.31	2022.18	1.71909	0.00644585	0.124992
LOC_Os11g27540	CRP7 - Cysteine-rich family protein precursor, expressed	53.8506	80.2393	27.4619	0.34225	0.00646447	0.125274
LOC_Os05g09240	AGAP006957-PA, putative	3.12737	0	6.25474	Inf	0.00652288	0.126248
LOC_Os04g57540	adenylate kinase, putative, expressed	756.615	513.931	999.298	1.94442	0.00652194	0.126248
LOC_Os01g38650	expressed protein	5.85063	0.723897	10.9774	15.1643	0.00655286	0.126353
LOC_Os08g34800	expressed protein	54.3097	29.5405	79.0789	2.67696	0.00654737	0.126353
LOC_Os03g58110	uncharacterized protein At4g06744 precursor, putative, expressed	963.496	549.651	1377.34	2.50585	0.00654146	0.126353
LOC_Os02g13510	receptor-like protein kinase 5 precursor, putative, expressed	3860.3	2729.88	4990.72	1.82818	0.00653801	0.126353
LOC_Os04g38480	BRASSINOSTEROID INSENSITIVE 1-associated receptor kinase 1 precursor, putative, expressed	2201.65	1560.15	2843.16	1.82236	0.00654952	0.126353
LOC_Os10g34083	expressed protein	190.799	248.639	132.958	0.534746	0.00654673	0.126353
LOC_Os03g50880	class I glutamine amidotransferase, putative, expressed	108.725	71.9243	145.526	2.02332	0.00658464	0.126856
LOC_Os12g24084	expressed protein	13.7262	21.4899	5.96254	0.277458	0.00658715	0.126856
LOC_Os08g15650	expressed protein	438.496	284.618	592.373	2.08129	0.00660002	0.127025
LOC_Os09g37930	expressed protein	96.5582	128.316	64.8005	0.505008	0.00660558	0.127053
LOC_Os03g03880	protein kinase, putative, expressed	302.671	388.766	216.576	0.557085	0.00661513	0.127157
LOC_Os04g37430	lipoxygenase protein, putative, expressed	1295.55	939.77	1651.34	1.75717	0.00662518	0.127192
LOC_Os01g13120	aquaporin protein, putative, expressed	187.86	307.927	67.7941	0.220163	0.00662501	0.127192
LOC_Os04g55270	hypothetical protein	48.7043	67.3237	30.0848	0.446868	0.0066438	0.12747
LOC_Os03g61800	polygalacturonase, putative, expressed	99.9165	132.956	66.8766	0.502996	0.00665933	0.12761
LOC_Os12g32280	SWIB/MDM2 domain containing protein, expressed	106.802	145.629	67.9748	0.466768	0.00665644	0.12761
LOC_Os08g40160	thylakoid lumen protein, chloroplast precursor, putative, expressed	1229.25	1584.64	873.854	0.551452	0.00666802	0.127697
LOC_Os12g41550	expressed protein	3.09272	0	6.18543	Inf	0.00670497	0.128325
LOC_Os10g38080	OsSub61 - Putative Subtilisin homologue, expressed	227.155	410.834	43.4774	0.105827	0.00671227	0.128385
LOC_Os08g33150	MYB family transcription factor, putative, expressed	46.6489	19.8253	73.4724	3.70599	0.00672322	0.128515
LOC_Os07g47990	peroxidase precursor, putative, expressed	402.548	287.468	517.628	1.80065	0.00674208	0.128796
LOC_Os01g72680	disease resistance protein RPS2, putative	11.8244	0.803962	22.8448	28.4153	0.00676012	0.128822
LOC_Os10g02276	OsWAK96 - OsWAK receptor-like protein kinase	6.48652	0.851712	12.1213	14.2317	0.00675539	0.128822
LOC_Os10g40360	proline oxidase, mitochondrial precursor, putative, expressed	722.352	423.588	1021.12	2.41064	0.00674775	0.128822
LOC_Os01g10040	cytochrome P450, putative, expressed	659.631	883.651	435.61	0.492966	0.0067585	0.128822
LOC_Os01g05640	receptor-like protein kinase 5 precursor, putative, expressed	35.6095	18.5221	52.6968	2.84508	0.00677293	0.128964
LOC_Os01g49160	MYB family transcription factor, putative, expressed	60.0571	34.4969	85.6174	2.48189	0.00677731	0.128964
LOC_Os03g19427	nicotianamine synthase, putative, expressed	132.652	258.048	7.25598	0.0281187	0.00678009	0.128964
LOC_Os12g43970	hydrolase, alpha/beta fold family domain containing protein, expressed	55.6826	31.7121	79.653	2.51175	0.00680016	0.129266
LOC_Os04g58734	expressed protein	283.352	203.893	362.811	1.77942	0.00683857	0.129916
LOC_Os08g34190	stromal cell-derived factor 2-like protein precursor, putative, expressed	1129.02	796.667	1461.37	1.83435	0.00684872	0.130029
LOC_Os05g48210	expressed protein	217.174	139.04	295.309	2.12392	0.00686324	0.130082
LOC_Os11g03420	ZF-HD protein dimerisation region containing protein, expressed	77.2962	49.6226	104.97	2.11537	0.00686554	0.130082
LOC_Os01g04409	OsWAK1 - OsWAK receptor-like cytoplasmic kinase OsWAK-RLCK, expressed	901.536	628.326	1174.75	1.86964	0.00686697	0.130082
LOC_Os05g44020	acetyltransferase, GNAT family, putative, expressed	360.429	471.111	249.747	0.530123	0.00686878	0.130082
LOC_Os12g34500	expressed protein	720.078	1030.28	409.873	0.397825	0.00687256	0.130082
LOC_Os06g19070	cytochrome P450, putative, expressed	498.493	259.53	737.457	2.84151	0.00689336	0.130396
LOC_Os06g12460	CSLA3 - cellulose synthase-like family A; mannan synthase, expressed	262.19	113.969	410.412	3.60108	0.0069012	0.130464
LOC_Os10g41000	retrotransposon protein, putative, unclassified, expressed	44.6382	25.7855	63.4909	2.46227	0.00691761	0.130694
LOC_Os08g44590	gibberellin 20 oxidase 2, putative, expressed	243.628	161.109	326.146	2.02438	0.00693552	0.130952
LOC_Os12g01490	MYB family transcription factor, putative, expressed	231.773	143.579	319.968	2.22852	0.00694114	0.130979
LOC_Os02g50470	expressed protein	512.55	289.386	735.715	2.54233	0.00695509	0.131002
LOC_Os12g10320	plant-specific domain TIGR01627 family protein, expressed	184.536	245.059	124.014	0.506057	0.00695349	0.131002
LOC_Os06g02400	OsFBO18 - F-box and other domain containing protein	42.086	59.2209	24.9511	0.421322	0.00694669	0.131002
LOC_Os02g17780	ent-kaurene synthase, chloroplast precursor, putative, expressed	55.4294	78.5745	32.2844	0.410876	0.00697132	0.131227
LOC_Os10g38090	cytochrome P450, putative, expressed	132.146	69.5679	194.723	2.79904	0.0069876	0.131328
LOC_Os09g18594	protein kinase domain containing protein, expressed	3025.78	1720.82	4330.75	2.51669	0.00699369	0.131328
LOC_Os01g04900	peptidase M50 family protein, putative, expressed	367.514	480.725	254.303	0.528999	0.00699308	0.131328
LOC_Os08g15149	oxidoreductase, 2OG-Fe oxygenase family protein	104.013	141.745	66.2822	0.467617	0.0069927	0.131328
LOC_Os06g07600	uncharacterized glycosyltransferase, putative, expressed	825.79	580.362	1071.22	1.84578	0.00700919	0.131539
LOC_Os11g04350	cell death associated protein, putative, expressed	3.03316	0	6.06631	Inf	0.00703462	0.131773
LOC_Os03g10100	transporter family protein, putative, expressed	618.364	257.126	979.601	3.80981	0.00704558	0.131773
LOC_Os11g12530	receptor-like protein kinase 5 precursor, putative, expressed	1040.04	1352.04	728.033	0.538471	0.00703859	0.131773
LOC_Os01g68450	expressed protein	2391.16	3211.16	1571.17	0.489283	0.00704723	0.131773
LOC_Os03g64150	MATE efflux family protein, putative, expressed	44.1318	61.9377	26.3259	0.425039	0.00704406	0.131773
LOC_Os09g26810	chlorophyll A-B binding protein, putative, expressed	74.9647	131.78	18.1493	0.137724	0.00703374	0.131773
LOC_Os03g49380	lipoxygenase, putative, expressed	1775.02	984.46	2565.58	2.60608	0.00707839	0.132039
LOC_Os09g12540	chlorophyll A-B binding protein, putative, expressed	748.128	971.097	525.16	0.540791	0.00707854	0.132039
LOC_Os09g11520	DUF565 domain containing protein, putative, expressed	97.8101	132.314	63.3065	0.478457	0.0070712	0.132039
LOC_Os04g21350	flowering promoting factor-like 1, putative, expressed	625.537	869.125	381.948	0.439462	0.00707545	0.132039
LOC_Os05g14180	OsIAA17 - Auxin-responsive Aux/IAA gene family member, expressed	1131.71	1594.77	668.659	0.419283	0.00709193	0.132209
LOC_Os03g48780	Cupin domain containing protein, expressed	130.782	203.076	58.4875	0.288007	0.00710256	0.132327
LOC_Os10g31320	retrotransposon protein, putative, unclassified, expressed	1056.26	751.958	1360.56	1.80936	0.00716935	0.133491
LOC_Os10g06090	OsWAK104 - OsWAK receptor-like protein kinase	3.45114	0	6.90227	Inf	0.00718659	0.133731
LOC_Os07g16340	expressed protein	4.03832	0.361949	7.71468	21.3143	0.00719619	0.133829
LOC_Os10g15300	expressed protein	802.374	1071.81	532.941	0.497236	0.0072057	0.133926
LOC_Os12g34320	S-locus-like receptor protein kinase, putative, expressed	251.021	104.339	397.704	3.81166	0.0072332	0.134222
LOC_Os04g59480	POT family protein, expressed	170.662	112.546	228.777	2.03274	0.00722827	0.134222
LOC_Os03g12020	50S ribosomal protein L15, chloroplast precursor, putative, expressed	146.161	222.571	69.7499	0.313382	0.00723468	0.134222
LOC_Os03g21640	expressed protein	487.478	333.296	641.66	1.9252	0.00725679	0.134551
LOC_Os08g13840	OsWRKY44 - Superfamily of TFs having WRKY and zinc finger domains, expressed	262.05	188.846	335.254	1.77528	0.00726154	0.134558
LOC_Os09g28354	CPuORF39 - conserved peptide uORF-containing transcript, expressed	424.029	281.741	566.317	2.01006	0.00728663	0.134781
LOC_Os11g02090	expressed protein	60.8084	83.4863	38.1305	0.456727	0.0072821	0.134781
LOC_Os09g27590	expressed protein	34.0409	49.0975	18.9842	0.386664	0.00728583	0.134781
LOC_Os06g40230	hypothetical protein	13.1832	20.9431	5.42327	0.258953	0.00729827	0.134915
LOC_Os01g07090	5-azacytidine resistance protein azr1, putative, expressed	744.952	979.973	509.931	0.520352	0.00730746	0.135005
LOC_Os04g45000	short-chain dehydrogenase/reductase, putative, expressed	497.72	634.262	361.178	0.569445	0.0073158	0.135078
LOC_Os12g06060	amino acid permease family protein, putative, expressed	90.0413	55.3612	124.721	2.25287	0.00732545	0.135175
LOC_Os04g29580	OsWAK37 - OsWAK short gene, expressed	90.2709	17.9106	162.631	9.08018	0.00733581	0.135285
LOC_Os04g46970	glucosyltransferase, putative, expressed	826.026	395.551	1256.5	3.17658	0.00736911	0.135783
LOC_Os02g12750	tetraspanin family protein, putative, expressed	151.612	199.83	103.393	0.517402	0.00737157	0.135783
LOC_Os06g12630	glutathione S-transferase, N-terminal domain containing protein, expressed	564.534	794.889	334.179	0.420409	0.0073789	0.135837
LOC_Os08g42910	peptidase, M24 family protein, putative, expressed	176.021	106.534	245.507	2.30449	0.00739626	0.135914
LOC_Os05g24010	receptor protein kinase-like, putative, expressed	714.529	495.294	933.765	1.88527	0.00739317	0.135914
LOC_Os05g40180	serine/threonine-protein kinase stt7, chloroplast precursor, putative, expressed	1330.88	1887.44	774.329	0.410254	0.00739189	0.135914
LOC_Os03g09140	ras-related protein, putative, expressed	290.973	200.216	381.729	1.90658	0.0074032	0.13596
LOC_Os07g36544	serine/threonine-protein kinase receptor precursor, putative, expressed	558.935	248.647	869.224	3.49582	0.00747405	0.13718
LOC_Os11g38810	mannose-6-phosphate isomerase, putative, expressed	974.267	621.452	1327.08	2.13546	0.00750608	0.137686
LOC_Os02g28310	conserved hypothetical protein	14.2444	22.5342	5.95455	0.264245	0.00751869	0.137835
LOC_Os05g34700	GDSL-like lipase/acylhydrolase, putative, expressed	11.3714	4.42023	18.3225	4.14516	0.00754372	0.138212
LOC_Os08g07660	expressed protein	321.438	221.762	421.115	1.89895	0.00756857	0.138479
LOC_Os01g48380	PPR repeat domain containing protein, putative, expressed	587.354	753.213	421.494	0.559596	0.00757176	0.138479
LOC_Os07g04940	uncharacterized PE-PGRS family protein PE_PGRS54 precursor, putative	5.38345	9.89259	0.874317	0.088381	0.00756727	0.138479
LOC_Os06g19110	cadmium tolerance factor, putative, expressed	187.8	352.525	23.0737	0.0654525	0.0076119	0.139131
LOC_Os07g46930	sex determination protein tasselseed-2, putative, expressed	13.4097	2.93858	23.8807	8.12663	0.00763379	0.139449
LOC_Os10g42030	expressed protein	41.6787	8.65268	74.7048	8.63372	0.0076406	0.139475
LOC_Os11g18366	cycloartenol synthase, putative, expressed	16.6453	25.5836	7.70708	0.301251	0.00764426	0.139475
LOC_Os11g30360	expressed protein	11.0552	3.88118	18.2292	4.69684	0.00765601	0.139607
LOC_Os11g04860	anthocyanin 5-O-glucosyltransferase, putative, expressed	100.912	136.777	65.0471	0.47557	0.00766486	0.139686
LOC_Os01g58670	conserved hypothetical protein	111.876	208.771	14.9821	0.0717635	0.00767385	0.139767
LOC_Os03g18250	hypothetical protein	247.425	435.876	58.9734	0.135298	0.00768731	0.13993
LOC_Os04g55680	indole-3-acetate beta-glucosyltransferase, putative, expressed	36.6868	21.1126	52.2611	2.47535	0.00770145	0.140022
LOC_Os05g27730	OsWRKY53 - Superfamily of TFs having WRKY and zinc finger domains, expressed	4171.93	3023.79	5320.07	1.75941	0.00770056	0.140022
LOC_Os04g15820	expressed protein	71.432	96.6283	46.2356	0.478489	0.00771104	0.140114
LOC_Os02g02120	OsWAK11 - OsWAK receptor-like protein kinase	298.993	153.185	444.8	2.90367	0.00773294	0.14043
LOC_Os04g56120	protein kinase domain containing protein, expressed	8.64653	2.74152	14.5515	5.30784	0.0077559	0.140598
LOC_Os05g10370	acid phosphatase, putative, expressed	17.3332	8.78357	25.8828	2.94673	0.00775298	0.140598
LOC_Os08g07630	expressed protein	153.909	104.144	203.675	1.95572	0.00774733	0.140598
LOC_Os08g25900	PsbP, putative, expressed	238.329	314.53	162.128	0.515461	0.00776498	0.140679
LOC_Os03g48030	integral membrane HPP family protein, putative, expressed	92.1618	166.767	17.5561	0.105273	0.00776946	0.140679
LOC_Os02g37109	vegetative cell wall protein gp1 precursor, putative, expressed	36.1003	53.5359	18.6648	0.34864	0.00778159	0.140816
LOC_Os06g19260	cadmium tolerance factor, putative, expressed	111.33	50.3911	172.269	3.41864	0.00779705	0.141013
LOC_Os04g53720	SNF2 family N-terminal domain containing protein, expressed	117.464	75.9136	159.014	2.09467	0.00781614	0.141276
LOC_Os01g65400	DNA polymerase I, putative, expressed	150.549	195.87	105.228	0.537231	0.0078208	0.141278
LOC_Os05g33510	peptide methionine sulfoxide reductase msrB, putative, expressed	1188.28	1535.45	841.116	0.547799	0.00783888	0.141521
LOC_Os11g15230	expressed protein	231.975	143.731	320.219	2.22791	0.00788086	0.142175
LOC_Os02g48110	DnaK family protein, putative, expressed	2433.52	1754.51	3112.52	1.77401	0.00788432	0.142175
LOC_Os09g09570	hypothetical protein	6.24274	1.48165	11.0038	7.42675	0.00793149	0.142943
LOC_Os05g08830	expressed protein	4.74429	0.629936	8.85864	14.0628	0.00793759	0.142963
LOC_Os05g46240	green ripe-like, putative, expressed	67.0775	44.1979	89.957	2.03532	0.00794185	0.142963
LOC_Os11g45740	MYB family transcription factor, putative, expressed	652.223	349.002	955.444	2.73765	0.0079505	0.143035
LOC_Os11g07960	transferase family protein, putative, expressed	176.983	232.598	121.367	0.521789	0.00796259	0.143169
LOC_Os04g37700	expressed protein	24.8061	10.0959	39.5162	3.91406	0.00797425	0.143212
LOC_Os02g44599	expressed protein	640.208	461.031	819.385	1.77729	0.00797357	0.143212
LOC_Os02g22100	OsRhmbd6 - Putative Rhomboid homologue, expressed	2126.25	2877.39	1375.12	0.477905	0.0079827	0.14328
LOC_Os02g15950	OsFBK5 - F-box domain and kelch repeat containing protein, expressed	148.576	196.266	100.886	0.514026	0.00800676	0.143629
LOC_Os03g45280	dehydrin, putative, expressed	2844.33	3624.53	2064.13	0.569488	0.00803923	0.144128
LOC_Os01g70130	protein kinase domain containing protein, expressed	720.607	489.923	951.291	1.94171	0.00805796	0.14438
LOC_Os05g49970	translation initiation factor IF-2, chloroplast precursor, putative, expressed	2227.15	2868.01	1586.29	0.553098	0.00806543	0.14443
LOC_Os08g02390	RNA recognition motif containing protein, putative, expressed	280.902	400.427	161.377	0.403013	0.00807046	0.144436
LOC_Os02g06610	hypothetical protein	29.9858	42.3315	17.6402	0.416715	0.00810244	0.144924
LOC_Os06g49220	peptide transporter, putative, expressed	376.845	506.284	247.407	0.488672	0.00812115	0.145175
LOC_Os02g36840	cytokinin-O-glucosyltransferase 2, putative, expressed	86.5848	57.6347	115.535	2.00461	0.00812588	0.145176
LOC_Os11g06780	serine/threonine-protein kinase BRI1-like 1 precursor, putative, expressed	347.045	187.114	506.976	2.70944	0.00813901	0.145326
LOC_Os01g72205	proline synthetase co-transcribed bacterial homolog protein, putative, expressed	311.908	430.987	192.83	0.447415	0.00815388	0.145507
LOC_Os03g62670	expressed protein	107.048	210.53	3.56658	0.016941	0.00817256	0.145756
LOC_Os02g03720	expressed protein	501.766	654.911	348.621	0.532318	0.00818702	0.14593
LOC_Os11g07850	Protein-tyrosine phosphatase domain containing protein, expressed	599.43	434.521	764.34	1.75904	0.00819801	0.146042
LOC_Os06g05160	sulfate transporter, putative, expressed	513.373	652.496	374.25	0.573567	0.00820526	0.146087
LOC_Os01g27880	sucrose-phosphatase, putative, expressed	192.228	254.421	130.034	0.511097	0.00822685	0.146302
LOC_Os06g41880	OsSub51 - Putative Subtilisin homologue, expressed	45.335	62.141	28.529	0.459101	0.00822433	0.146302
LOC_Os03g15020	beta-galactosidase precursor, putative, expressed	1732.17	1251.52	2212.81	1.7681	0.00826213	0.146845
LOC_Os06g46900	phosphosulfolactate synthase-related protein, putative, expressed	215.147	283.147	147.147	0.519684	0.00827829	0.147046
LOC_Os06g47820	protein kinase domain containing protein, expressed	12.0591	19.4769	4.64122	0.238294	0.00828296	0.147046
LOC_Os03g55420	peroxidase precursor, putative, expressed	78.3587	52.2099	104.508	2.00168	0.0083635	0.148294
LOC_Os03g04410	aconitate hydratase protein, putative, expressed	2440.49	1720.35	3160.64	1.83721	0.00837129	0.148294
LOC_Os07g26000	OsFBX235 - F-box domain containing protein, expressed	582.144	749.693	414.594	0.553018	0.00836494	0.148294
LOC_Os11g01439	chloroplast unusual positioning protein, putative, expressed	6030.68	7779.73	4281.63	0.550357	0.00837726	0.148294
LOC_Os03g10010	hypothetical protein	53.2005	82.34	24.061	0.292215	0.00837383	0.148294
LOC_Os01g21820	preprotein translocase subunit secA, chloroplast precursor, putative, expressed	1110.12	1441.69	778.558	0.540032	0.00842855	0.149117
LOC_Os01g57410	pentatricopeptide repeat domain containing protein, putative, expressed	99.9012	130.894	68.9084	0.526444	0.00843875	0.14918
LOC_Os05g50330	expressed protein	115.836	167.782	63.891	0.380798	0.00844175	0.14918
LOC_Os04g31700	methylisocitrate lyase 2, putative, expressed	683.706	482.443	884.968	1.83435	0.00845854	0.149367
LOC_Os02g49820	RNA recognition motif family protein, expressed	104.166	136.807	71.5246	0.522813	0.00846202	0.149367
LOC_Os03g26990	VQ domain containing protein, putative, expressed	109.606	61.4128	157.799	2.56949	0.00849075	0.149617
LOC_Os03g10950	protein phosphatase 2C, putative, expressed	264.188	177.669	350.706	1.97392	0.00848167	0.149617
LOC_Os01g73430	RNA polymerase IV largest subunit, putative	99.3626	134.105	64.62	0.481861	0.00848957	0.149617
LOC_Os02g42850	MYB family transcription factor, putative, expressed	64.1137	35.3562	92.8712	2.62673	0.00852308	0.149868
LOC_Os07g12890	metal cation transporter, putative, expressed	568.982	375.579	762.386	2.02989	0.00852133	0.149868
LOC_Os11g33090	amidase, putative, expressed	262.144	179.987	344.3	1.91291	0.00851914	0.149868
LOC_Os10g35644	expressed protein	99.3972	158.137	40.6574	0.257103	0.00852436	0.149868
LOC_Os06g38780	receptor-like protein kinase 2 precursor, putative, expressed	53.6545	33.9394	73.3696	2.16178	0.00855501	0.150235
LOC_Os12g33100	guanylate kinase, putative, expressed	423.045	312.39	533.699	1.70844	0.00855317	0.150235
LOC_Os01g05080	thylakoid lumenal protein, putative, expressed	331.654	431.944	231.363	0.535631	0.00856346	0.150298
LOC_Os01g46430	glycosyl transferase, group 1 domain containing protein, expressed	10.0554	3.81501	16.2959	4.27152	0.00857302	0.150381
LOC_Os06g05910	methyltransferase domain containing protein, expressed	153.829	106.632	201.027	1.88523	0.00857908	0.150402
LOC_Os03g56490	DNA topoisomerase IV subunit A, putative	7.4333	0.723897	14.1427	19.5369	0.00858945	0.150415
LOC_Os04g49540	expressed protein	60.2952	81.8691	38.7212	0.472965	0.00858959	0.150415
LOC_Os08g44290	RNA recognition motif containing protein, putative, expressed	848.294	1100.18	596.405	0.542096	0.00859661	0.150453
LOC_Os05g35930	expressed protein	64.0025	32.507	95.498	2.93777	0.00860808	0.150568
LOC_Os08g40420	ternary complex factor MIP1, putative, expressed	31.6492	45.9384	17.3599	0.377894	0.00864823	0.151185
LOC_Os10g04290	transposon protein, putative, CACTA, En/Spm sub-class	18.8852	8.96841	28.8021	3.2115	0.00866617	0.151327
LOC_Os03g27590	OsSCP18 - Putative Serine Carboxypeptidase homologue, expressed	1176.15	753.119	1599.19	2.12343	0.00866518	0.151327
LOC_Os11g09280	OsPDIL1-1 protein disulfide isomerase PDIL1-1, expressed	3709.6	2603.25	4815.96	1.84998	0.00868786	0.15162
LOC_Os03g03700	MLO domain containing protein, putative, expressed	276.337	192.191	360.483	1.87564	0.0087038	0.151813
LOC_Os06g33970	VQ domain containing protein, putative, expressed	753.08	423.611	1082.55	2.55553	0.00872742	0.151967
LOC_Os04g46980	cis-zeatin O-glucosyltransferase, putative, expressed	178.692	124.647	232.738	1.86717	0.00873233	0.151967
LOC_Os01g66170	SNARE associated Golgi protein, putative, expressed	1107.69	1467.85	747.531	0.50927	0.00871805	0.151967
LOC_Os12g02380	elongation factor P, putative, expressed	25.569	37.1255	14.0125	0.377435	0.00873109	0.151967
LOC_Os04g58390	allantoinase, putative, expressed	346.167	250.533	441.8	1.76344	0.00875345	0.152163
LOC_Os05g33500	mTERF domain containing protein, expressed	391.073	502.975	279.171	0.55504	0.00875344	0.152163
LOC_Os08g36500	nitrate reductase, putative, expressed	2277.71	2894.88	1660.55	0.573614	0.00878131	0.152562
LOC_Os04g45900	transposon protein, putative, unclassified, expressed	937.649	666.947	1208.35	1.81177	0.00881513	0.153063
LOC_Os12g05870	Cupin domain containing protein	5.9833	1.29373	10.6729	8.24972	0.00885003	0.153583
LOC_Os07g04560	no apical meristem protein, putative	21.1068	8.14296	34.0706	4.18405	0.00888494	0.154102
LOC_Os01g07630	BRASSINOSTEROID INSENSITIVE 1-associated receptor kinase 1 precursor, putative, expressed	116.591	155.085	78.0965	0.503571	0.00889606	0.154208
LOC_Os12g43340	actin-depolymerizing factor, putative, expressed	871.573	1154.1	589.047	0.510396	0.00890549	0.154285
LOC_Os02g35620	expressed protein	1344.31	1740.72	947.898	0.544544	0.00892783	0.154499
LOC_Os07g25540	flavin monooxygenase, putative, expressed	9.69981	17.2466	2.15299	0.124835	0.0089246	0.154499
LOC_Os12g42430	IQ calmodulin-binding motif domain containing protein, expressed	126.564	174.7	78.427	0.448923	0.00895169	0.154825
LOC_Os11g47530	glycosyl hydrolase, putative, expressed	60.3291	29.2847	91.3735	3.12018	0.00897205	0.154938
LOC_Os04g55410	FGGY family of carbohydrate kinases, putative, expressed	1188.39	833.181	1543.6	1.85266	0.00897808	0.154938
LOC_Os12g18120	zinc finger C-x8-C-x5-C-x3-H type family protein, expressed	676.83	477.018	876.642	1.83776	0.00897919	0.154938
LOC_Os06g09610	peroxiredoxin, putative, expressed	1325.67	1776.38	874.963	0.492552	0.00898329	0.154938
LOC_Os10g25090	STRUBBELIG-RECEPTOR FAMILY 6 precursor, putative, expressed	58.0844	86.2073	29.9614	0.347551	0.00896704	0.154938
LOC_Os08g12840	FabA-like domain containing protein, expressed	89.9359	60.8258	119.046	1.95716	0.00903878	0.155808
LOC_Os10g41430	cyclin, putative, expressed	10.7397	4.19691	17.2826	4.11792	0.00904438	0.155818
LOC_Os02g56940	expressed protein	437.042	600.477	273.606	0.455647	0.00907149	0.156197
LOC_Os10g01110	OsSCP44 - Putative Serine Carboxypeptidase homologue, expressed	612.149	789.144	435.154	0.551426	0.00907756	0.156215
LOC_Os04g29090	FAD-binding and arabino-lactone oxidase domains containing protein, putative, expressed	30.5179	17.2284	43.8074	2.54275	0.00909838	0.156486
LOC_Os12g35465	expressed protein	214.54	285.589	143.49	0.502436	0.009106	0.156486
LOC_Os02g53350	expressed protein	11.381	18.0861	4.67588	0.258534	0.00910852	0.156486
LOC_Os06g04620	GDP-mannose 4,6 dehydratase 2, putative, expressed	1061.84	761.472	1362.21	1.78892	0.00912308	0.156649
LOC_Os08g02070	OsMADS26 - MADS-box family gene with MIKCc type-box, expressed	117.822	152.365	83.2795	0.546581	0.00913803	0.156819
LOC_Os12g13350	retrotransposon protein, putative, Ty1-copia subclass	307.282	414.676	199.887	0.482032	0.00914797	0.156902
LOC_Os03g19650	PPR2, putative, expressed	538.698	694.991	382.406	0.550232	0.00924061	0.158403
LOC_Os07g04230	mTERF domain containing protein, expressed	234.897	307.337	162.458	0.528599	0.0092538	0.158541
LOC_Os06g38950	ABC transporter, ATP-binding protein, putative, expressed	28.9221	15.6297	42.2144	2.7009	0.00928703	0.159022
LOC_Os04g09920	cytochrome P450, putative, expressed	31.7888	10.3887	53.189	5.11992	0.00931379	0.159155
LOC_Os06g44040	DOMON domain containing protein, expressed	75.7447	46.1313	105.358	2.28387	0.00931709	0.159155
LOC_Os09g30454	OsWAK87 - OsWAK receptor-like protein kinase, expressed	90.1112	56.2965	123.926	2.20131	0.00930949	0.159155
LOC_Os01g69830	OsSPL2 - SBP-box gene family member, expressed	218.962	151.56	286.364	1.88944	0.00932051	0.159155
LOC_Os07g42510	AP2 domain containing protein, expressed	521.92	376.247	667.592	1.77434	0.00931909	0.159155
LOC_Os01g66360	2-C-methyl-D-erythritol 4-phosphate cytidylyltransferase, putative, expressed	106.374	141.758	70.99	0.500782	0.0093282	0.159198
LOC_Os04g52730	NAD dependent epimerase/dehydratase family domain containing protein, expressed	781.066	561.563	1000.57	1.78176	0.00934866	0.159371
LOC_Os03g07920	expressed protein	25.8997	37.5678	14.2317	0.378826	0.00934669	0.159371
LOC_Os05g20100	glycerol-3-phosphate acyltransferase, putative, expressed	18.1438	8.63272	27.6548	3.20349	0.00936664	0.159413
LOC_Os05g30454	thiamin pyrophosphokinase 1, putative, expressed	213.688	140.702	286.675	2.03747	0.0093663	0.159413
LOC_Os07g38030	GRAS family transcription factor domain containing protein, expressed	132.527	175.805	89.2498	0.507663	0.00936262	0.159413
LOC_Os08g31890	conserved hypothetical protein	2.84636	0	5.69271	Inf	0.00937694	0.159501
LOC_Os08g44840	transferase family protein, putative, expressed	6.69572	11.4773	1.91411	0.166773	0.00939802	0.159771
LOC_Os01g22780	GDSL-like lipase/acylhydrolase, putative, expressed	16.8912	25.4052	8.37717	0.329743	0.00940805	0.159854
LOC_Os08g42510	hypothetical protein	3.81406	0.267987	7.36014	27.4645	0.00944023	0.160313
LOC_Os06g33330	powdery mildew resistant protein 5, putative, expressed	41.9188	58.1705	25.6671	0.44124	0.0094457	0.160317
LOC_Os06g05950	expressed protein	541.39	700.597	382.183	0.545511	0.00946317	0.160526
LOC_Os09g38420	cysteinyl-tRNA synthetase, putative, expressed	196.522	259.142	133.903	0.516716	0.00947406	0.160622
LOC_Os07g17220	disease resistance protein, putative, expressed	139.725	93.2253	186.226	1.99759	0.00948671	0.160749
LOC_Os06g03970	receptor-like protein kinase 5 precursor, putative, expressed	13.4408	20.7537	6.12802	0.295274	0.00949915	0.16082
LOC_Os08g41780	triacylglycerol lipase precursor, putative, expressed	79.7811	123.992	35.5704	0.286877	0.00950304	0.16082
LOC_Os10g35050	aquaporin protein, putative, expressed	18.1592	30.46	5.85838	0.19233	0.00950653	0.16082
LOC_Os05g50980	SET domain containing protein, expressed	145.006	189.78	100.232	0.528146	0.00951278	0.160837
LOC_Os06g44170	NAD dependent epimerase/dehydratase family protein, putative, expressed	1792.74	1277.56	2307.92	1.80651	0.00952019	0.160874
LOC_Os08g01140	cytochrome b561, putative, expressed	1329.1	1844.17	814.018	0.4414	0.00955199	0.161324
LOC_Os03g24950	expressed protein	171.744	246.859	96.6298	0.391437	0.00958494	0.161792
LOC_Os06g02144	6-phosphogluconate dehydrogenase, decarboxylating, putative, expressed	3205	2285.55	4124.45	1.80458	0.00959512	0.161875
LOC_Os11g47870	GRAS family transcription factor domain containing protein, expressed	722.883	504.483	941.282	1.86584	0.00960392	0.161935
LOC_Os11g09020	amino acid transporter, putative, expressed	1907.36	1283.67	2531.05	1.97174	0.00961178	0.161979
LOC_Os08g04370	plastocyanin-like domain containing protein, putative, expressed	19.7562	7.47595	32.0365	4.28527	0.00962956	0.162102
LOC_Os04g44750	transporter family protein, putative, expressed	48.7151	29.5005	67.9297	2.30266	0.00963074	0.162102
LOC_Os02g52260	expressed protein	806.685	1151.1	462.27	0.40159	0.0096348	0.162102
LOC_Os06g04230	expressed protein	305.478	218.563	392.393	1.79533	0.0096771	0.162714
LOC_Os03g03990	signal recognition particle 43 kDa protein, chloroplast precursor, putative, expressed	590.763	846.499	335.026	0.395779	0.00968171	0.162714
LOC_Os10g40934	flavonol synthase/flavanone 3-hydroxylase, putative, expressed	1001.69	471.13	1532.25	3.2523	0.00968925	0.162752
LOC_Os10g33130	leucine-rich repeat receptor protein kinase EXS precursor, putative, expressed	642.167	359.343	924.991	2.57412	0.00970922	0.162934
LOC_Os05g36320	expressed protein	101.372	132.93	69.8138	0.525192	0.00971066	0.162934
LOC_Os01g47580	lipid phosphatase protein, putative, expressed	28.1024	12.3952	43.8096	3.5344	0.00974309	0.16339
LOC_Os10g41020	flavonol synthase/flavanone 3-hydroxylase, putative, expressed	77.288	48.1503	106.426	2.21028	0.00976803	0.163719
LOC_Os08g02250	IQ calmodulin-binding motif domain containing protein, expressed	7.8683	13.4101	2.32646	0.173485	0.00980135	0.164189
LOC_Os08g40270	lectin-like protein kinase, putative	139.798	37.6682	241.927	6.42259	0.00985356	0.164884
LOC_Os07g44830	proline-rich family protein, putative, expressed	22.6133	34.4534	10.7731	0.312687	0.00985082	0.164884
LOC_Os08g17390	expressed protein	587.074	866.102	308.046	0.355669	0.00986032	0.164908
LOC_Os02g16140	transposon protein, putative, unclassified	2.51356	5.02713	0	-Inf	0.00988516	0.165234
LOC_Os02g56300	aminotransferase, classes I and II, domain containing protein, expressed	724.032	506.789	941.276	1.85733	0.00990257	0.165346
LOC_Os03g18020	rhodanese-like family protein, putative, expressed	259.735	341.337	178.134	0.521871	0.00990229	0.165346
LOC_Os06g12610	auxin efflux carrier component, putative, expressed	30.8336	19.634	42.0331	2.14083	0.00993859	0.165858
LOC_Os12g42200	ATCHX, putative, expressed	48.4036	27.6383	69.169	2.50265	0.00994497	0.165875
LOC_Os03g62510	amine oxidase, flavin-containing, domain containing protein, expressed	1290.84	1665.31	916.381	0.550278	0.00996483	0.166116
LOC_Os11g37080	h/ACA ribonucleoprotein complex subunit 1-like protein 1, putative, expressed	103.155	69.8604	136.45	1.95317	0.00999628	0.166551
LOC_Os11g29870	OsWRKY72 - Superfamily of TFs having WRKY and zinc finger domains, expressed	362.296	197.467	527.125	2.66943	0.0100194	0.166756
LOC_Os02g57560	tyrosine protein kinase domain containing protein, putative, expressed	273.637	197.637	349.637	1.76909	0.0100185	0.166756
LOC_Os01g49280	zinc finger family protein, putative, expressed	25.775	36.4713	15.0787	0.413441	0.0100301	0.166845
LOC_Os07g15190	3-ketoacyl-CoA synthase 2, putative	17.4179	25.6191	9.21664	0.359756	0.0100609	0.167266
LOC_Os04g31610	OsFBO3 - F-box and other domain containing protein, expressed	93.3261	60.2683	126.384	2.09702	0.0100768	0.16744
LOC_Os04g13364	transposon protein, putative, CACTA, En/Spm sub-class, expressed	7.29098	1.8297	12.7523	6.96959	0.0101004	0.167742
LOC_Os12g39300	cytochrome P450, putative, expressed	69.9827	40.2521	99.7133	2.47722	0.010115	0.167805
LOC_Os01g12220	uncharacterized protein family UPF0016 domain containing protein, expressed	31.455	49.3098	13.6003	0.275814	0.0101131	0.167805
LOC_Os03g62690	pentatricopeptide, putative, expressed	32.0679	44.6617	19.4741	0.436035	0.0101284	0.167937
LOC_Os03g38800	AAA family ATPase, putative, expressed	9.63717	2.88169	16.3926	5.68855	0.0102124	0.169239
LOC_Os04g57720	OsRR6 type-A response regulator, expressed	275.338	203.659	347.018	1.70392	0.0102337	0.16941
LOC_Os04g51820	OsHKT1;1 - Na+ transporter, expressed	269.797	394.064	145.529	0.369301	0.0102319	0.16941
LOC_Os02g53790	adenylate kinase, putative, expressed	335.156	224.168	446.144	1.99022	0.0102493	0.169577
LOC_Os01g61980	expressed protein	13.7971	4.38484	23.2095	5.29312	0.0102875	0.17002
LOC_Os12g11500	resistance protein SlVe1 precursor, putative	12.5021	5.05338	19.9508	3.94801	0.0102925	0.17002
LOC_Os04g15600	receptor kinase, putative, expressed	25.3824	13.5121	37.2527	2.75699	0.010291	0.17002
LOC_Os11g17504	retrotransposon protein, putative, Ty1-copia subclass, expressed	93.054	63.3605	122.747	1.93729	0.0103077	0.170179
LOC_Os08g04480	appr-1-p processing enzyme family protein, putative	4.95021	8.99145	0.908972	0.101093	0.0103703	0.17112
LOC_Os11g47520	glycosyl hydrolase, putative, expressed	5.35607	1.02574	9.6864	9.44335	0.0103845	0.171173
LOC_Os05g41370	TKL_IRAK_DUF26-la.1 - DUF26 kinases have homology to DUF26 containing loci, expressed	28.5672	15.1569	41.9775	2.76953	0.0103804	0.171173
LOC_Os08g01390	phosphatidylinositol-4-phosphate 5-Kinase, putative, expressed	826.036	557.271	1094.8	1.96458	0.0103938	0.171234
LOC_Os06g01850	ferredoxin--NADP reductase, chloroplast precursor, putative, expressed	2272.12	2927.64	1616.6	0.552186	0.0104141	0.171477
LOC_Os04g01470	O-methyltransferase, putative, expressed	5.85816	1.44779	10.2685	7.09253	0.0104425	0.171853
LOC_Os03g25080	OsFBX86 - F-box domain containing protein, expressed	57.5731	79.7297	35.4165	0.444207	0.0104726	0.172257
LOC_Os05g38570	riboflavin biosynthesis protein ribAB, chloroplast precursor, putative, expressed	836.337	1066	606.672	0.56911	0.0104992	0.172602
LOC_Os01g27240	12-oxophytodienoate reductase, putative, expressed	41.7285	25.2587	58.1984	2.30409	0.0105102	0.172691
LOC_Os05g25540	STRUBBELIG-RECEPTOR FAMILY 6 precursor, putative, expressed	2.43653	4.87306	0	-Inf	0.0105181	0.172729
LOC_Os01g04550	expressed protein	361.247	193.241	529.253	2.73882	0.01054	0.172997
LOC_Os11g02100	peroxidase precursor, putative, expressed	12.3749	5.24131	19.5086	3.72208	0.0105534	0.173124
LOC_Os09g26190	CBS domain containing protein, expressed	300.667	390.812	210.521	0.538677	0.0105724	0.173345
LOC_Os01g09990	helix-loop-helix DNA-binding domain containing protein, expressed	33.5281	7.30514	59.7511	8.17933	0.0105898	0.173539
LOC_Os06g01990	phosphoglycolate phosphatase, plasmid, putative, expressed	196.907	126.909	266.906	2.10313	0.0106065	0.173677
LOC_Os03g59040	squalene synthetase, putative, expressed	251.844	319.836	183.851	0.57483	0.0106095	0.173677
LOC_Os08g16830	retrotransposon protein, putative, SINE subclass, expressed	370.971	580.151	161.79	0.278875	0.0106151	0.173677
LOC_Os11g44680	calmodulin binding protein, putative, expressed	174.324	83.6377	265.011	3.16856	0.0106588	0.174298
LOC_Os09g39390	oxidoreductase, aldo/keto reductase family protein, putative, expressed	2366.53	3092.91	1640.15	0.530294	0.0106719	0.174421
LOC_Os02g05470	CCT motif family protein, expressed	1093.4	1571.62	615.175	0.391428	0.0106797	0.174456
LOC_Os12g16520	wall-associated receptor kinase 3 precursor, putative, expressed	30.3317	17.4901	43.1734	2.46845	0.0106972	0.174618
LOC_Os08g44320	low molecular weight protein-tyrosine-phosphatase slr0328, putative, expressed	965.554	1278.56	652.545	0.510374	0.0107015	0.174618
LOC_Os04g08828	cytochrome P450, putative, expressed	26.178	37.6507	14.7053	0.390572	0.0107066	0.174618
LOC_Os05g01680	RCLEA7 - Root cap and Late embryogenesis related family protein precursor, expressed	27.2181	2.47353	51.9626	21.0075	0.0107502	0.175163
LOC_Os01g57540	protein kinase, putative, expressed	53.4216	30.8142	76.029	2.46734	0.0107514	0.175163
LOC_Os04g50940	peptide transporter PTR2, putative, expressed	25.1347	6.72901	43.5404	6.47055	0.0107685	0.17535
LOC_Os05g16930	protein kinase domain containing protein, expressed	54.8581	30.3906	79.3255	2.6102	0.010828	0.176225
LOC_Os05g39090	CAMK_CAMK_like.29 - CAMK includes calcium/calmodulin depedent protein kinases, expressed	315.389	223.11	407.668	1.8272	0.0108555	0.176581
LOC_Os02g02390	S1 RNA binding domain containing protein, expressed	527.784	672.451	383.117	0.569732	0.0109764	0.178418
LOC_Os02g04330	5-AMP-activated protein kinase beta-1 subunit-related, putative, expressed	156.621	206.719	106.522	0.5153	0.01098	0.178418
LOC_Os05g38860	expressed protein	24.6187	5.07334	44.1641	8.70514	0.0109901	0.178487
LOC_Os07g37830	peptidyl-prolyl cis-trans isomerase CYP37, chloroplast precursor, putative, expressed	350.307	453.045	247.569	0.546456	0.0110167	0.178826
LOC_Os02g37309	expressed protein	42.1685	25.211	59.126	2.34525	0.0110553	0.179264
LOC_Os02g58450	uncharacterized ACR, COG1399 family protein, expressed	83.4522	111.219	55.6857	0.500686	0.011052	0.179264
LOC_Os10g31330	retrotransposon protein, putative, unclassified, expressed	3399.68	2536.68	4262.68	1.68042	0.0110658	0.179341
LOC_Os05g12640	BURP domain containing protein, expressed	60.1648	110.592	9.73745	0.0880483	0.0110727	0.179358
LOC_Os01g37870	PPR repeat domain containing protein, putative, expressed	387.556	498.97	276.142	0.553424	0.0110788	0.179362
LOC_Os12g08730	thioredoxin, putative, expressed	5070.77	6502.51	3639.03	0.559635	0.011114	0.179838
LOC_Os11g41034	expressed protein	89.0361	57.9108	120.161	2.07494	0.0112098	0.181294
LOC_Os03g05390	Citrate transporter protein, putative, expressed	5072.85	6431.21	3714.49	0.577572	0.0112336	0.181583
LOC_Os04g44120	collagen triple helix repeat, putative, expressed	18.3971	9.29805	27.4961	2.95719	0.0112618	0.181944
LOC_Os03g19220	expressed protein	17.1795	26.1473	8.2117	0.314055	0.0112831	0.182192
LOC_Os12g08850	expressed protein	4.302	0.361949	8.24206	22.7713	0.0113169	0.182412
LOC_Os04g49950	OsFBX150 - F-box domain containing protein, expressed	883.474	439.496	1327.45	3.0204	0.0113253	0.182412
LOC_Os02g42150	OsWAK14 - OsWAK receptor-like protein kinase, expressed	284.086	167.713	400.458	2.38775	0.0113122	0.182412
LOC_Os03g08999	dehydrogenase, putative, expressed	1152.89	831.041	1474.74	1.77457	0.0113113	0.182412
LOC_Os05g25370	TKL_IRAK_CrRLK1L-1.2 - The CrRLK1L-1 subfamily has homology to the CrRLK1L homolog, expressed	55.9062	84.5658	27.2466	0.322194	0.0113262	0.182412
LOC_Os07g23520	expressed protein	457.985	603.681	312.289	0.517307	0.011349	0.182591
LOC_Os03g54050	anther-specific proline-rich protein APG precursor, putative, expressed	244.521	332.509	156.533	0.470762	0.0113492	0.182591
LOC_Os02g17090	OsSub17 - Putative Subtilisin homologue, expressed	24.5412	10.4963	38.5861	3.67617	0.0113795	0.182731
LOC_Os01g05310	expressed protein	27.2489	12.0118	42.4861	3.53704	0.0114225	0.182731
LOC_Os03g56250	LRR receptor-like protein kinase, putative, expressed	1267.65	734.599	1800.7	2.45126	0.0114229	0.182731
LOC_Os11g37860	stripe rust resistance protein Yr10, putative, expressed	189.316	119.762	258.871	2.16155	0.0113952	0.182731
LOC_Os01g65660	amino acid transporter, putative, expressed	139.468	92.5766	186.36	2.01303	0.0113894	0.182731
LOC_Os03g19580	expressed protein	860.576	632.098	1089.05	1.72292	0.01137	0.182731
LOC_Os03g57310	syntaxin, putative, expressed	717.945	538.392	897.497	1.66699	0.0114063	0.182731
LOC_Os07g01760	aminotransferase, classes I and II, domain containing protein, expressed	5943.78	7663.84	4223.72	0.551123	0.0114129	0.182731
LOC_Os10g21210	hypothetical protein	45.6766	63.6983	27.6548	0.434154	0.0114081	0.182731
LOC_Os04g53230	aminomethyltransferase, putative, expressed	2753.2	3920.05	1586.34	0.404675	0.0114229	0.182731
LOC_Os02g32780	pentatricopeptide, putative, expressed	53.989	78.3047	29.6733	0.378947	0.0113826	0.182731
LOC_Os04g33660	bifunctional monodehydroascorbate reductase and carbonic anhydrasenectarin-3 precursor, putative, expressed	1665.15	2111.1	1219.2	0.577517	0.0114604	0.183235
LOC_Os07g33480	cytochrome P450 domain containing protein, expressed	11.0483	18.1523	3.94427	0.217288	0.0114749	0.183373
LOC_Os08g38210	transcription factor BIM2, putative, expressed	487.376	267.866	706.886	2.63895	0.0114923	0.183555
LOC_Os11g42370	transferase family protein, putative, expressed	4.50651	0.535975	8.47704	15.8161	0.0115351	0.184144
LOC_Os07g22710	CAMK_CAMK_like.32 - CAMK includes calcium/calmodulin depedent protein kinases, expressed	439.9	313.861	565.938	1.80315	0.0115458	0.18422
LOC_Os05g27050	peptide transporter, putative, expressed	240.781	164.962	316.6	1.91923	0.0115518	0.18422
LOC_Os03g16940	glyoxalase family protein, putative, expressed	17.3719	8.95759	25.7863	2.8787	0.0115712	0.184434
LOC_Os02g13870	aquaporin protein, putative, expressed	63.5096	40.1658	86.8534	2.16237	0.0116102	0.184891
LOC_Os09g17630	receptor-like protein kinase 2, putative, expressed	234.727	168.422	301.032	1.78737	0.0116118	0.184891
LOC_Os10g25290	ZIM domain containing protein, putative, expressed	392.965	248.536	537.394	2.16223	0.0116209	0.184941
LOC_Os06g50920	protein kinase family protein, putative, expressed	76.0515	50.3772	101.726	2.01928	0.0116719	0.185656
LOC_Os01g06210	gibberellin receptor GID1L2, putative	15.4778	2.80163	28.1539	10.0491	0.0117107	0.186082
LOC_Os01g19760	expressed protein	508.362	361.355	655.37	1.81365	0.0117094	0.186082
LOC_Os09g37834	serine/threonine-protein kinase receptor precursor, putative, expressed	18.2778	6.12533	30.4303	4.96795	0.0117262	0.186233
LOC_Os05g29990	NAD dependent epimerase/dehydratase family domain containing protein, expressed	2341.03	1677.9	3004.17	1.79044	0.0117424	0.186394
LOC_Os02g20934	expressed protein	27.0033	38.5888	15.4179	0.399543	0.0117687	0.186716
LOC_Os04g52840	tyrosine protein kinase domain containing protein, putative, expressed	509.653	367.107	652.198	1.77659	0.0117817	0.186826
LOC_Os07g09520	expressed protein	12.7183	6.26382	19.1729	3.06089	0.0117927	0.186831
LOC_Os02g34650	expressed protein	167.132	114.612	219.652	1.91649	0.0117941	0.186831
LOC_Os08g33650	SET domain-containing protein, putative, expressed	101.261	134.38	68.1428	0.507091	0.0118705	0.187945
LOC_Os10g02250	OsWAK95 - OsWAK receptor-like protein kinase	7.32435	2.42732	12.2214	5.03493	0.011893	0.188205
LOC_Os01g49380	lipase, putative, expressed	263.175	188.728	337.621	1.78893	0.0119032	0.188269
LOC_Os03g17250	ankyrin repeat-containing protein, putative, expressed	16.2954	8.2337	24.3571	2.95822	0.0119357	0.188654
LOC_Os03g11310	PPR repeat domain containing protein, putative, expressed	131.5	172.489	90.5103	0.52473	0.0119397	0.188654
LOC_Os07g39520	STE_PAK_Ste20_Slob_Wnk.5 - STE kinases include homologs to sterile 7, sterile 11 and sterile 20 from yeast, expressed	828.743	505.249	1152.24	2.28054	0.0119884	0.189326
LOC_Os01g01520	transferase family protein, putative, expressed	93.0201	122.828	63.2117	0.514634	0.0120095	0.189562
LOC_Os01g12720	protein kinase domain containing protein, expressed	521.457	665.753	377.161	0.566518	0.0120539	0.190167
LOC_Os10g30410	cytochrome P450 71D7, putative, expressed	6.67435	1.44779	11.9009	8.22002	0.0120925	0.190678
LOC_Os01g60540	OsWRKY20 - Superfamily of TFs having WRKY and zinc finger domains	3.61318	0.489763	6.7366	13.7548	0.0122034	0.191976
LOC_Os06g35700	reticuline oxidase-like protein precursor, putative, expressed	86.3641	28.9153	143.813	4.9736	0.0121972	0.191976
LOC_Os06g12250	sphingolipid C4-hydroxylase SUR2, putative, expressed	363.492	238.543	488.44	2.0476	0.0122006	0.191976
LOC_Os06g22394	expressed protein	494.409	648.594	340.224	0.524556	0.012192	0.191976
LOC_Os01g18050	tubulin/FtsZ domain containing protein, putative, expressed	88.7568	118.426	59.0873	0.498937	0.0122059	0.191976
LOC_Os08g01400	expressed protein	16.5719	6.93843	26.2054	3.77684	0.0122136	0.191999
LOC_Os03g64050	receptor protein kinase, putative, expressed	288.606	413.945	163.267	0.394418	0.0122236	0.192059
LOC_Os02g13780	receptor-like protein kinase 2 precursor, putative	12.7849	5.77252	19.7972	3.42957	0.0122801	0.192749
LOC_Os05g44330	DJ-1 family protein, putative, expressed	147.905	190.703	105.107	0.551156	0.0122774	0.192749
LOC_Os09g25784	auxin-induced protein 5NG4, putative, expressed	88.0507	59.1436	116.958	1.97752	0.0122976	0.192927
LOC_Os03g17810	DUF260 domain containing protein, putative, expressed	12.3856	5.23655	19.5346	3.73043	0.0123356	0.193326
LOC_Os10g33040	receptor-like protein kinase precursor, putative, expressed	741.463	348.652	1134.27	3.25331	0.0123334	0.193326
LOC_Os09g29940	auxin-independent growth promoter protein, putative, expressed	269.887	187.757	352.016	1.87485	0.0123516	0.193479
LOC_Os11g38160	transporter family protein, putative, expressed	64.479	29.1542	99.8038	3.42331	0.0123681	0.1936
LOC_Os05g36930	histone deacetylase, putative, expressed	49.7181	66.84	32.5963	0.487676	0.0123722	0.1936
LOC_Os07g01230	expressed protein	35.5833	55.8754	15.2911	0.273665	0.0123781	0.1936
LOC_Os07g05450	sulfotransferase domain containing protein	4.36918	0.757751	7.98062	10.532	0.0124108	0.193877
LOC_Os02g45010	ethylene-responsive protein related, putative, expressed	116.828	79.7022	153.954	1.93162	0.0124209	0.193877
LOC_Os02g04520	AGG2, putative, expressed	684.431	504.275	864.587	1.71451	0.0124178	0.193877
LOC_Os01g66680	S-domain receptor-like protein kinase, putative, expressed	13.0213	20.0146	6.02795	0.301179	0.0124185	0.193877
LOC_Os10g35450	serine/threonine-protein kinase, putative, expressed	36.8087	54.7865	18.8309	0.343714	0.0124315	0.193944
LOC_Os04g35100	phospholipase C, putative, expressed	164.031	255.56	72.5026	0.283701	0.0124711	0.194463
LOC_Os12g11990	expressed protein	2.66151	0	5.32301	Inf	0.0124976	0.194779
LOC_Os09g21450	cyclin, putative, expressed	17.1283	25.3403	8.91625	0.35186	0.0125334	0.195238
LOC_Os04g57590	DJ-1 family protein, putative, expressed	679.784	851.707	507.861	0.596286	0.0125536	0.195362
LOC_Os10g33080	leucine-rich repeat receptor protein kinase EXS precursor, putative, expressed	53.9004	73.6017	34.1991	0.464651	0.012554	0.195362
LOC_Os04g03920	expressed protein	179.478	87.9691	270.987	3.08048	0.012561	0.195373
LOC_Os10g34840	RIPER6 - Ripening-related family protein precursor, expressed	96.0732	45.8095	146.337	3.19447	0.012681	0.196849
LOC_Os09g23780	expressed protein	51.2867	31.0034	71.57	2.30846	0.0127005	0.196849
LOC_Os04g25440	cytokinin-O-glucosyltransferase 2, putative, expressed	2603.88	3310.23	1897.53	0.573232	0.0126954	0.196849
LOC_Os04g34330	serine/threonine-protein kinase receptor precursor, putative	61.7077	82.4915	40.924	0.4961	0.0126886	0.196849
LOC_Os04g54300	wound induced protein, putative, expressed	31.6641	45.9337	17.3945	0.378688	0.0126774	0.196849
LOC_Os11g02450	elongation factor P, putative, expressed	7.92841	13.0992	2.75767	0.210523	0.0126843	0.196849
LOC_Os02g43400	retrotransposon protein, putative, unclassified	5.25636	9.23794	1.27477	0.137993	0.0126977	0.196849
LOC_Os01g70390	expressed protein	24.9566	13.2916	36.6215	2.75524	0.0127502	0.197414
LOC_Os02g08100	AMP-binding domain containing protein, expressed	2765.18	2074.53	3455.82	1.66583	0.0127436	0.197414
LOC_Os02g39600	outer envelope protein, putative, expressed	513.3	662.924	363.675	0.548592	0.0127562	0.197414
LOC_Os04g49520	pentatricopeptide repeat protein PPR868-14, putative, expressed	84.5906	38.5798	130.601	3.38523	0.0127641	0.197438
LOC_Os07g09670	galactosyltransferase family protein, putative, expressed	789.761	538.17	1041.35	1.93499	0.0127709	0.197445
LOC_Os03g49620	BRASSINOSTEROID INSENSITIVE 1-associated receptor kinase 1 precursor, putative, expressed	1182.21	858.418	1506.01	1.7544	0.0127991	0.197781
[truncated: 28,891 more rows]
[truncated: 5 more columns]

## Sheet: VN_DEG
id	description	mean expr	VN_mean_mock	VN_mean_blast	Fold Ch blast vs mock	pval	FDR
LOC_Os10g17260	cytochrome P450, putative, expressed	521.54	945.984	97.0964	0.102641	3.10696e-28	8.73334e-24
LOC_Os02g14440	peroxidase precursor, putative, expressed	1322.56	79.8607	2565.26	32.1217	8.08382e-23	1.13614e-18
LOC_Os11g32650	chalcone synthase, putative, expressed	735.759	1330.09	141.427	0.106329	3.49008e-22	3.27009e-18
LOC_Os06g15330	CCT/B-box zinc finger protein, putative, expressed	2609.83	843.907	4375.75	5.18511	8.34455e-20	5.86392e-16
LOC_Os04g54010	serine/threonine-protein kinase receptor precursor, putative, expressed	439.751	757.767	121.734	0.160648	1.47932e-19	8.31643e-16
LOC_Os02g15860	expressed protein	495.487	841.06	149.913	0.178243	1.89898e-18	8.89642e-15
LOC_Os05g48200	glutamate synthase, chloroplast precursor, putative, expressed	3816.64	1182.22	6451.05	5.45673	1.1612e-17	4.66287e-14
LOC_Os01g26039	expressed protein	2280.63	3722.78	838.484	0.22523	5.08425e-17	1.58793e-13
LOC_Os09g26570	CAAX amino terminal protease family protein, putative, expressed	205.096	357.219	52.9741	0.148296	5.07541e-17	1.58793e-13
LOC_Os07g08150	early light-induced protein, chloroplast precursor, putative, expressed	1982.43	3828.8	136.061	0.0355362	1.43564e-15	4.03545e-12
LOC_Os02g57290	cytochrome P450, putative, expressed	1731.55	2764.61	698.499	0.252657	7.87905e-15	2.01338e-11
LOC_Os06g30370	osMFT1 MFT-Like1 homologous to Mother of FT and TFL1 gene; contains Pfam profile PF01161: Phosphatidylethanolamine-binding protein, expressed	252.141	74.8148	429.468	5.74041	2.18269e-14	5.11277e-11
LOC_Os01g74160	carboxyl-terminal peptidase, putative, expressed	133.908	8.83729	258.979	29.3053	2.63663e-14	5.701e-11
LOC_Os07g13100	DNA binding protein, putative	257.715	84.9851	430.445	5.06495	4.04295e-14	8.11738e-11
LOC_Os09g25690	retrotransposon protein, putative, unclassified	191.401	330.112	52.6892	0.15961	5.46433e-14	1.02398e-10
LOC_Os08g31980	trehalose-6-phosphate synthase, putative, expressed	126.183	35.2127	217.154	6.16692	4.02389e-13	7.06922e-10
LOC_Os07g38830	hydrolase, alpha/beta fold family domain containing protein, expressed	1098.12	1716.1	480.134	0.279782	7.99343e-13	1.32169e-09
LOC_Os01g02750	protein kinase domain containing protein, expressed	90.0291	157.935	22.1229	0.140076	9.15833e-13	1.43018e-09
LOC_Os08g15460	preprotein translocase subunit secY, putative, expressed	1486.54	2318.85	654.229	0.282135	1.61138e-12	2.38391e-09
LOC_Os01g21130	expressed protein	159.296	37.3537	281.239	7.52908	2.94493e-12	4.13896e-09
LOC_Os06g22919	DEFL9 - Defensin and Defensin-like DEFL family, expressed	67.9207	13.7773	122.064	8.85977	3.91774e-12	5.24399e-09
LOC_Os01g51530	methyltransferase domain containing protein, expressed	1525.19	2362.1	688.288	0.291388	4.13334e-12	5.28109e-09
LOC_Os09g26580	expressed protein	1954.38	3017.06	891.714	0.295558	5.71029e-12	6.97872e-09
LOC_Os07g42730	EF hand family protein, expressed	464.843	171.709	757.977	4.41431	7.7579e-12	9.08612e-09
LOC_Os01g43740	cytochrome P450 72A1, putative, expressed	577.447	913.506	241.388	0.264243	9.9848e-12	1.12265e-08
LOC_Os10g18490	cytokinin-O-glucosyltransferase 2, putative, expressed	168.943	27.452	310.433	11.3082	1.25554e-11	1.35738e-08
LOC_Os12g43720	early-responsive to dehydration protein-related, putative, expressed	441.368	707.657	175.08	0.247408	1.4488e-11	1.50831e-08
LOC_Os03g21030	no apical meristem protein, putative, expressed	522.975	222.571	823.379	3.6994	1.88944e-11	1.8968e-08
LOC_Os04g38850	expressed protein	811.555	1247.9	375.213	0.300676	2.2101e-11	2.1422e-08
LOC_Os04g59440	chlorophyll A-B binding protein, putative, expressed	4263.37	7091.94	1434.8	0.202314	2.39582e-11	2.2448e-08
LOC_Os05g05060	expressed protein	388.268	162.504	614.033	3.77858	3.51351e-11	3.18585e-08
LOC_Os05g31140	glycosyl hydrolases family 17, putative, expressed	4848.51	2195.96	7501.05	3.41583	4.00712e-11	3.31283e-08
LOC_Os02g33070	expressed protein	1943.95	905.989	2981.92	3.29134	3.82657e-11	3.31283e-08
LOC_Os07g39740	GDSL-like lipase/acylhydrolase, putative, expressed	304.164	488.687	119.642	0.244823	3.92245e-11	3.31283e-08
LOC_Os01g53240	BURP domain containing protein, expressed	324.202	565.466	82.9388	0.146674	4.30905e-11	3.46066e-08
LOC_Os08g13430	expressed protein	144.041	33.3434	254.739	7.63986	6.41168e-11	4.93233e-08
LOC_Os12g02370	chalcone--flavonone isomerase, putative, expressed	215.676	343.97	87.3819	0.254039	6.49244e-11	4.93233e-08
LOC_Os12g37680	hypothetical protein	21.5342	0	43.0684	Inf	9.59955e-11	7.10089e-08
LOC_Os11g04030	major facilitator superfamily antiporter, putative, expressed	64.7978	113.066	16.5293	0.146192	3.2232e-10	2.3231e-07
LOC_Os01g62540	hypothetical protein	36.657	4.8107	68.5034	14.2398	4.04784e-10	2.58593e-07
LOC_Os04g43710	CAMK_CAMK_like.3 - CAMK includes calcium/calmodulin depedent protein kinases, expressed	93.8242	26.0112	161.637	6.21415	3.8674e-10	2.58593e-07
LOC_Os01g31870	natural resistance-associated macrophage protein, putative, expressed	789.468	381.726	1197.21	3.1363	3.99914e-10	2.58593e-07
LOC_Os01g71310	cytokinin dehydrogenase precursor, putative, expressed	2656.67	3967.88	1345.45	0.339086	4.00222e-10	2.58593e-07
LOC_Os12g38850	DUF1336 domain containing protein, expressed	546.603	841.381	251.824	0.299298	3.69939e-10	2.58593e-07
LOC_Os02g52260	expressed protein	2839.57	4414.03	1265.11	0.286612	4.62928e-10	2.89165e-07
LOC_Os11g02620	BTBN21 - Bric-a-Brac, Tramtrack, Broad Complex BTB domain with non-phototropic hypocotyl 3 NPH3 and coiled-coil domains, expressed	341.047	122.739	559.355	4.55726	4.93231e-10	3.01396e-07
LOC_Os02g04510	UOS1, putative, expressed	4458.51	6619.98	2297.03	0.346985	5.19014e-10	3.10404e-07
LOC_Os09g38100	phosphate carrier protein, mitochondrial precursor, putative, expressed	96.1232	159.938	32.3088	0.202009	6.25979e-10	3.66576e-07
LOC_Os07g08160	early light-induced protein, chloroplast precursor, putative, expressed	3152.93	6001.09	304.778	0.0507871	6.61147e-10	3.79269e-07
LOC_Os10g33460	alcohol oxidase, putative, expressed	692.953	239.666	1146.24	4.78266	7.84101e-10	4.40806e-07
LOC_Os10g18480	glucosyltransferase, putative	336.031	73.8194	598.242	8.10413	8.43114e-10	4.64688e-07
LOC_Os03g49440	phosphatase, putative, expressed	763.662	378.588	1148.74	3.03427	1.13542e-09	6.13759e-07
LOC_Os10g02040	peroxidase precursor, putative, expressed	199.978	43.5262	356.429	8.18884	1.31278e-09	6.96243e-07
LOC_Os09g11480	AP2 domain containing protein, expressed	642.336	298.466	986.206	3.30425	1.80995e-09	9.42145e-07
LOC_Os04g57310	thiol-disulphide oxidoreductase DCC, putative, expressed	788.428	1175.35	401.506	0.341606	1.88808e-09	9.64944e-07
LOC_Os06g45940	potassium transporter, putative, expressed	185.626	68.8743	302.377	4.39028	1.94916e-09	9.78372e-07
LOC_Os04g53810	leucoanthocyanidin reductase, putative, expressed	655.735	325.11	986.36	3.03392	1.98679e-09	9.79765e-07
LOC_Os03g60840	BBTI13 - Bowman-Birk type bran trypsin inhibitor precursor, expressed	808.624	407.993	1209.25	2.96391	2.15981e-09	1.04673e-06
LOC_Os09g30130	CSLE6 - cellulose synthase-like family E, expressed	5661.02	8356.99	2965.04	0.354798	2.42408e-09	1.13564e-06
LOC_Os03g28160	jacalin-like lectin domain containing protein, expressed	219.022	387.292	50.7516	0.131042	2.40342e-09	1.13564e-06
LOC_Os04g51880	GHMP kinases ATP-binding protein, putative, expressed	502.003	229.431	774.575	3.37606	3.23546e-09	1.49091e-06
LOC_Os01g70850	esterase, putative, expressed	743.642	282.297	1204.99	4.26851	3.45214e-09	1.5651e-06
LOC_Os01g62870	oxidoreductase, aldo/keto reductase family protein, putative, expressed	1128.6	1664.57	592.639	0.356032	3.88422e-09	1.73304e-06
LOC_Os11g25860	protein Kinase, putative, expressed	289.983	134.71	445.255	3.30528	4.28035e-09	1.85102e-06
LOC_Os11g04150	major facilitator superfamily antiporter, putative, expressed	261.632	446.453	76.8105	0.172046	4.21644e-09	1.85102e-06
LOC_Os02g52270	heat shock protein DnaJ, putative, expressed	406.163	614.784	197.543	0.321321	4.55691e-09	1.94076e-06
LOC_Os01g66544	hypothetical protein	100.441	35.5247	165.357	4.65471	5.23389e-09	2.19581e-06
LOC_Os04g43800	phenylalanine ammonia-lyase, putative, expressed	351.558	570.386	132.73	0.232702	5.52336e-09	2.28318e-06
LOC_Os07g41280	6-phosphogluconolactonase, putative, expressed	488.495	216.104	760.885	3.52092	5.90389e-09	2.40511e-06
LOC_Os12g35330	OsGrx_C12 - glutaredoxin subgroup III	104.604	39.1843	170.024	4.33907	7.18565e-09	2.87798e-06
LOC_Os01g03310	BBTI1 - Bowman-Birk type bran trypsin inhibitor precursor, expressed	7942.8	4307.39	11578.2	2.68798	7.26944e-09	2.87798e-06
LOC_Os12g42280	9-cis-epoxycarotenoid dioxygenase 1, chloroplast precursor, putative, expressed	109.236	32.3453	186.127	5.75437	8.20488e-09	3.20321e-06
LOC_Os06g21210	glycine rich protein family protein, putative, expressed	853.831	1263.82	443.839	0.351188	9.18456e-09	3.53656e-06
LOC_Os06g42790	hydrolase, NUDIX family, domain containing protein, expressed	2547.56	3727.06	1368.06	0.367061	1.04192e-08	3.95774e-06
LOC_Os01g74410	MYB family transcription factor, putative, expressed	1152.6	510.8	1794.4	3.51293	1.23895e-08	4.64342e-06
LOC_Os03g17680	expressed protein	114.689	44.379	184.998	4.16861	1.31595e-08	4.86712e-06
LOC_Os06g45620	hypothetical protein	98.8681	36.3756	161.361	4.43596	1.39325e-08	5.08608e-06
LOC_Os01g08020	boron transporter protein, putative, expressed	2302.59	3417.67	1187.51	0.347463	1.50485e-08	5.42305e-06
LOC_Os07g20340	heavy metal-associated domain containing protein, expressed	69.5575	115.977	23.1378	0.199503	1.6539e-08	5.88474e-06
LOC_Os01g16310	glycosyl hydrolase, family 31, putative, expressed	197.223	63.1267	331.319	5.24848	1.9609e-08	6.88987e-06
LOC_Os01g03290	seven in absentia protein family domain containing protein	84.0615	19.3951	148.728	7.66832	2.07272e-08	7.11908e-06
LOC_Os09g08280	expressed protein	94.0042	185.395	2.61381	0.0140986	2.07679e-08	7.11908e-06
LOC_Os04g59540	phosphatidylinositol-4-phosphate 5-Kinase, putative, expressed	310.329	531.812	88.8459	0.167063	2.12196e-08	7.1863e-06
LOC_Os05g11428	expressed protein	223.513	339.922	107.105	0.315088	2.20012e-08	7.32907e-06
LOC_Os12g04424	strictosidine synthase, putative, expressed	36.1143	64.6701	7.55844	0.116877	2.21627e-08	7.32907e-06
LOC_Os11g37560	expressed protein	425.344	668.039	182.65	0.273412	3.10415e-08	1.01459e-05
LOC_Os10g41930	haloacid dehalogenase-like hydrolase family protein, putative, expressed	1468.58	2134.01	803.144	0.376354	3.20828e-08	1.03657e-05
LOC_Os02g39330	CHIT1 - Chitinase family protein precursor, expressed	748.004	400.213	1095.79	2.73803	3.7502e-08	1.19789e-05
LOC_Os03g61030	transcription termination factor nusG family protein, expressed	1126.62	1637.28	615.969	0.376215	3.97706e-08	1.25608e-05
LOC_Os05g50500	secretory protein, putative, expressed	230.109	382.724	77.4942	0.202481	4.08907e-08	1.27711e-05
LOC_Os08g31750	methyltransferase, putative, expressed	1644.65	2364.52	924.773	0.391104	4.36021e-08	1.3413e-05
LOC_Os07g08200	methyltransferase domain containing protein, putative, expressed	245.902	436.992	54.8127	0.125432	4.39002e-08	1.3413e-05
LOC_Os09g18360	expressed protein	58.753	17.6324	99.8736	5.66422	4.52116e-08	1.35876e-05
LOC_Os03g12520	STRUBBELIG-RECEPTOR FAMILY 7 precursor, putative, expressed	303.433	153.374	453.491	2.95676	4.54387e-08	1.35876e-05
LOC_Os05g51240	hydrolase, alpha/beta fold family domain containing protein, expressed	268.253	68.1108	468.395	6.87695	4.9432e-08	1.44738e-05
LOC_Os03g12660	cytochrome P450, putative, expressed	458.618	683.509	233.727	0.341951	4.89828e-08	1.44738e-05
LOC_Os11g16580	endonuclease III-like protein 1, putative, expressed	1749.84	2511.22	988.464	0.393619	5.43696e-08	1.57337e-05
LOC_Os02g46970	AMP-binding domain containing protein, expressed	170.473	288.192	52.7548	0.183054	5.48545e-08	1.57337e-05
LOC_Os01g53370	anthocyanidin 5,3-O-glucosyltransferase, putative, expressed	31.9588	57.297	6.62046	0.115546	5.99675e-08	1.70265e-05
LOC_Os02g19340	conserved hypothetical protein	115.439	29.4302	201.448	6.84495	6.13574e-08	1.7247e-05
LOC_Os10g33900	possible lysine decarboxylase domain containing protein, expressed	322.489	153.736	491.242	3.19535	6.94971e-08	1.93415e-05
LOC_Os04g54640	peptidase, cysteine peptidase active site, putative, expressed	1727.29	2496.91	957.668	0.383541	7.2621e-08	2.00128e-05
LOC_Os12g02530	BTBN22 - Bric-a-Brac, Tramtrack, Broad Complex BTB domain with non-phototropic hypocotyl 3 NPH3 and coiled-coil domains, expressed	1168.06	475.463	1860.66	3.91337	7.81823e-08	2.07323e-05
LOC_Os12g44060	nodulin, putative, expressed	229.954	112.49	347.418	3.08844	7.6536e-08	2.07323e-05
LOC_Os02g47600	soluble inorganic pyrophosphatase, putative, expressed	1620.6	2319.25	921.95	0.39752	7.77718e-08	2.07323e-05
LOC_Os03g37470	MATE efflux family protein, putative, expressed	332.407	503.454	161.359	0.320505	7.73698e-08	2.07323e-05
LOC_Os02g37654	lecithin:cholesterol acyltransferase, putative, expressed	562.366	816.165	308.567	0.378069	7.94981e-08	2.08842e-05
LOC_Os02g50330	RNA-dependent RNA polymerase, putative, expressed	257.854	88.2663	427.441	4.84263	8.18224e-08	2.12958e-05
LOC_Os07g37690	UDP-glucoronosyl and UDP-glucosyl transferase domain containing protein, expressed	42.2527	11.3284	73.177	6.4596	9.67947e-08	2.49615e-05
LOC_Os08g37940	HAD-superfamily hydrolase subfamily IA, variant 3, putative, expressed	568.755	819.713	317.798	0.387694	1.00894e-07	2.57821e-05
LOC_Os03g24160	phosphatidylinositol-4-phosphate 5-kinase, putative, expressed	288.917	441.288	136.546	0.309425	1.03617e-07	2.62393e-05
LOC_Os01g01340	light-induced protein 1-like, putative, expressed	16537.5	9486.96	23588.1	2.48637	1.04835e-07	2.63107e-05
LOC_Os08g14940	receptor kinase, putative	4022.23	5926.03	2118.43	0.357478	1.14411e-07	2.84599e-05
LOC_Os04g12080	TKL_IRAK_DUF26-lc.7 - DUF26 kinases have homology to DUF26 containing loci, expressed	124.265	191.455	57.0746	0.29811	1.20619e-07	2.97411e-05
LOC_Os01g52750	OsSub3 - Putative Subtilisin homologue, expressed	702.39	366.093	1038.69	2.83722	1.23883e-07	3.02802e-05
LOC_Os07g46852	sex determination protein tasselseed-2, putative, expressed	860.818	305.994	1415.64	4.62638	1.27016e-07	3.07784e-05
LOC_Os05g35010	cytochrome P450, putative, expressed	541.281	273.049	809.512	2.96471	1.36469e-07	3.27865e-05
LOC_Os06g36330	MATE domain containing protein, expressed	216.813	107.683	325.943	3.02687	1.42418e-07	3.39257e-05
LOC_Os09g38620	NADPH reductase, putative, expressed	719.51	1049.63	389.393	0.370983	1.56408e-07	3.69451e-05
LOC_Os06g45710	phosphoglycerate kinase protein, putative, expressed	451.329	665.65	237.007	0.356054	1.63254e-07	3.8241e-05
LOC_Os06g21140	glycine-rich cell wall structural protein precursor, putative, expressed	1414.86	2202.49	627.233	0.284784	1.70451e-07	3.95968e-05
LOC_Os02g51710	wound/stress protein, putative, expressed	509.634	282.298	736.97	2.61061	1.73162e-07	3.98967e-05
LOC_Os01g63690	hs1, putative, expressed	153.487	52.5943	254.379	4.83663	1.78484e-07	4.07888e-05
LOC_Os02g47470	cytochrome P450, putative, expressed	129.113	55.783	202.443	3.62912	1.88114e-07	4.19657e-05
LOC_Os05g09580	hypothetical protein	1804.28	816.969	2791.59	3.41701	1.85421e-07	4.19657e-05
LOC_Os12g04260	astaxanthin synthase KC28, putative	1230.28	1757.66	702.909	0.399913	1.8708e-07	4.19657e-05
LOC_Os02g18630	OsFBX44 - F-box domain containing protein, expressed	38.5093	67.0601	9.9585	0.148501	1.94337e-07	4.30128e-05
LOC_Os06g29460	expressed protein	438.648	646.089	231.208	0.357857	2.09313e-07	4.59654e-05
LOC_Os07g32630	UDP-glucoronosyl and UDP-glucosyl transferase domain containing protein, expressed	375.221	595.338	155.103	0.260529	2.32726e-07	5.07107e-05
LOC_Os10g09990	cytokinin-O-glucosyltransferase 3, putative, expressed	1341.43	441.38	2241.49	5.07836	2.43592e-07	5.26703e-05
LOC_Os06g18670	anthocyanidin 3-O-glucosyltransferase, putative, expressed	392.081	618.857	165.305	0.267114	2.56136e-07	5.49597e-05
LOC_Os04g32590	transcription factor, putative, expressed	308.255	163.356	453.154	2.77402	2.67566e-07	5.62158e-05
LOC_Os05g50550	polyprenyl synthetase, putative, expressed	9709.37	13621.5	5797.28	0.425599	2.67989e-07	5.62158e-05
LOC_Os02g04780	expressed protein	33.9741	60.2272	7.72104	0.128199	2.66138e-07	5.62158e-05
LOC_Os06g40818	aspartic proteinase, putative, expressed	216.522	81.857	351.186	4.29024	2.72556e-07	5.6333e-05
LOC_Os08g01220	harpin-induced protein 1 domain containing protein, expressed	818.801	454.273	1183.33	2.60489	2.71884e-07	5.6333e-05
LOC_Os11g06290	expressed protein	162.045	247.819	76.2722	0.307775	2.75165e-07	5.6457e-05
LOC_Os03g11650	ATMAP70 protein, putative, expressed	254.543	131.772	377.314	2.8634	2.91527e-07	5.93806e-05
LOC_Os02g03050	dimethyladenosine transferase, putative, expressed	1165.11	1658.06	672.164	0.405393	2.9457e-07	5.95688e-05
LOC_Os01g03300	seven in absentia protein family protein	25.8194	4.75256	46.8863	9.86547	3.08511e-07	6.10701e-05
LOC_Os01g50840	expressed protein	1081.89	561.444	1602.34	2.85396	3.06417e-07	6.10701e-05
LOC_Os02g10990	FAD binding domain of DNA photolyase domain containing protein, expressed	116.017	180.292	51.741	0.286984	3.0633e-07	6.10701e-05
LOC_Os09g23350	trehalose synthase, putative, expressed	1500.09	862.566	2137.62	2.47821	3.19338e-07	6.27383e-05
LOC_Os09g24710	alpha/beta hydrolase fold, putative, expressed	4755.5	6725.04	2785.96	0.414267	3.21403e-07	6.27383e-05
LOC_Os12g03950	major facilitator superfamily antiporter, putative	62.9176	106.99	18.8449	0.176136	3.46497e-07	6.71702e-05
LOC_Os06g34400	zinc finger, C3HC4 type domain containing protein, expressed	72.6149	20.8232	124.407	5.97442	3.58128e-07	6.89494e-05
LOC_Os12g03040	no apical meristem protein, putative, expressed	150.585	234.463	66.7072	0.28451	3.7586e-07	7.18712e-05
LOC_Os01g05840	oxidoreductase, short chain dehydrogenase/reductase family domain containing family, expressed	1084.21	1538.26	630.166	0.409662	4.02499e-07	7.6445e-05
LOC_Os05g28740	universal stress protein domain containing protein, putative, expressed	5108.5	716.219	9500.78	13.2652	4.08451e-07	7.70547e-05
LOC_Os10g12610	conserved hypothetical protein	240.057	60.5583	419.556	6.92814	4.26032e-07	7.93068e-05
LOC_Os01g12270	hypothetical protein	1836.89	900.953	2772.82	3.07765	4.25337e-07	7.93068e-05
LOC_Os03g52690	CBS domain containing membrane protein, putative, expressed	4216.57	2487.54	5945.61	2.39016	4.51986e-07	8.35846e-05
LOC_Os01g17050	VQ domain containing protein, putative, expressed	40.4263	11.5815	69.271	5.98118	4.69523e-07	8.62602e-05
LOC_Os04g28210	verticillium wilt disease resistance protein, putative, expressed	1020.66	1471.91	569.403	0.386846	4.73825e-07	8.64853e-05
LOC_Os08g08850	carotenoid synthesis regulator CarF, putative, expressed	190.87	321.241	60.4993	0.18833	4.87092e-07	8.83334e-05
LOC_Os01g59110	indole-3-acetate beta-glucosyltransferase, putative, expressed	312.711	458.213	167.21	0.364917	5.06443e-07	9.12539e-05
LOC_Os07g05000	oxidoreductase, aldo/keto reductase family protein, putative, expressed	5669.44	7934.29	3404.6	0.4291	5.83955e-07	0.000103889
LOC_Os02g46260	OsSCP9 - Putative Serine Carboxypeptidase homologue, expressed	637.115	904.189	370.041	0.409251	5.81865e-07	0.000103889
LOC_Os05g11260	expressed protein	7356.52	10334.5	4378.51	0.423677	6.0835e-07	0.000107548
LOC_Os03g05700	expressed protein	29.8155	6.84685	52.7841	7.70926	6.21378e-07	0.000108486
LOC_Os01g68770	selenium-binding protein, putative, expressed	1791.71	1038.9	2544.52	2.44925	6.19189e-07	0.000108486
LOC_Os07g47400	SRC2 protein, putative, expressed	79.5719	23.6825	135.461	5.7199	6.43857e-07	0.000111717
LOC_Os02g29510	DUF803 domain containing, putative, expressed	379.471	547.051	211.891	0.387333	6.57508e-07	0.000113386
LOC_Os01g09590	myb-like DNA-binding domain containing protein, putative, expressed	281.012	143.037	418.987	2.92923	6.84827e-07	0.000117377
LOC_Os11g32500	rubredoxin family protein, putative, expressed	1782.89	2852.21	713.569	0.250181	7.03673e-07	0.000119876
LOC_Os01g63190	laccase precursor protein, putative, expressed	166.249	65.8043	266.694	4.05284	7.27395e-07	0.000122433
LOC_Os06g24190	expressed protein	199.045	100.683	297.406	2.95388	7.25096e-07	0.000122433
LOC_Os10g02300	uncharacterized Cys-rich domain containing protein, putative, expressed	302.731	104.462	500.999	4.79599	7.7557e-07	0.000129765
LOC_Os02g49310	AGC_PVPK_like_kin82y.7 - ACG kinases include homologs to PKA, PKG and PKC, expressed	147.216	222.08	72.3507	0.325786	7.81017e-07	0.000129903
LOC_Os01g65169	proton-dependent oligopeptide transport, putative, expressed	644.107	343.025	945.188	2.75545	8.95773e-07	0.000148113
LOC_Os08g01670	invertase/pectin methylesterase inhibitor family protein, putative, expressed	97.8459	41.9823	153.709	3.6613	9.3682e-07	0.000153995
LOC_Os05g41220	SNF1-related protein kinase regulatory subunit beta-1, putative, expressed	526.67	233.366	819.974	3.51368	9.58112e-07	0.000156579
LOC_Os02g14170	peroxidase precursor, putative, expressed	123.224	59.4666	186.981	3.14431	1.03457e-06	0.000168097
LOC_Os10g22630	expressed protein	2442.78	4885.29	0.272527	5.57853e-05	1.04517e-06	0.000168843
LOC_Os03g28170	expressed protein	72.6313	124.002	21.2602	0.17145	1.05791e-06	0.000169924
LOC_Os01g34080	armadillo/beta-catenin-like repeat family protein, expressed	1877.25	2636.46	1118.04	0.424068	1.08751e-06	0.000173687
LOC_Os12g02540	BTBN23 - Bric-a-Brac, Tramtrack, Broad Complex BTB domain with non-phototropic hypocotyl 3 NPH3 and coiled-coil domains, expressed	64.0781	20.6671	107.489	5.20096	1.09874e-06	0.000174149
LOC_Os07g42510	AP2 domain containing protein, expressed	767.665	429.739	1105.59	2.57271	1.1028e-06	0.000174149
LOC_Os05g50560	CGMC_MAPKCMGC_2.9 - CGMC includes CDA, MAPK, GSK3, and CLKC kinases, expressed	1780.42	2477.33	1083.52	0.437372	1.14315e-06	0.000179513
LOC_Os11g15170	transposon protein, putative, unclassified	67.6028	25.5674	109.638	4.2882	1.17301e-06	0.000183179
LOC_Os03g38540	folic acid binding protein, putative, expressed	1021.54	591.628	1451.44	2.4533	1.24055e-06	0.000192655
LOC_Os06g37610	Cyclopropane-fatty-acyl-phospholipid synthase, putative, expressed	1826.21	2548.76	1103.66	0.433016	1.26206e-06	0.000194311
LOC_Os02g43340	hydrolase, alpha/beta fold family domain containing protein, expressed	636.114	899.958	372.269	0.413651	1.26504e-06	0.000194311
LOC_Os04g45490	elongation factor, putative, expressed	13590.1	18832.3	8347.86	0.443274	1.29044e-06	0.000197136
LOC_Os03g10620	hydrolase, alpha/beta fold family domain containing protein, expressed	6151.82	3804.2	8499.45	2.23423	1.31896e-06	0.000200404
LOC_Os05g31020	eukaryotic peptide chain release factor subunit 1-1, putative, expressed	188.392	296.459	80.3246	0.270947	1.34056e-06	0.000202591
LOC_Os11g34790	expressed protein	649.244	1298.49	0	-Inf	1.42449e-06	0.000214123
LOC_Os06g22390	expressed protein	120.459	56.9656	183.953	3.2292	1.43337e-06	0.000214312
LOC_Os01g10320	class III HD-Zip protein 8, putative, expressed	102.554	164.605	40.5024	0.246059	1.44148e-06	0.000214385
LOC_Os10g22050	expressed protein	122.293	58.3578	186.228	3.19115	1.48993e-06	0.000220424
LOC_Os01g60830	expressed protein	6678.56	9297.24	4059.89	0.436677	1.50758e-06	0.000221867
LOC_Os03g20100	S1 RNA binding domain containing protein, expressed	6388.64	8874.47	3902.81	0.43978	1.54305e-06	0.000225904
LOC_Os08g03300	OsFBDUF40 - F-box and DUF domain containing protein, expressed	23.0848	3.23578	42.9339	13.2685	1.58477e-06	0.00022962
LOC_Os01g48930	splicing factor-related, putative, expressed	2736.85	1649.87	3823.83	2.31766	1.57814e-06	0.00022962
LOC_Os05g38880	expressed protein	96.9252	26.2237	167.627	6.39218	1.59675e-06	0.000230089
LOC_Os05g40770	leucine-rich repeat family protein, putative, expressed	450.864	250.831	650.897	2.59497	1.6166e-06	0.000230089
LOC_Os11g25160	tropinone reductase 2, putative, expressed	625.412	363.368	887.456	2.44231	1.60654e-06	0.000230089
LOC_Os03g22490	heavy metal-associated domain containing protein, expressed	4032.31	2465.36	5599.27	2.27118	1.62075e-06	0.000230089
LOC_Os01g12760	cytochrome P450, putative, expressed	341.207	101.353	581.062	5.73308	1.68892e-06	0.000237369
LOC_Os01g62810	regulator of chromosome condensation, putative, expressed	602.892	857.974	347.809	0.405384	1.68746e-06	0.000237369
LOC_Os03g62480	anthocyanidin 5,3-O-glucosyltransferase, putative, expressed	50.08	15.3896	84.7704	5.50829	1.70911e-06	0.000237829
LOC_Os02g30100	cytochrome P450, putative, expressed	99.035	153.724	44.3462	0.28848	1.70433e-06	0.000237829
LOC_Os08g16720	retrotransposon protein, putative, unclassified	330.612	169.239	491.985	2.90703	1.73169e-06	0.000239784
LOC_Os04g47080	anthocyanin regulatory Lc protein, putative, expressed	23.5598	42.8118	4.30775	0.100621	1.77909e-06	0.000245139
LOC_Os04g58734	expressed protein	62.7055	24.125	101.286	4.19838	1.86436e-06	0.000255635
LOC_Os10g32810	beta-amylase, putative, expressed	1905.63	2857.75	953.511	0.333658	1.89964e-06	0.000259208
LOC_Os12g25200	chloride transporter, chloride channel family, putative, expressed	2842.76	1454.2	4231.32	2.90972	1.94282e-06	0.00026382
LOC_Os10g18280	cysteine-rich receptor-like protein kinase 7 precursor, putative	51.0158	6.21606	95.8156	15.4142	1.95875e-06	0.00026458
LOC_Os07g18874	white-brown complex homolog protein 11, putative, expressed	143.634	212.797	74.471	0.349962	1.96724e-06	0.00026458
LOC_Os12g13730	pleiotropic drug resistance protein 2, putative, expressed	86.0883	37.3921	134.784	3.60462	1.98865e-06	0.000266186
LOC_Os08g27010	APE1, putative, expressed	4471.61	6169.34	2773.88	0.449623	2.08676e-06	0.000277994
LOC_Os09g19229	protein kinase domain containing protein, expressed	140.411	72.3631	208.459	2.88074	2.11123e-06	0.000279927
LOC_Os01g14410	early light-induced protein, chloroplast precursor, putative, expressed	1780.26	3350.58	209.925	0.0626533	2.16271e-06	0.000285407
LOC_Os01g27880	sucrose-phosphatase, putative, expressed	795.684	1109.24	482.131	0.434651	2.24728e-06	0.000295182
LOC_Os03g08600	glycosyl transferase, putative, expressed	149.19	78.7741	219.606	2.7878	2.27056e-06	0.000295478
LOC_Os01g48874	wax synthase, putative, expressed	1257.13	754.598	1759.66	2.33192	2.26757e-06	0.000295478
LOC_Os05g50980	SET domain containing protein, expressed	1722.8	2403.92	1041.69	0.433328	2.38862e-06	0.000309409
LOC_Os05g10310	acid phosphatase, putative, expressed	237.016	127.653	346.379	2.71345	2.4422e-06	0.000314024
LOC_Os06g21230	glycine rich protein family protein, putative, expressed	247.564	365.485	129.643	0.354715	2.44659e-06	0.000314024
LOC_Os03g62510	amine oxidase, flavin-containing, domain containing protein, expressed	3887.72	5354.33	2421.11	0.452177	2.46038e-06	0.000314358
LOC_Os08g30540	expressed protein	42.8339	75.6792	9.98861	0.131986	2.47333e-06	0.000314583
LOC_Os09g30100	NOL1/NOP2/sun family protein, putative, expressed	1039.3	1457.67	620.926	0.425972	2.49282e-06	0.000315634
LOC_Os03g25150	transposon protein, putative, unclassified, expressed	191.406	64.4321	318.38	4.94133	2.59962e-06	0.00032768
LOC_Os01g39110	ZOS1-10 - C2H2 zinc finger protein, expressed	319.552	177.016	462.088	2.61043	2.68527e-06	0.000336966
LOC_Os12g06870	OsNucAP2 - Putative Nucleoporin Autopeptidase homologue, expressed	273.83	392.603	155.056	0.394944	2.69922e-06	0.000337211
LOC_Os01g51400	Leucine Rich Repeat family protein, expressed	74.7729	126.802	22.7433	0.17936	2.94424e-06	0.000366193
LOC_Os11g42970	membrane associated DUF588 domain containing protein, putative, expressed	660.052	264.148	1055.96	3.99759	3.03539e-06	0.000374611
LOC_Os05g02250	expressed protein	3930.85	5403.27	2458.44	0.454992	3.0519e-06	0.000374611
LOC_Os08g02070	OsMADS26 - MADS-box family gene with MIKCc type-box, expressed	1148.1	1605.27	690.936	0.430418	3.0485e-06	0.000374611
LOC_Os11g45820	expressed protein	329.708	155.411	504.006	3.24305	3.11882e-06	0.000381161
LOC_Os12g41590	oxidoreductase, short chain dehydrogenase/reductase family domain containing protein, expressed	318.457	454.769	182.144	0.400521	3.21878e-06	0.000391674
LOC_Os09g31502	dehydrogenase, putative, expressed	2451.94	3387.58	1516.3	0.447605	3.34057e-06	0.000404741
LOC_Os06g09920	conserved hypothetical protein	28.0678	6.86279	49.2728	7.1797	3.45117e-06	0.000416347
LOC_Os11g02610	BTBN20 - Bric-a-Brac, Tramtrack, Broad Complex BTB domain with non-phototropic hypocotyl 3 NPH3 and coiled-coil domains, expressed	2258.54	1114.07	3403	3.05456	3.49765e-06	0.000420151
LOC_Os06g50230	expressed protein	1358.56	817.801	1899.32	2.32247	3.51358e-06	0.000420269
LOC_Os04g53820	transposon protein, putative, unclassified, expressed	52.2446	18.9658	85.5235	4.50936	3.58695e-06	0.000427227
LOC_Os02g44820	rho-GTPase-activating protein-related, putative, expressed	341.58	163.871	519.289	3.1689	3.6391e-06	0.00043161
LOC_Os09g24530	ribulose-1,5 bisphosphate carboxylase/oxygenase large subunit N-methyltransferase, chloroplast precursor, putative, expressed	1336.59	1940.19	732.995	0.377795	3.71352e-06	0.000438585
LOC_Os10g32348	PsbP, putative	799.175	1107.84	490.514	0.442768	3.77921e-06	0.000442624
LOC_Os04g23700	lectin protein kinase family protein, putative, expressed	143.727	214.017	73.4361	0.343132	3.77155e-06	0.000442624
LOC_Os12g08810	VTC2, putative, expressed	15186.3	20876.3	9496.38	0.454889	3.87854e-06	0.000452373
LOC_Os08g30550	retrotransposon protein, putative, unclassified	17.1849	32.3056	2.06429	0.0638989	4.02196e-06	0.000467162
LOC_Os10g25430	Ser/Thr protein phosphatase family protein, putative, expressed	1748.6	2420.56	1076.64	0.444791	4.05959e-06	0.000469592
LOC_Os01g65790	pectinesterase, putative, expressed	122.782	58.5782	186.987	3.19209	4.14059e-06	0.000477
LOC_Os09g04160	expressed protein	1641.52	996.801	2286.24	2.29357	4.28018e-06	0.000491068
LOC_Os02g20676	expressed protein	743.655	1487.04	0.272527	0.000183269	4.65932e-06	0.000532394
LOC_Os05g44900	expressed protein	96.5434	47.9153	145.172	3.02975	4.72096e-06	0.000537253
LOC_Os01g70730	flowering promoting factor-like 1, putative, expressed	73.9509	31.2155	116.686	3.73808	4.94191e-06	0.000560129
LOC_Os04g54380	aluminum resistance protein, putative	659.606	950.273	368.94	0.388246	4.98061e-06	0.000561671
LOC_Os10g04050	transposon protein, putative, CACTA, En/Spm sub-class, expressed	644.339	1288.68	0	-Inf	4.99548e-06	0.000561671
LOC_Os01g60420	expressed protein	145.934	54.1745	237.693	4.38754	5.0647e-06	0.000567186
LOC_Os04g29680	OsWAK38 - OsWAK receptor-like protein kinase, expressed	140.573	64.4833	216.663	3.35999	5.1992e-06	0.000578015
LOC_Os03g08100	hydrolase, alpha/beta fold family protein, putative, expressed	138.74	204.946	72.5344	0.35392	5.20252e-06	0.000578015
LOC_Os04g58280	stem-specific protein TSJT1, putative, expressed	1707.3	340.922	3073.67	9.01576	5.37583e-06	0.000588659
LOC_Os03g63950	plastid-specific 30S ribosomal protein 1, chloroplast precursor, putative, expressed	28702.9	18134.5	39271.3	2.16556	5.38209e-06	0.000588659
LOC_Os05g18280	kelch domain containing protein, putative	228.53	328.204	128.856	0.392608	5.331e-06	0.000588659
LOC_Os03g44380	9-cis-epoxycarotenoid dioxygenase 1, chloroplast precursor, putative, expressed	366.879	579.861	153.898	0.265405	5.37649e-06	0.000588659
LOC_Os09g27010	tyrosine protein kinase domain containing protein, putative, expressed	352.634	187.963	517.305	2.75217	5.48429e-06	0.000595747
LOC_Os03g04110	lysM domain-containing GPI-anchored protein precursor, putative, expressed	1022.22	614.685	1429.76	2.32601	5.51049e-06	0.000595747
LOC_Os11g39190	NB-ARC domain containing protein, putative, expressed	356.539	713.079	0	-Inf	5.49851e-06	0.000595747
LOC_Os04g31340	CBS domain containing membrane protein, putative, expressed	993.491	612.965	1374.02	2.24159	5.57681e-06	0.000600607
LOC_Os06g50080	DUF581 domain containing protein, expressed	144.021	76.0637	211.979	2.78686	5.74603e-06	0.000616412
LOC_Os01g13390	expressed protein	2357	3241.32	1472.68	0.454346	5.76741e-06	0.000616412
LOC_Os09g31230	expressed protein	45.0759	73.5515	16.6002	0.225695	5.84717e-06	0.000622569
LOC_Os07g24230	integral membrane transporter family protein, putative, expressed	1064.96	1457.77	672.142	0.461074	5.94704e-06	0.000630813
LOC_Os04g04070	hypothetical protein	21.8595	4.09429	39.6246	9.67802	5.96992e-06	0.000630859
LOC_Os06g39040	dehydrogenase/reductase SDR family member 12, putative, expressed	693.688	967.704	419.672	0.433678	6.12742e-06	0.000643979
LOC_Os10g29650	retrotransposon protein, putative, unclassified, expressed	292.375	584.75	0	-Inf	6.13989e-06	0.000643979
LOC_Os03g02860	heavy metal-associated domain containing protein, expressed	256.208	96.2199	416.196	4.32547	6.54944e-06	0.00068438
LOC_Os08g04310	plastocyanin-like domain containing protein, putative, expressed	195.712	108.903	282.52	2.59422	6.8603e-06	0.000714208
LOC_Os03g29540	ATP-dependent protease, putative, expressed	735.219	449.755	1020.68	2.26942	6.98281e-06	0.00072428
LOC_Os05g05140	expressed protein	6085.07	8221.02	3949.12	0.480369	7.11248e-06	0.000732746
LOC_Os07g44770	expressed protein	809.486	1117.22	501.749	0.449104	7.14264e-06	0.000732746
LOC_Os01g01090	retrotransposon protein, putative, unclassified	110.348	166.187	54.5099	0.328004	7.1376e-06	0.000732746
LOC_Os03g48180	peptide transporter PTR2, putative, expressed	3003.34	1726.9	4279.79	2.47831	7.29249e-06	0.000744475
LOC_Os11g34820	THUMP domain-containing protein, putative, expressed	266.36	532.719	0	-Inf	7.30994e-06	0.000744475
LOC_Os01g51890	endonuclease/exonuclease/phosphatase family domain containing protein, expressed	921.352	1268.94	573.762	0.452158	7.39189e-06	0.000750103
LOC_Os08g38850	phosphatidylinositol transfer, putative, expressed	96.4373	39.6165	153.258	3.86854	7.48143e-06	0.000753747
LOC_Os01g60170	DUF567 domain containing protein, putative, expressed	60.2518	24.7762	95.7274	3.86369	7.45639e-06	0.000753747
LOC_Os11g31190	nodulin MtN3 family protein, putative, expressed	84.9487	41.6396	128.258	3.08019	7.90846e-06	0.000793925
LOC_Os07g32590	peptidase, M24 family protein, putative, expressed	3472.89	4804.76	2141.03	0.445606	7.98604e-06	0.00079886
LOC_Os10g11889	expressed protein	1020.53	2039.43	1.62916	0.00079883	8.15762e-06	0.00081313
LOC_Os08g04560	decarboxylase, putative, expressed	98.0515	150.338	45.7647	0.304412	8.55146e-06	0.000849374
LOC_Os04g29950	wall-associated receptor kinase, putative	25.2447	5.65965	44.8297	7.92092	8.62726e-06	0.000853886
LOC_Os01g03320	BBTI2 - Bowman-Birk type bran trypsin inhibitor precursor, expressed	2206.29	713.477	3699.11	5.18463	8.7043e-06	0.000858488
LOC_Os03g53300	expressed protein	6619.81	9013.75	4225.86	0.468824	8.75279e-06	0.000859365
LOC_Os01g51860	violaxanthin de-epoxidase, putative, expressed	1426.86	1960.61	893.113	0.455529	8.77434e-06	0.000859365
LOC_Os04g22660	tropinone reductase, putative, expressed	142.192	69.0338	215.35	3.11949	8.84106e-06	0.000862894
LOC_Os08g20570	chloride channel protein, putative, expressed	1581.89	1001.85	2161.92	2.15793	8.91447e-06	0.000867048
LOC_Os10g09200	hypothetical protein	338.637	677.273	0	-Inf	8.97609e-06	0.000870031
LOC_Os03g61910	retrotransposon protein, putative, unclassified, expressed	34.3179	11.4565	57.1792	4.99096	9.08297e-06	0.000877365
LOC_Os10g39640	expansin precursor, putative, expressed	134.55	72.66	196.441	2.70356	9.12605e-06	0.000878508
LOC_Os03g41330	DUF260 domain containing protein, putative, expressed	447.412	252.864	641.961	2.53876	9.34127e-06	0.000896156
LOC_Os01g72934	hypothetical protein	1021.5	645.179	1397.82	2.16656	9.77336e-06	0.00093442
LOC_Os01g18970	peroxidase precursor, putative	31.8613	7.02917	56.6933	8.06543	1.00913e-05	0.00096155
LOC_Os12g36400	transposon protein, putative, Pong sub-class	571.939	1143.02	0.858254	0.000750866	1.01937e-05	0.000968024
LOC_Os07g07050	aldehyde oxidase, putative, expressed	1077.06	1512.52	641.61	0.4242	1.03012e-05	0.000971669
LOC_Os01g65650	receptor-like protein kinase HAIKU2 precursor, putative, expressed	1570.78	2438.36	703.204	0.288393	1.02798e-05	0.000971669
LOC_Os09g28500	EF hand family protein, putative, expressed	113.436	58.7649	168.108	2.86068	1.04929e-05	0.000983989
LOC_Os10g22100	expressed protein	400.8	801.17	0.429127	0.000535625	1.05019e-05	0.000983989
LOC_Os04g47290	amine oxidase, putative, expressed	1117.07	1524.24	709.907	0.465745	1.06441e-05	0.00099071
LOC_Os08g16570	expressed protein	2968.33	4051.4	1885.26	0.465334	1.06248e-05	0.00099071
LOC_Os04g44830	thioredoxin, putative, expressed	1361.38	1924.33	798.442	0.41492	1.0833e-05	0.00100497
LOC_Os01g52070	potassium channel AKT1, putative, expressed	19.1579	35.6145	2.70116	0.0758444	1.10205e-05	0.001019
LOC_Os03g17790	OsRCI2-5 - Putative low temperature and salt responsive protein, expressed	140.408	211.26	69.5567	0.329247	1.1248e-05	0.00103661
LOC_Os03g42240	B3 DNA binding domain containing protein, expressed	32.3239	54.1262	10.5217	0.194391	1.12847e-05	0.00103661
LOC_Os03g20500	OsFBX82 - F-box domain containing protein, expressed	200.014	113.105	286.922	2.53678	1.13623e-05	0.00104034
LOC_Os03g27040	heavy metal-associated domain containing protein, expressed	747.015	1067.61	426.419	0.399414	1.14394e-05	0.00104399
LOC_Os03g13540	Ser/Thr protein phosphatase family protein, putative, expressed	307.521	439.824	175.219	0.398385	1.15978e-05	0.00105503
LOC_Os04g43030	lipase class 3 family protein, putative, expressed	1767.17	2400.63	1133.7	0.472252	1.1728e-05	0.00106343
LOC_Os05g20450	retrotransposon protein, putative, unclassified	177.978	283.313	72.6429	0.256405	1.18029e-05	0.00106677
LOC_Os01g74480	cupin domain containing protein, expressed	122.308	31.6295	212.987	6.73379	1.19549e-05	0.00107705
LOC_Os11g40410	expressed protein	206.462	412.923	0	-Inf	1.20796e-05	0.00108481
LOC_Os01g40190	retrotransposon protein, putative, unclassified, expressed	105.059	38.3123	171.805	4.48433	1.21238e-05	0.00108531
LOC_Os04g37970	transporter family protein, putative	21.3488	5.42798	37.2696	6.8662	1.34073e-05	0.0011964
LOC_Os02g16909	dynein light chain type 1 domain containing protein, expressed	85.5747	31.4678	139.682	4.43887	1.41159e-05	0.00125008
LOC_Os08g34580	trehalose-6-phosphate synthase, putative, expressed	68.5602	30.4847	106.636	3.49801	1.41423e-05	0.00125008
LOC_Os06g45100	FAD binding domain of DNA photolyase domain containing protein, expressed	942.231	1291.27	593.196	0.459391	1.40722e-05	0.00125008
LOC_Os12g36430	expressed protein	24.1402	5.65647	42.624	7.53544	1.43188e-05	0.00126172
LOC_Os03g24730	expressed protein	647.64	349.621	945.658	2.70481	1.44568e-05	0.0012699
LOC_Os02g41580	CAMK_CAMK_like.14 - CAMK includes calcium/calmodulin depedent protein kinases, expressed	345.044	209.365	480.723	2.2961	1.46184e-05	0.00128009
LOC_Os03g61160	expressed protein	13.2542	0	26.5085	Inf	1.48144e-05	0.00129323
LOC_Os09g16950	cysteine-rich receptor-like protein kinase 25 precursor, putative, expressed	263.768	110.815	416.72	3.76048	1.50511e-05	0.00130982
LOC_Os01g06500	PHLOEM 2-LIKE A5, putative, expressed	447.843	627.773	267.912	0.426766	1.53967e-05	0.00133576
LOC_Os06g47910	GDSL-like lipase/acylhydrolase, putative, expressed	698.925	965.832	432.017	0.447301	1.56661e-05	0.00135079
LOC_Os01g49280	zinc finger family protein, putative, expressed	54.1487	86.191	22.1064	0.256481	1.56268e-05	0.00135079
LOC_Os10g30850	zinc finger, RING-type, putative, expressed	972.949	615.997	1329.9	2.15894	1.57917e-05	0.00135746
LOC_Os11g47870	GRAS family transcription factor domain containing protein, expressed	507.772	311.122	704.423	2.26414	1.58714e-05	0.00136015
LOC_Os05g33520	expressed protein	3518.09	4744.89	2291.28	0.482894	1.62676e-05	0.00138986
LOC_Os11g29120	growth regulator related protein, putative, expressed	1009.65	1380.77	638.539	0.462452	1.63274e-05	0.00139075
LOC_Os01g68140	expressed protein	89.7071	26.8864	152.528	5.67305	1.64485e-05	0.00139683
LOC_Os06g51260	MYB family transcription factor, putative, expressed	4658.2	6347.31	2969.08	0.46777	1.65557e-05	0.0014017
LOC_Os05g51610	sodium/calcium exchanger protein, putative, expressed	437.144	156.006	718.282	4.60419	1.71294e-05	0.00144592
LOC_Os05g18470	CRAL/TRIO domain containing protein, expressed	229.368	328.29	130.447	0.397353	1.73897e-05	0.0014635
LOC_Os08g32960	endonuclease/exonuclease/phosphatase family domain containing protein, expressed	94.6707	142.006	47.3355	0.333335	1.75587e-05	0.0014733
LOC_Os08g10320	SHR5-receptor-like kinase, putative, expressed	1905.76	1238.22	2573.29	2.07822	1.77784e-05	0.0014873
LOC_Os08g24390	expressed protein	3289.47	4449.29	2129.65	0.478649	1.83035e-05	0.00152669
LOC_Os11g04490	astaxanthin synthase KC28, putative, expressed	462.693	637.177	288.208	0.45232	1.85136e-05	0.0015351
LOC_Os02g47560	DNA-binding protein, putative, expressed	2891.12	4096.21	1686.03	0.411608	1.84713e-05	0.0015351
LOC_Os01g12280	hAT dimerisation domain-containing protein, putative, expressed	399.889	213.733	586.045	2.74195	1.88222e-05	0.0015561
LOC_Os03g05840	FAD dependent oxidoreductase domain containing protein	63.4576	118.718	8.19685	0.0690445	1.91044e-05	0.00157019
LOC_Os08g19105	expressed protein	187.128	374.256	0	-Inf	1.90763e-05	0.00157019
LOC_Os04g02470	expressed protein	67.9239	16.5423	119.305	7.21213	1.92577e-05	0.00157441
LOC_Os06g50670	expressed protein	77.657	35.8017	119.512	3.33817	1.93237e-05	0.00157441
LOC_Os06g48960	AIG2-like family domain containing protein, expressed	1768.98	2398.16	1139.79	0.475276	1.92801e-05	0.00157441
LOC_Os11g33970	plant protein of unknown function domain containing protein, expressed	98.8089	30.9051	166.713	5.39435	1.98445e-05	0.00161217
LOC_Os02g10660	glycosyl hydrolases family 17, putative, expressed	320.113	194.609	445.617	2.28981	2.00096e-05	0.0016209
LOC_Os11g09020	amino acid transporter, putative, expressed	1586.39	983.034	2189.74	2.22753	2.02933e-05	0.00163915
[truncated: 1,136 more rows]

## Sheet: VN_ALL
id	description	mean expr	VN_mean_mock	VN_mean_blast	Fold Ch blast vs mock	pval	FDR
[truncated: 28,109 more rows]
