# Supplementary material for: Comparative Transcriptome Profiling of the Early Response to Magnaporthe oryzae in Durable Resistant vs Susceptible Rice (Oryza sativa L.) Genotypes
Source: PLoS One. 2012 Dec 12;7(12):e51609. doi: 10.1371/journal.pone.0051609 (PMC3520944; doi:10.1371/journal.pone.0051609)
Supplement: Table S3 — List of the WRKY genes (as determined by INTERPRO id: IPR003657; “DNA-binding WRKY”) expression values reported as DESeq-normalized read counts detected in GV and VN. (XLS) [file pone.0051609.s005.xls]

## Sheet: GV
Table S3 List of the WRKY genes (as determined by INTERPRO id: IPR003657; “DNA-binding WRKY”) expression values reported as DESeq-normalized read counts detected in GV and VN rice genotypes
id	GV_mean	GV_mean_mock	GV_mean_blast	Fold Ch blast vs mock	p value	FDR	description
LOC_Os06g30860	0.651	0.362	0.94	2.596	0.88	1	OsWRKY31 - Superfamily of TFs having WRKY and zinc finger domains, expressed
LOC_Os05g14370	0.707	0	1.414	10000	0.389	1	WRKY DNA-binding domain containing protein, expressed
LOC_Os01g60520	0.732	0.49	0.974	1.989	0.869	1	WRKY DNA-binding domain containing protein
LOC_Os01g60490	1.302	0.724	1.879	2.596	0.664	1	OsWRKY22 - Superfamily of TFs having WRKY and zinc finger domains, expressed
LOC_Os05g40070	1.321	0.362	2.28	6.299	0.463	1	WRKY DNA-binding domain containing protein, expressed
LOC_Os02g47060	1.579	1.609	1.548	0.962	1	1	OsWRKY66 - Superfamily of TFs having WRKY and zinc finger domains, expressed
LOC_Os02g43560	2.315	3.487	1.144	0.328	0.447	1	OsWRKY34 - Superfamily of TFs having WRKY and zinc finger domains, expressed
LOC_Os10g42850	2.318	3.393	1.244	0.367	0.447	1	OsWRKY2 - Superfamily of TFs having WRKY and zinc finger domains, expressed
LOC_Os03g63810	2.359	2.903	1.814	0.625	0.763	1	WRKY DNA-binding domain containing protein, expressed
LOC_Os11g02470	2.506	3.533	1.479	0.419	0.474	1	OsWRKY52 - Superfamily of TFs having WRKY and zinc finger domains, expressed
LOC_Os02g53100	3.243	1.448	5.038	3.479	0.281	0.949	OsWRKY32 - Superfamily of TFs having WRKY and zinc finger domains, expressed
LOC_Os01g60540	3.613	0.49	6.737	13.755	0.012	0.192	OsWRKY20 - Superfamily of TFs having WRKY and zinc finger domains
LOC_Os01g40430	5.151	3.137	7.164	2.283	0.317	0.978	OsWRKY27 - Superfamily of TFs having WRKY and zinc finger domains, expressed
LOC_Os07g02060	6.906	10.542	3.27	0.31	0.051	0.457	OsWRKY29 - Superfamily of TFs having WRKY and zinc finger domains, expressed
LOC_Os12g02400	7.864	4.151	11.578	2.789	0.147	0.757	WRKY DNA-binding domain containing protein
LOC_Os04g46060	11.309	12.026	10.592	0.881	0.788	1	OsWRKY36 - Superfamily of TFs having WRKY and zinc finger domains
LOC_Os07g27670	12.918	13.449	12.386	0.921	0.911	1	WRKY DNA-binding domain containing protein, expressed
LOC_Os01g08710	15.203	16.067	14.34	0.892	0.707	1	OsWRKY79 - Superfamily of TFs having WRKY and zinc finger domains, expressed
LOC_Os01g53260	15.234	11.61	18.857	1.624	0.373	1	OsWRKY23 - Superfamily of TFs having WRKY and zinc finger domains, expressed
LOC_Os05g49210	16.465	4.933	27.996	5.675	0.002	0.053	OsWRKY43 - Superfamily of TFs having WRKY and zinc finger domains, expressed
LOC_Os01g62514	21.56	11.307	31.814	2.814	0.059	0.491	WRKY DNA-binding domain containing protein, expressed
LOC_Os03g58420	23.156	38.401	7.911	0.206	0.129	0.718	OsWRKY6 - Superfamily of TFs having WRKY and zinc finger domains, expressed
LOC_Os01g09080	23.874	8.248	39.501	4.789	0.005	0.104	WRKY DNA-binding domain containing protein, expressed
LOC_Os12g02470	25.973	0.49	51.456	105.063	0.001	0.031	OsWRKY65 - Superfamily of TFs having WRKY and zinc finger domains, expressed
LOC_Os11g45850	26.168	24.315	28.021	1.152	0.704	1	OsWRKY81 - Superfamily of TFs having WRKY and zinc finger domains, expressed
LOC_Os04g39570	26.669	37.933	15.406	0.406	0.088	0.598	OsWRKY35v2 - Superfamily of TFs having WRKY and zinc finger domains, expressed
LOC_Os05g50700	28.819	20.352	37.287	1.832	0.109	0.666	WRKY DNA-binding domain containing protein, expressed
LOC_Os01g43550	33.627	17.858	49.395	2.766	0.038	0.382	OsWRKY12 - Superfamily of TFs having WRKY and zinc finger domains, expressed
LOC_Os05g25700	33.821	19.391	48.25	2.488	0.252	0.919	OsWRKY75 - Superfamily of TFs having WRKY and zinc finger domains
LOC_Os01g62510	43.286	22.594	63.978	2.832	0.006	0.117	WRKY DNA binding domain containing protein
LOC_Os01g53040	50.787	29.912	71.662	2.396	0.005	0.11	OsWRKY14 - Superfamily of TFs having WRKY and zinc finger domains, expressed
LOC_Os01g51690	51.639	13.084	90.194	6.894	0	0.014	OsWRKY59 - Superfamily of TFs having WRKY and zinc finger domains, expressed
LOC_Os12g02450	53.409	11.428	95.39	8.347	0	0	OsWRKY64 - Superfamily of TFs having WRKY and zinc finger domains
LOC_Os03g45450	58.919	31.831	86.007	2.702	0.016	0.229	OsWRKY60 - Superfamily of TFs having WRKY and zinc finger domains, expressed
LOC_Os01g09100	73.441	46.643	100.239	2.149	0.014	0.212	OsWRKY10 - Superfamily of TFs having WRKY and zinc finger domains, expressed
LOC_Os08g38990	77.88	106.228	49.533	0.466	0.038	0.385	OsWRKY30 - Superfamily of TFs having WRKY and zinc finger domains, expressed
LOC_Os08g09900	84.941	66.326	103.556	1.561	0.127	0.712	transposon protein, putative, unclassified, expressed
LOC_Os11g02480	90.872	81.115	100.629	1.241	0.647	1	OsWRKY46 - Superfamily of TFs having WRKY and zinc finger domains, expressed
LOC_Os06g05380	100.451	110.393	90.508	0.82	0.582	1	OsWRKY73 - Superfamily of TFs having WRKY and zinc finger domains, expressed
LOC_Os03g20550	110.091	62.902	157.28	2.5	0.001	0.033	OsWRKY55 - Superfamily of TFs having WRKY and zinc finger domains, expressed
LOC_Os01g43650	112.033	83.908	140.158	1.67	0.337	0.988	OsWRKY11 - Superfamily of TFs having WRKY and zinc finger domains, expressed
LOC_Os02g16540	112.654	96.304	129.005	1.34	0.146	0.755	OsWRKY39v2 - Superfamily of TFs having WRKY and zinc finger domains, expressed
LOC_Os11g45920	115.921	99.825	132.017	1.322	0.314	0.975	OsWRKY63 - Superfamily of TFs having WRKY and zinc finger domains
LOC_Os11g02540	116.984	0.268	233.699	872.054	0	0	OsWRKY50 - Superfamily of TFs having WRKY and zinc finger domains, expressed
LOC_Os03g55164	119.306	130.059	108.553	0.835	0.335	0.987	OsWRKY4 - Superfamily of TFs having WRKY and zinc finger domains
LOC_Os01g60640	127.56	58.658	196.462	3.349	0	0	OsWRKY21 - Superfamily of TFs having WRKY and zinc finger domains, expressed
LOC_Os05g50610	128.257	98.293	158.222	1.61	0.327	0.983	OsWRKY8v2 - Superfamily of TFs having WRKY and zinc finger domains
LOC_Os07g40570	132.471	128.028	136.914	1.069	0.859	1	WRKY DNA-binding domain containing protein, expressed
LOC_Os12g01180	136.266	151.335	121.196	0.801	0.447	1	OsWRKY57v2 - Superfamily of TFs having WRKY and zinc finger domains, expressed
LOC_Os05g49100	145.23	98.867	191.592	1.938	0.28	0.947	OsWRKY49 - Superfamily of TFs having WRKY and zinc finger domains, expressed
LOC_Os03g21710	152.791	10.88	294.702	27.087	0	0	WRKY45 transcription factor, putative, expressed
LOC_Os05g49620	152.931	20.641	285.22	13.818	0	0	OsWRKY19 - Superfamily of TFs having WRKY and zinc finger domains, expressed
LOC_Os01g41210	170.8	174.46	167.14	0.958	0.752	1	transposon protein, putative, unclassified, expressed
LOC_Os03g33012	181.839	186.777	176.901	0.947	0.851	1	WRKY DNA-binding domain containing protein, expressed
LOC_Os05g03900	185.29	230.336	140.244	0.609	0.032	0.35	WRKY DNA-binding domain containing protein, expressed
LOC_Os01g40260	190.869	94.301	287.436	3.048	0.004	0.091	OsWRKY77 - Superfamily of TFs having WRKY and zinc finger domains, expressed
LOC_Os12g02420	210.296	165.529	255.064	1.541	0.109	0.663	WRKY DNA-binding domain containing protein, expressed
LOC_Os11g02530	218.213	30.163	406.263	13.469	0	0	OsWRKY40 - Superfamily of TFs having WRKY and zinc finger domains, expressed
LOC_Os08g29660	233.559	138.012	329.107	2.385	0	0.019	OsWRKY69 - Superfamily of TFs having WRKY and zinc finger domains, expressed
LOC_Os02g26430	250.164	161.245	339.083	2.103	0.216	0.874	OsWRKY42 - Superfamily of TFs having WRKY and zinc finger domains, expressed
LOC_Os01g60600	253.219	58.649	447.789	7.635	0	0	WRKY DNA-binding domain containing protein, expressed
LOC_Os08g13840	262.05	188.846	335.254	1.775	0.007	0.135	OsWRKY44 - Superfamily of TFs having WRKY and zinc finger domains, expressed
LOC_Os01g47560	274.619	265.74	283.498	1.067	0.589	1	OsWRKY16 - Superfamily of TFs having WRKY and zinc finger domains, expressed
LOC_Os05g04640	279.303	259.652	298.954	1.151	0.624	1	OsWRKY5 - Superfamily of TFs having WRKY and zinc finger domains, expressed
LOC_Os03g55080	281.743	227.001	336.484	1.482	0.496	1	OsWRKY3 - Superfamily of TFs having WRKY and zinc finger domains, expressed
LOC_Os07g37630	283.591	274.763	292.419	1.064	0.991	1	transposon protein, putative, unclassified, expressed
LOC_Os11g29870	362.296	197.467	527.125	2.669	0.01	0.167	OsWRKY72 - Superfamily of TFs having WRKY and zinc finger domains, expressed
LOC_Os12g02440	374.199	343.064	405.334	1.182	0.389	1	WRKY DNA-binding domain containing protein, expressed
LOC_Os03g53050	386.342	371.75	400.933	1.078	0.957	1	WRKY transcription factor, putative, expressed
LOC_Os08g17400	392.108	406.826	377.39	0.928	0.78	1	WRKY DNA-binding domain containing protein, expressed
LOC_Os06g06360	397.351	205.418	589.285	2.869	0.002	0.054	WRKY DNA-binding domain containing protein, expressed
LOC_Os01g46800	408.43	261.45	555.41	2.124	0.001	0.041	OsWRKY15 - Superfamily of TFs having WRKY and zinc finger domains, expressed
LOC_Os07g48260	436.337	85.186	787.487	9.244	0	0	OsWRKY47 - Superfamily of TFs having WRKY and zinc finger domains, expressed
LOC_Os08g09840	511.467	236.844	786.09	3.319	0	0.017	transposon protein, putative, unclassified
LOC_Os05g09020	525.283	292.538	758.028	2.591	0.002	0.052	OsWRKY67 - Superfamily of TFs having WRKY and zinc finger domains, expressed
LOC_Os06g44010	576.763	316.636	836.891	2.643	0	0.003	OsWRKY28 - Superfamily of TFs having WRKY and zinc finger domains, expressed
LOC_Os09g25070	620.839	35.402	1206.28	34.074	0	0	OsWRKY62 - Superfamily of TFs having WRKY and zinc finger domains, expressed
LOC_Os09g25060	668.97	80.626	1257.31	15.594	0	0	OsWRKY76 - Superfamily of TFs having WRKY and zinc finger domains, expressed
LOC_Os12g32250	708.637	645.459	771.816	1.196	0.431	1	WRKY DNA-binding domain containing protein, expressed
LOC_Os04g51560	765.576	619.845	911.307	1.47	0.063	0.507	OsWRKY68 - Superfamily of TFs having WRKY and zinc finger domains, expressed
LOC_Os01g18584	939.073	619.711	1258.43	2.031	0.192	0.837	OsWRKY9 - Superfamily of TFs having WRKY and zinc finger domains, expressed
LOC_Os07g39480	1004.45	979.562	1029.34	1.051	0.907	1	OsWRKY78 - Superfamily of TFs having WRKY and zinc finger domains, expressed
LOC_Os01g54600	1061.55	883.46	1239.65	1.403	0.114	0.678	OsWRKY13 - Superfamily of TFs having WRKY and zinc finger domains, expressed
LOC_Os05g46020	1089.68	592.029	1587.33	2.681	0	0.002	OsWRKY7 - Superfamily of TFs having WRKY and zinc finger domains, expressed
LOC_Os11g02520	1156.01	878.755	1433.27	1.631	0.021	0.269	WRKY DNA-binding domain containing protein, expressed
LOC_Os12g40570	1241.94	1071.57	1412.32	1.318	0.195	0.841	WRKY transcription factor, putative, expressed
LOC_Os09g30400	1294.48	1337.66	1251.31	0.935	0.76	1	OsWRKY80 - Superfamily of TFs having WRKY and zinc finger domains, expressed
LOC_Os09g16510	1371.14	1157.33	1584.95	1.369	0.332	0.986	OsWRKY74 - Superfamily of TFs having WRKY and zinc finger domains, expressed
LOC_Os05g39720	1549.79	806.275	2293.3	2.844	0.017	0.234	OsWRKY70 - Superfamily of TFs having WRKY and zinc finger domains, expressed
LOC_Os05g25770	1762.12	250.411	3273.84	13.074	0	0	OsWRKY45 - Superfamily of TFs having WRKY and zinc finger domains, expressed
LOC_Os04g21950	2015.29	1650.55	2380.03	1.442	0.139	0.74	OsWRKY51 - Superfamily of TFs having WRKY and zinc finger domains, expressed
LOC_Os01g61080	2064.36	1230.1	2898.62	2.356	0.002	0.056	OsWRKY24 - Superfamily of TFs having WRKY and zinc finger domains, expressed
LOC_Os02g08440	2301.92	1684.15	2919.7	1.734	0.057	0.48	OsWRKY71 - Superfamily of TFs having WRKY and zinc finger domains, expressed
LOC_Os01g14440	2579.94	1496.84	3663.05	2.447	0.022	0.276	OsWRKY1v2 - Superfamily of TFs having WRKY and zinc finger domains, expressed
LOC_Os05g27730	4171.93	3023.79	5320.07	1.759	0.008	0.14	OsWRKY53 - Superfamily of TFs having WRKY and zinc finger domains, expressed

## Sheet: VN
id	VN_mean expr	VN_mean_mock	VN_mean_blast	Fold Change blast vs mock	p value	FDR	description
LOC_Os05g45230	0.555	1.111	0	0	0.655	0.989	OsWRKY58 - Superfamily of TFs having WRKY and zinc finger domains
LOC_Os06g30860	1.592	1.818	1.367	0.752	0.931	1	OsWRKY31 - Superfamily of TFs having WRKY and zinc finger domains, expressed
LOC_Os11g02470	1.728	0.843	2.614	3.102	0.577	0.963	OsWRKY52 - Superfamily of TFs having WRKY and zinc finger domains, expressed
LOC_Os08g09800	1.993	3.1	0.887	0.286	0.457	0.903	transposon protein, putative, unclassified
LOC_Os01g62514	2.165	3.9	0.429	0.11	0.178	0.619	WRKY DNA-binding domain containing protein, expressed
LOC_Os01g60600	2.226	2.521	1.93	0.766	0.875	1	WRKY DNA-binding domain containing protein, expressed
LOC_Os02g53100	2.313	2.238	2.388	1.067	1	1	OsWRKY32 - Superfamily of TFs having WRKY and zinc finger domains, expressed
LOC_Os03g63810	2.605	1.397	3.814	2.73	0.449	0.897	WRKY DNA-binding domain containing protein, expressed
LOC_Os05g25700	2.69	1.682	3.698	2.199	0.701	1	OsWRKY75 - Superfamily of TFs having WRKY and zinc finger domains
LOC_Os04g04300	3.514	2.369	4.66	1.967	0.47	0.91	retrotransposon protein, putative, unclassified
LOC_Os05g40070	3.967	0.981	6.952	7.083	0.28	0.758	WRKY DNA-binding domain containing protein, expressed
LOC_Os11g45850	4.994	1.547	8.441	5.455	0.072	0.386	OsWRKY81 - Superfamily of TFs having WRKY and zinc finger domains, expressed
LOC_Os01g08710	6.329	4.897	7.762	1.585	0.611	0.974	OsWRKY79 - Superfamily of TFs having WRKY and zinc finger domains, expressed
LOC_Os11g02540	6.694	3.069	10.318	3.362	0.152	0.573	OsWRKY50 - Superfamily of TFs having WRKY and zinc finger domains, expressed
LOC_Os01g62510	7.074	10.451	3.698	0.354	0.165	0.596	WRKY DNA binding domain containing protein
LOC_Os04g46060	7.371	5.451	9.291	1.705	0.42	0.876	OsWRKY36 - Superfamily of TFs having WRKY and zinc finger domains
LOC_Os01g53260	7.481	10.21	4.752	0.465	0.301	0.779	OsWRKY23 - Superfamily of TFs having WRKY and zinc finger domains, expressed
LOC_Os03g58420	7.651	8.547	6.754	0.79	0.693	0.998	OsWRKY6 - Superfamily of TFs having WRKY and zinc finger domains, expressed
LOC_Os02g43560	9.173	10.949	7.397	0.676	0.542	0.946	OsWRKY34 - Superfamily of TFs having WRKY and zinc finger domains, expressed
LOC_Os02g26430	9.256	11.164	7.348	0.658	0.586	0.966	OsWRKY42 - Superfamily of TFs having WRKY and zinc finger domains, expressed
LOC_Os12g02400	10.063	4.61	15.516	3.365	0.056	0.337	WRKY DNA-binding domain containing protein
LOC_Os01g43550	12.625	13.667	11.583	0.848	0.846	1	OsWRKY12 - Superfamily of TFs having WRKY and zinc finger domains, expressed
LOC_Os05g49620	13.789	6.595	20.984	3.182	0.106	0.474	OsWRKY19 - Superfamily of TFs having WRKY and zinc finger domains, expressed
LOC_Os01g60640	16.246	14.49	18.002	1.242	0.527	0.94	OsWRKY21 - Superfamily of TFs having WRKY and zinc finger domains, expressed
LOC_Os09g25070	20.929	9.076	32.782	3.612	0.149	0.566	OsWRKY62 - Superfamily of TFs having WRKY and zinc finger domains, expressed
LOC_Os05g49100	24.107	22.762	25.451	1.118	0.906	1	OsWRKY49 - Superfamily of TFs having WRKY and zinc finger domains, expressed
LOC_Os11g02530	26.843	32.598	21.088	0.647	0.297	0.773	OsWRKY40 - Superfamily of TFs having WRKY and zinc finger domains, expressed
LOC_Os12g02450	26.941	28.554	25.328	0.887	0.807	1	OsWRKY64 - Superfamily of TFs having WRKY and zinc finger domains
LOC_Os03g21710	27.277	4.867	49.686	10.208	0.085	0.423	WRKY45 transcription factor, putative, expressed
LOC_Os04g39570	27.541	32.528	22.555	0.693	0.398	0.862	OsWRKY35v2 - Superfamily of TFs having WRKY and zinc finger domains, expressed
LOC_Os07g27670	28.645	26.826	30.464	1.136	0.586	0.966	WRKY DNA-binding domain containing protein, expressed
LOC_Os07g02060	30.054	21.903	38.205	1.744	0.083	0.419	OsWRKY29 - Superfamily of TFs having WRKY and zinc finger domains, expressed
LOC_Os01g43650	30.847	26.008	35.686	1.372	0.394	0.86	OsWRKY11 - Superfamily of TFs having WRKY and zinc finger domains, expressed
LOC_Os01g09100	31.469	15.113	47.824	3.164	0.002	0.042	OsWRKY10 - Superfamily of TFs having WRKY and zinc finger domains, expressed
LOC_Os03g45450	33.66	21.937	45.384	2.069	0.043	0.29	OsWRKY60 - Superfamily of TFs having WRKY and zinc finger domains, expressed
LOC_Os06g06360	40.019	32.876	47.163	1.435	0.367	0.84	WRKY DNA-binding domain containing protein, expressed
LOC_Os05g50700	40.502	18.879	62.126	3.291	0.001	0.018	WRKY DNA-binding domain containing protein, expressed
LOC_Os10g42850	49.336	52.124	46.548	0.893	0.785	1	OsWRKY2 - Superfamily of TFs having WRKY and zinc finger domains, expressed
LOC_Os06g44010	53.337	32.273	74.402	2.305	0.12	0.507	OsWRKY28 - Superfamily of TFs having WRKY and zinc finger domains, expressed
LOC_Os01g53040	67.712	25.563	109.861	4.298	0.069	0.378	OsWRKY14 - Superfamily of TFs having WRKY and zinc finger domains, expressed
LOC_Os05g50610	67.936	87.102	48.77	0.56	0.349	0.823	OsWRKY8v2 - Superfamily of TFs having WRKY and zinc finger domains
LOC_Os05g39720	72.211	20.298	124.124	6.115	0.073	0.39	OsWRKY70 - Superfamily of TFs having WRKY and zinc finger domains, expressed
LOC_Os03g20550	72.831	67.469	78.193	1.159	0.656	0.989	OsWRKY55 - Superfamily of TFs having WRKY and zinc finger domains, expressed
LOC_Os09g25060	73.176	54.208	92.144	1.7	0.633	0.982	OsWRKY76 - Superfamily of TFs having WRKY and zinc finger domains, expressed
LOC_Os11g45920	76.06	61.614	90.505	1.469	0.113	0.491	OsWRKY63 - Superfamily of TFs having WRKY and zinc finger domains
LOC_Os01g40260	91.266	23.53	159.003	6.757	0.134	0.538	OsWRKY77 - Superfamily of TFs having WRKY and zinc finger domains, expressed
LOC_Os11g02520	94.785	100.013	89.557	0.895	0.821	1	WRKY DNA-binding domain containing protein, expressed
LOC_Os02g16540	100.091	102.63	97.551	0.951	0.794	1	OsWRKY39v2 - Superfamily of TFs having WRKY and zinc finger domains, expressed
LOC_Os12g01180	100.744	72.82	128.668	1.767	0.022	0.193	OsWRKY57v2 - Superfamily of TFs having WRKY and zinc finger domains, expressed
LOC_Os08g29660	106.048	63.914	148.182	2.318	0.012	0.132	OsWRKY69 - Superfamily of TFs having WRKY and zinc finger domains, expressed
LOC_Os01g46800	117.193	61.345	173.041	2.821	0.002	0.035	OsWRKY15 - Superfamily of TFs having WRKY and zinc finger domains, expressed
LOC_Os08g13840	125.486	101.895	149.076	1.463	0.077	0.401	OsWRKY44 - Superfamily of TFs having WRKY and zinc finger domains, expressed
LOC_Os03g55080	127.667	83.351	171.983	2.063	0.051	0.32	OsWRKY3 - Superfamily of TFs having WRKY and zinc finger domains, expressed
LOC_Os11g02480	141.829	167.988	115.669	0.689	0.107	0.476	OsWRKY46 - Superfamily of TFs having WRKY and zinc finger domains, expressed
LOC_Os08g09900	145.708	146.266	145.15	0.992	0.879	1	transposon protein, putative, unclassified, expressed
LOC_Os05g46020	148.733	89.851	207.616	2.311	0.001	0.022	OsWRKY7 - Superfamily of TFs having WRKY and zinc finger domains, expressed
LOC_Os11g29870	153.89	100.964	206.815	2.048	0.051	0.32	OsWRKY72 - Superfamily of TFs having WRKY and zinc finger domains, expressed
LOC_Os07g48260	170.332	122.64	218.024	1.778	0.031	0.239	OsWRKY47 - Superfamily of TFs having WRKY and zinc finger domains, expressed
LOC_Os12g02420	171.892	187.511	156.273	0.833	0.477	0.913	WRKY DNA-binding domain containing protein, expressed
LOC_Os06g05380	181.834	178.814	184.854	1.034	0.91	1	OsWRKY73 - Superfamily of TFs having WRKY and zinc finger domains, expressed
LOC_Os01g61080	196.413	115.142	277.684	2.412	0.071	0.385	OsWRKY24 - Superfamily of TFs having WRKY and zinc finger domains, expressed
LOC_Os05g04640	212.618	176.535	248.701	1.409	0.155	0.579	OsWRKY5 - Superfamily of TFs having WRKY and zinc finger domains, expressed
LOC_Os01g47560	238.665	204.159	273.17	1.338	0.241	0.711	OsWRKY16 - Superfamily of TFs having WRKY and zinc finger domains, expressed
LOC_Os01g41210	255.931	272.701	239.161	0.877	0.481	0.915	transposon protein, putative, unclassified, expressed
LOC_Os05g09020	263.985	171.289	356.681	2.082	0.011	0.125	OsWRKY67 - Superfamily of TFs having WRKY and zinc finger domains, expressed
LOC_Os07g40570	266.916	304.48	229.352	0.753	0.198	0.651	WRKY DNA-binding domain containing protein, expressed
LOC_Os03g33012	338.063	353.753	322.373	0.911	0.663	0.991	WRKY DNA-binding domain containing protein, expressed
LOC_Os07g37630	366.564	329.383	403.744	1.226	0.329	0.808	transposon protein, putative, unclassified, expressed
LOC_Os05g03900	402.207	419.056	385.357	0.92	0.611	0.974	WRKY DNA-binding domain containing protein, expressed
LOC_Os01g18584	499.598	196.365	802.831	4.088	0.026	0.217	OsWRKY9 - Superfamily of TFs having WRKY and zinc finger domains, expressed
LOC_Os05g25770	533.393	248.419	818.366	3.294	0.002	0.037	OsWRKY45 - Superfamily of TFs having WRKY and zinc finger domains, expressed
LOC_Os12g02440	582.379	506.339	658.419	1.3	0.21	0.669	WRKY DNA-binding domain containing protein, expressed
LOC_Os02g08440	592.463	565.561	619.366	1.095	0.7	1	OsWRKY71 - Superfamily of TFs having WRKY and zinc finger domains, expressed
LOC_Os08g38990	602.575	456.065	749.084	1.642	0.022	0.193	OsWRKY30 - Superfamily of TFs having WRKY and zinc finger domains, expressed
LOC_Os01g14440	652.213	433.041	871.385	2.012	0.045	0.299	OsWRKY1v2 - Superfamily of TFs having WRKY and zinc finger domains, expressed
LOC_Os03g53050	684.786	673.397	696.176	1.034	0.807	1	WRKY transcription factor, putative, expressed
LOC_Os04g51560	687.872	678.549	697.196	1.027	0.783	1	OsWRKY68 - Superfamily of TFs having WRKY and zinc finger domains, expressed
LOC_Os08g17400	748.913	755.22	742.605	0.983	0.88	1	WRKY DNA-binding domain containing protein, expressed
LOC_Os08g09840	760.313	615.595	905.031	1.47	0.048	0.307	transposon protein, putative, unclassified
LOC_Os12g32250	873.719	762.438	985	1.292	0.155	0.58	WRKY DNA-binding domain containing protein, expressed
LOC_Os12g40570	890.278	806.627	973.929	1.207	0.293	0.77	WRKY transcription factor, putative, expressed
LOC_Os03g55164	931.513	1263.96	599.066	0.474	0	0.013	OsWRKY4 - Superfamily of TFs having WRKY and zinc finger domains
LOC_Os04g21950	966.11	902.751	1029.47	1.14	0.475	0.913	OsWRKY51 - Superfamily of TFs having WRKY and zinc finger domains, expressed
LOC_Os09g16510	1020.06	637.516	1402.61	2.2	0.004	0.063	OsWRKY74 - Superfamily of TFs having WRKY and zinc finger domains, expressed
LOC_Os07g39480	1397.66	1342.05	1453.28	1.083	0.699	1	OsWRKY78 - Superfamily of TFs having WRKY and zinc finger domains, expressed
LOC_Os01g54600	1505	1022.49	1987.51	1.944	0.012	0.134	OsWRKY13 - Superfamily of TFs having WRKY and zinc finger domains, expressed
LOC_Os09g30400	1665.42	1677.34	1653.5	0.986	0.847	1	OsWRKY80 - Superfamily of TFs having WRKY and zinc finger domains, expressed
LOC_Os05g27730	3739.29	2452.43	5026.15	2.049	0	0.004	OsWRKY53 - Superfamily of TFs having WRKY and zinc finger domains, expressed
