# Supplementary material for: Comparative Transcriptome Profiling of the Early Response to Magnaporthe oryzae in Durable Resistant vs Susceptible Rice (Oryza sativa L.) Genotypes
Source: PLoS One. 2012 Dec 12;7(12):e51609. doi: 10.1371/journal.pone.0051609 (PMC3520944; doi:10.1371/journal.pone.0051609)
Supplement: Table S8 — Expression values, as DESeq normalized expression values, for GV and VN genes tagged by the INTERPRO domain IPR000767 (“disease resistance protein”). (XLS) [file pone.0051609.s010.xls]

## Sheet: Foglio1
Table S8. Expression values, as DESeq normalized expression values, for GV and VN genes tagged by the INTERPRO domain IPR000767 (“disease resistance protein”)
id	MSU 6.12 description	MEAN_GV_MOCK	MEAN_GV_BLAST	fold ch GV_BLAST vs GV_MOCK	FDR GV	MEAN_VN_MOCK	MEAN_VN_BLAST	fold ch VN_BLAST vs VN_MOCK	FDR VN
LOC_Os09g34160	resistance protein, putative, expressed	17.9924	421.593	23.4317	2.42045e-25	13.4733	59.3762	4.40696	0.757197
LOC_Os02g39884	expressed protein	29.5389	108.189	3.66258	0.00133408	24.8645	43.453	1.74759	0.717138
LOC_Os06g48520	disease resistance protein RPM1, putative	20.971	74.6704	3.56064	0.00876285	20.0148	39.1411	1.95561	0.385262
LOC_Os04g02030	rp1, putative	33.7034	134.978	4.00488	0.00896215	29.3579	38.7635	1.32038	0.929619
LOC_Os03g10910	NB-ARC/LRR disease resistance protein, putative, expressed	8.35997	37.1214	4.44038	0.0121077	3.62382	8.10349	2.23617	0.79633
LOC_Os04g56320	AAA-type ATPase family protein, putative, expressed	264.565	107.921	0.407917	0.014514	1495.63	901.007	0.602428	0.0463782
LOC_Os08g07890	NB-ARC domain containing protein	21.282	361.106	16.9677	0.0163785	32.6634	137.751	4.21727	0.18061
LOC_Os07g17250	disease resistance RPP13-like protein 1, putative, expressed	216.073	489.881	2.2672	0.0230997	565.972	913.59	1.6142	0.132374
LOC_Os03g63150	powdery mildew resistance protein PM3b, putative, expressed	79.9391	27.4857	0.343833	0.0303795	389.108	548.242	1.40897	0.788088
LOC_Os09g34150	NBS-LRR disease resistance protein, putative, expressed	111.945	235.336	2.10225	0.0365157	253.636	333.121	1.31338	0.652799
LOC_Os04g30930	NB-ARC domain containing protein	18.787	56.7272	3.01949	0.0523995	72.2887	97.5971	1.3501	0.77852
LOC_Os11g10550	NBS-LRR disease resistance protein, putative, expressed	27.0652	83.0734	3.06938	0.0544583	48.2041	0	0	0.0256566
LOC_Os03g20840	disease resistance RPP13-like protein 1, putative, expressed	78.1573	331.619	4.24297	0.0900912	99.63	130.609	1.31094	0.76389
LOC_Os02g18510	stripe rust resistance protein Yr10, putative	10.2745	35.0726	3.41356	0.0918778	6.27253	0	0	0.168549
LOC_Os08g16070	NB-ARC domain containing protein	57.0401	172.107	3.01729	0.097432	22.0726	552.296	25.0217	0.00955684
LOC_Os01g57870	disease resistance protein RPS2, putative, expressed	79.3679	169.266	2.13268	0.118628	176.876	240.559	1.36005	0.523935
LOC_Os08g10260	NBS-LRR disease resistance protein, putative, expressed	160.632	320.16	1.99312	0.118722	267.769	288.404	1.07707	1
LOC_Os11g39310	NB-ARC domain containing protein, expressed	331.086	173.244	0.523261	0.124181	702.599	1.81433	0.00258232	0.0046897
LOC_Os01g72680	disease resistance protein RPS2, putative	0.803962	22.8448	28.4153	0.128822	1.25809	3.95835	3.14632	0.83546
LOC_Os12g33100	guanylate kinase, putative, expressed	312.39	533.699	1.70844	0.150235	524.499	385.865	0.735683	0.422159
LOC_Os10g04290	transposon protein, putative, CACTA, En/Spm sub-class	8.96841	28.8021	3.2115	0.151327	22.9593	72.1024	3.14045	0.500135
LOC_Os11g37860	stripe rust resistance protein Yr10, putative, expressed	119.762	258.871	2.16155	0.182731	5.65965	38.9608	6.88396	0.0103036
LOC_Os08g05440	NB-ARC domain containing protein	130.063	236.318	1.81696	0.199647	66.998	38.6326	0.576623	0.39402
LOC_Os05g34220	vrga1, putative, expressed	333.969	617.034	1.84758	0.208588	406.537	546.577	1.34447	0.557491
LOC_Os12g17480	MLA12, putative	77.9278	40.2685	0.516741	0.239828	43.8605	50.2278	1.14517	1
LOC_Os06g05359	NBS-LRR disease resistance protein, putative, expressed	38.6936	16.2657	0.420373	0.245554	109.662	103.833	0.946849	0.998271
LOC_Os01g52320	NB-ARC domain containing protein, expressed	2.51974	12.9259	5.12986	0.253731	NA	NA	NA	NA
LOC_Os12g37770	RGH1A, putative, expressed	35.6595	74.8498	2.09902	0.255251	51.7997	0.429127	0.00828436	0.0360155
LOC_Os07g29820	NBS-LRR disease resistance protein, putative, expressed	279.674	487.345	1.74255	0.259709	362.688	542.458	1.49566	0.314769
LOC_Os03g10900	disease resistance protein, putative, expressed	18.288	42.4707	2.32233	0.264072	43.823	36.7156	0.837816	1
LOC_Os02g05960	phytosulfokine receptor precursor, putative, expressed	40.4479	80.5145	1.99057	0.27611	82.0315	127.186	1.55046	0.420591
LOC_Os02g04530	rust resistance-like protein RP1, putative	7.98889	43.1291	5.39864	0.277741	NA	NA	NA	NA
LOC_Os12g39620	disease resistance protein, putative, expressed	842.653	1403.67	1.66578	0.284083	1759.41	1936.26	1.10052	0.97341
LOC_Os11g24170	CC-NBS-LRR protein, putative	127.991	221.026	1.72688	0.309738	258.637	311.404	1.20402	0.926146
LOC_Os11g12240	retrotransposon protein, putative, unclassified, expressed	44.5281	86.1167	1.93399	0.324747	0.84576	5.61608	6.64027	0.535289
LOC_Os11g12330	disease resistance protein RPM1, putative, expressed	350.22	602.675	1.72085	0.336156	316.617	444.489	1.40387	0.470854
LOC_Os01g70080	NB-ARC domain containing protein, expressed	375.95	1082.63	2.87972	0.336218	118.978	357.415	3.00403	0.106851
LOC_Os01g23380	stripe rust resistance protein Yr10, putative, expressed	240.635	399.841	1.66161	0.342158	289.228	384.722	1.33017	0.563225
LOC_Os10g22510	MLA1, putative, expressed	251.258	431.591	1.71772	0.344222	215.167	388.555	1.80583	0.0496882
LOC_Os04g25900	go35 NBS-LRR, putative, expressed	12.5632	28.6214	2.2782	0.369435	NA	NA	NA	NA
LOC_Os11g45930	NBS-LRR type disease resistance protein, putative, expressed	175.029	298.381	1.70476	0.380783	44.2385	62.6177	1.41546	0.716492
LOC_Os11g29050	NBS-LRR type disease resistance protein, putative, expressed	32.6068	15.4486	0.473785	0.401145	142.654	102.04	0.715298	0.788565
LOC_Os04g41370	Leucine Rich Repeat family protein	3.49773	13.7734	3.93781	0.430529	7.44348	10.3063	1.38461	0.998271
LOC_Os11g39330	NB-ARC domain containing protein, putative	31.5779	14.5704	0.461412	0.431511	23.2494	3.90119	0.167798	0.286453
LOC_Os10g03570	RGH1A, putative, expressed	23.9359	47.8599	1.9995	0.440852	35.0208	99.1986	2.83256	0.164791
LOC_Os12g13550	NBS-LRR disease resistance protein, putative, expressed	31.9676	63.9848	2.00155	0.446057	72.6226	50.5424	0.695959	0.593761
LOC_Os04g43340	disease resistance RPP13-like protein 1, putative, expressed	105.844	175.865	1.66156	0.458158	188.7	233.307	1.23639	0.821846
LOC_Os10g07978	disease resistance protein RPM1, putative, expressed	97.5693	55.6306	0.570165	0.471382	605.288	528.584	0.873277	0.913943
LOC_Os10g04090	disease resistance RPP13-like protein 1, putative, expressed	51.6663	25.4945	0.493445	0.47151	123.148	110.228	0.895083	0.941961
LOC_Os12g30590	disease resistance protein RGA2, putative, expressed	4.96702	0.608581	0.122524	0.499986	11.0737	5.1479	0.464878	0.720186
LOC_Os12g10180	NBS-LRR type disease resistance protein Rps1-k-2, putative, expressed	76.1276	127.53	1.67521	0.507282	232.784	282.053	1.21165	0.947392
LOC_Os11g39190	NB-ARC domain containing protein, putative, expressed	290.107	99.9072	0.34438	0.507787	713.079	0	0	0.000595747
LOC_Os02g02640	NBS-LRR disease resistance protein, putative	5.72477	0.878217	0.153406	0.508711	40.9912	33.6565	0.821067	0.944099
LOC_Os01g58510	NB-ARC domain containing protein	19.5094	41.759	2.14046	0.515452	14.6425	25.703	1.75537	0.715732
LOC_Os03g46550	RGH1A, putative, expressed	380.036	251.482	0.661732	0.532168	1067.99	1381.78	1.29381	0.585745
LOC_Os08g42930	disease resistance protein RGA1, putative, expressed	23.0579	44.3592	1.92382	0.548203	39.2157	54.9403	1.40098	0.816405
LOC_Os11g29990	NBS-LRR type disease resistance protein, putative	7.4067	1.78329	0.240767	0.549887	25.7182	11.3332	0.44067	0.324192
LOC_Os11g11990	NB-ARC domain containing protein, expressed	231.172	423.306	1.83113	0.56522	182.076	59.3547	0.325989	0.448732
LOC_Os10g06760	receptor-like protein kinase precursor, putative, expressed	110.501	178.446	1.61488	0.576557	264.078	247.919	0.938811	1
LOC_Os11g45790	NB-ARC domain containing protein, expressed	354.659	552.154	1.55686	0.576557	242.87	0	0	0.00266934
LOC_Os08g29809	resistance protein LR10, putative, expressed	60.41	99.6414	1.64942	0.582872	101.421	99.4777	0.980835	1
LOC_Os01g21240	MLA6 protein, putative, expressed	9.53978	43.3496	4.54409	0.590256	99.934	41.9677	0.419954	0.0598492
LOC_Os02g17304	resistance protein, putative, expressed	124.737	195.516	1.56742	0.609538	212.928	241.801	1.1356	0.919465
LOC_Os07g04900	NBS-LRR disease resistance protein, putative	1.38769	6.70175	4.82944	0.610145	11.9875	0.701654	0.0585324	0.140292
LOC_Os03g48370	disease resistance RPP13-like protein 1, putative, expressed	48.9466	81.3316	1.66164	0.612694	79.852	100.107	1.25366	0.841747
LOC_Os12g17410	NB-ARC domain containing protein	48.4104	27.647	0.571097	0.626225	6.43892	6.20943	0.96436	1
LOC_Os08g10430	NBS-LRR disease resistance protein, putative, expressed	132.422	205.966	1.55537	0.637067	40.6577	60.3949	1.48545	0.766968
LOC_Os06g41480	vrga1, putative, expressed	33.9053	60.2788	1.77786	0.639219	117.758	202.874	1.7228	0.16258
LOC_Os11g39320	LZ-NBS-LRR class, putative, expressed	310.339	210.096	0.676988	0.656597	517.357	2.01761	0.00389984	0.00789349
LOC_Os04g43440	NB-ARC/LRR disease resistance protein, putative, expressed	344.954	809.941	2.34797	0.661335	67.9122	115.144	1.69548	0.372533
LOC_Os05g30220	disease resistance RPP13-like protein 1, putative, expressed	60.1725	33.9832	0.564762	0.662579	609.803	531.929	0.872296	0.94385
LOC_Os01g55530	AP003256-AK101847 - NBS/LRR genes that are S-rich,divergent TIR, divergent NBS, expressed	138.885	222.567	1.60253	0.666566	124.235	115.176	0.927082	1
LOC_Os02g18000	disease resistance protein RGA2, putative, expressed	53.9845	90.2333	1.67147	0.67731	97.408	92.7643	0.952327	1
LOC_Os02g25900	pollen signalling protein with adenylyl cyclase activity, putative, expressed	345.297	248.914	0.720867	0.677842	785.814	996.007	1.26748	0.716869
LOC_Os11g39160	NBS-LRR disease resistance protein, putative	38.1282	19.1624	0.502578	0.683203	54.5909	5.70343	0.104476	0.166072
LOC_Os07g33730	NB-ARC domain containing protein, expressed	4.00293	0.269636	0.0673596	0.683803	383.297	392.794	1.02478	1
LOC_Os02g18080	NB-ARC domain containing protein, expressed	34.5356	68.1616	1.97366	0.69031	27.0174	128.265	4.74751	0.141623
LOC_Os09g14490	TIR-NBS type disease resistance protein, putative, expressed	109.909	202.975	1.84676	0.69402	136.096	306.134	2.2494	0.141897
LOC_Os04g32940	Leucine Rich Repeat family protein, expressed	2.74152	8.69706	3.17235	0.702751	NA	NA	NA	NA
LOC_Os11g07230	receptor kinase, putative, expressed	366.036	233.512	0.637948	0.718275	657.116	926.543	1.41001	0.521178
LOC_Os04g53120	NB-ARC domain containing protein, expressed	191.477	333.293	1.74065	0.730194	163.507	381.65	2.33415	0.325084
LOC_Os06g17900	disease resistance protein RPM1, putative	4.38484	10.7461	2.45074	0.734854	25.8185	19.78	0.766118	0.907199
LOC_Os09g19280	retrotransposon protein, putative, unclassified	35.4085	55.5416	1.5686	0.736735	1.40854	5.31051	3.77023	0.740256
13113.t00054	disease resistance protein RPM1, putative	1.78349	7.64967	4.28916	0.736927	NA	NA	NA	NA
LOC_Os05g15040	NB-ARC domain containing protein, expressed	581.613	838.282	1.44131	0.74383	1086.21	1429.78	1.3163	0.506652
LOC_Os05g34230	disease resistance protein RGA3, putative, expressed	394.161	550.818	1.39745	0.759037	505.872	598.862	1.18382	0.886879
LOC_Os11g34920	stripe rust resistance protein Yr10, putative, expressed	47.8885	72.5767	1.51553	0.787479	214.393	507.807	2.36858	0.0515071
LOC_Os12g28100	NBS-LRR disease resistance protein, putative, expressed	2.53364	14.9218	5.88949	0.792236	284.87	258.85	0.908658	0.994634
LOC_Os10g08540	cytochrome P450, putative, expressed	19.8837	9.34049	0.469757	0.792969	39.7934	99.3739	2.49725	0.374162
LOC_Os12g10710	NB-ARC domain containing protein, expressed	421.008	605.113	1.4373	0.799364	2356.38	2894.42	1.22833	0.840556
LOC_Os11g27430	NB-ARC domain containing protein	37.4645	24.9544	0.666082	0.800428	129.304	90.4743	0.6997	0.522739
LOC_Os11g11950	disease resistance protein RPM1, putative, expressed	5.13499	0.874317	0.170267	0.803848	160.8	212.983	1.32452	0.668614
LOC_Os02g30310	ThiF family domain containing protein, putative, expressed	913.235	1267.42	1.38783	0.806008	745.648	1037.62	1.39156	0.369692
LOC_Os11g11960	disease resistance protein RPM1, putative, expressed	337.147	535.002	1.58685	0.810028	481.079	1106.07	2.29915	0.166064
LOC_Os09g14410	expressed protein	225.626	309.977	1.37385	0.819558	271.235	373.852	1.37833	0.482673
LOC_Os01g25810	powdery mildew resistance protein PM3A, putative, expressed	52.1531	34.4113	0.659814	0.82657	395.441	287.755	0.727683	0.463184
LOC_Os11g12040	disease resistance protein RPM1, putative, expressed	35.2191	57.9634	1.64579	0.830679	4.62959	9.84095	2.12566	0.787813
LOC_Os11g17330	stripe rust resistance protein Yr10, putative	20.9753	7.04089	0.335676	0.836033	59.0406	29.5264	0.500103	0.29275
LOC_Os04g53160	NBS-LRR disease resistance protein, putative, expressed	82.4716	132.548	1.60719	0.843383	72.4066	68.9564	0.952351	1
LOC_Os01g25720	disease resistance protein RGA4, putative, expressed	66.5581	46.8942	0.70456	0.843519	336.987	282.224	0.837492	0.839215
LOC_Os05g23990	rp3 protein, putative, expressed	141.255	198.344	1.40415	0.844517	262.539	331.539	1.26282	0.686976
LOC_Os01g57270	disease resistance RPP13-like protein 1, putative, expressed	32.2464	48.1259	1.49244	0.855056	NA	NA	NA	NA
LOC_Os01g52330	NB-ARC domain containing protein, expressed	4.72529	10.9155	2.31001	0.856429	15.5381	10.4282	0.671139	0.971097
LOC_Os01g41930	leucine rich repeat protein, putative, expressed	57.8117	39.0911	0.67618	0.864498	326.465	206.881	0.6337	0.202634
LOC_Os12g03750	Leucine Rich Repeat family protein, expressed	65.0445	42.2839	0.650077	0.87971	321.708	249.709	0.776198	0.74399
LOC_Os06g49360	NBS-LRR disease resistance protein, putative, expressed	88.955	60.679	0.682131	0.87972	265.222	262.199	0.988601	1
LOC_Os09g36300	OsLonP4 - Putative Lon protease homologue, expressed	3222.68	4275.33	1.32664	0.879996	8688.74	11789.1	1.35683	0.466967
LOC_Os03g15810	AAA-type ATPase family protein, putative, expressed	9.31954	4.03244	0.432687	0.885989	39.6607	23.5307	0.593301	0.449057
LOC_Os08g38970	transmembrane receptor, putative, expressed	6.52114	2.73081	0.418764	0.886177	13.5425	6.14465	0.453732	0.655179
LOC_Os02g06180	phytosulfokine receptor precursor, putative, expressed	204.241	157.505	0.771173	0.890431	253.237	230.758	0.911234	0.977043
LOC_Os01g59570	senescence-induced receptor-like serine/threonine-protein kinase precursor, putative, expressed	16.1532	24.5511	1.51989	0.892742	43.8601	35.8742	0.817925	0.921282
LOC_Os08g19694	NB-ARC domain containing protein, expressed	7.35895	14.5786	1.98107	0.901621	1.13193	9.08815	8.02889	0.266946
LOC_Os11g43420	LZ-NBS-LRR class RGA, putative, expressed	0.897923	4.27522	4.76123	0.907617	1.53788	4.9853	3.24166	0.868688
LOC_Os01g06870	resistance protein SlVe1 precursor, putative, expressed	206.431	335.096	1.62328	0.915671	113.606	142.844	1.25736	0.965204
LOC_Os10g07566	LRR19, putative	0.897923	4.07119	4.53401	0.918932	NA	NA	NA	NA
LOC_Os11g41540	disease resistance RPP8-like protein 3, putative, expressed	156.972	115.367	0.734953	0.925075	947.789	691.778	0.729887	0.698948
LOC_Os04g12830	conserved hypothetical protein	68.7517	97.531	1.4186	0.926605	137.258	256.396	1.86798	0.0532824
LOC_Os02g19890	stripe rust resistance protein Yr10, putative, expressed	194.643	146.573	0.753033	0.928326	339.76	348.738	1.02642	1
LOC_Os03g50150	NB-ARC domain containing protein, expressed	13.0236	7.41079	0.569027	0.934197	30.2726	24.7653	0.818077	0.953483
LOC_Os04g52970	NBS-LRR disease resistance protein, putative, expressed	391.012	525.898	1.34497	0.934938	447.608	531.003	1.18631	0.992948
LOC_Os11g12000	NBS-LRR disease resistance protein, putative, expressed	24.54	2.12613	0.0866394	0.936508	336.991	1441.33	4.27707	0.0976
LOC_Os11g45060	NB-ARC domain containing protein, expressed	6.06523	2.49603	0.411532	0.93734	4.35298	8.51005	1.95499	0.858657
LOC_Os03g40194	disease resistance RPP13-like protein 1, putative, expressed	47.083	66.6299	1.41516	0.93753	280.837	197.852	0.704507	0.617897
LOC_Os08g14990	receptor-like protein kinase 2 precursor, putative, expressed	32.4741	15.2645	0.470051	0.938476	42.4873	61.7346	1.45301	0.941961
LOC_Os11g11920	resistance protein, putative, expressed	11.744	1.20936	0.102977	0.939193	416.26	418.061	1.00433	1
LOC_Os08g12740	disease resistance protein RGA3, putative, expressed	70.4243	52.5789	0.746601	0.943897	225.94	197.099	0.872352	0.897751
LOC_Os12g17090	stripe rust resistance protein Yr10, putative, expressed	567.077	733.159	1.29287	0.945171	486.842	539.585	1.10834	0.99702
LOC_Os02g35210	resistance protein, putative	68.0727	95.5091	1.40305	0.9524	102.55	89.3975	0.871744	0.973752
LOC_Os11g11770	disease resistance protein RPM1, putative, expressed	80.0555	110.446	1.37962	0.953054	203.178	195.957	0.964463	1
LOC_Os10g10360	NBS-LRR disease resistance protein, putative, expressed	52.287	38.3968	0.734347	0.953173	206.476	192.978	0.934624	0.992133
LOC_Os02g20210	disease resistance protein RGA1, putative	6.22689	12.1558	1.95214	0.953919	35.586	44.1162	1.23971	0.99683
LOC_Os09g09490	disease resistance protein RPM1, putative, expressed	54.9717	38.2974	0.696674	0.955074	58.0907	109.767	1.88958	0.293408
LOC_Os10g33440	NB-ARC domain containing protein, expressed	14.3929	22.4202	1.55773	0.955587	35.3344	65.3205	1.84863	0.28494
LOC_Os02g05930	phytosulfokine receptor precursor, putative, expressed	285.381	232.518	0.814764	0.955587	643.2	501.424	0.779577	0.600563
LOC_Os01g58530	NB-ARC/LRR disease resistance protein, putative, expressed	72.2539	102.138	1.4136	0.956316	323.057	316.287	0.979044	1
LOC_Os05g12770	NB-ARC domain containing protein	0.897923	3.87477	4.31525	0.957212	NA	NA	NA	NA
LOC_Os01g57280	rp1, putative, expressed	126.291	99.1645	0.785208	0.957263	71.1377	50.7925	0.714003	0.70145
LOC_Os01g12790	receptor protein kinase, putative	24.4979	17.7599	0.724958	0.958128	17.9141	18.7592	1.04717	1
LOC_Os10g04120	powdery mildew resistance protein PM3b, putative	14.2651	8.41963	0.590227	0.959052	103.985	86.4061	0.830944	0.872019
LOC_Os11g12340	disease resistance protein RPM1, putative, expressed	14.1095	23.337	1.65399	0.96049	253.291	2129.4	8.40692	0.00566028
LOC_Os04g53030	NBS-LRR disease resistance protein, putative, expressed	7.09096	3.57048	0.503525	0.96135	274.124	182.77	0.666743	0.407046
LOC_Os12g18360	NB-ARC domain containing protein, expressed	178.718	228.946	1.28105	0.96153	219.397	229.779	1.04732	1
LOC_Os03g38330	disease resistance RPP13-like protein 1, putative, expressed	11.864	6.76735	0.570411	0.964968	65.4618	51.9158	0.79307	0.812663
LOC_Os11g16470	MLA10, putative, expressed	49.3193	69.5844	1.4109	0.965236	434.305	450.532	1.03736	1
LOC_Os08g44240	AAA-type ATPase family protein, putative, expressed	702.957	906.676	1.2898	0.967461	1472.89	1421.17	0.964883	1
LOC_Os02g16060	RGA-1, putative, expressed	25.1927	39.6295	1.57306	0.97214	33.7742	58.4407	1.73033	0.661511
LOC_Os06g17880	NBS-LRR disease resistance protein, putative, expressed	24.019	34.5102	1.43678	0.972459	80.5851	87.4657	1.08538	1
LOC_Os11g44580	go35 NBS-LRR, putative, expressed	86.998	120.548	1.38565	0.97805	229.968	250.921	1.09111	0.99702
LOC_Os01g71114	disease resistance protein RGA4, putative, expressed	97.6516	128.741	1.31837	0.979728	161.783	239.413	1.47984	0.794881
LOC_Os11g11580	NB-ARC domain containing protein, expressed	9.61854	1.78329	0.185401	0.981286	428.898	692.835	1.61538	0.325401
LOC_Os11g30210	NBS-LRR type disease resistance protein, putative	44.7004	35.4731	0.793575	0.98252	458.635	460.976	1.0051	1
LOC_Os09g20030	disease resistance RPP13-like protein 1, putative, expressed	195.317	261.739	1.34007	0.982576	426.536	622.566	1.45959	0.312802
LOC_Os10g17690	NB-ARC domain containing protein, expressed	3.00951	7.04889	2.34221	0.983562	5.71492	0.272527	0.047687	0.391773
LOC_Os09g14450	pollen signalling protein with adenylyl cyclase activity, putative, expressed	113.367	146.2	1.28962	0.984392	167.96	230.54	1.37259	0.57238
LOC_Os08g09110	NB-ARC domain containing protein, expressed	597.95	399.509	0.668132	0.985659	354.835	565.41	1.59344	0.286113
LOC_Os07g48960	OsLonP3 - Putative Lon protease homologue, expressed	268.388	337.485	1.25745	0.987464	1513.99	1799.68	1.1887	0.843561
LOC_Os07g01530	expressed protein	2.6352	5.86598	2.22601	0.987553	7.13939	8.93317	1.25125	1
LOC_Os11g37870	stripe rust resistance protein Yr10, putative, expressed	14.8473	9.27119	0.624438	0.988042	NA	NA	NA	NA
LOC_Os11g37759	stripe rust resistance protein Yr10, putative, expressed	984.958	795.395	0.807542	0.989546	NA	NA	NA	NA
LOC_Os08g14950	receptor-like protein kinase 2 precursor, putative, expressed	8.85127	3.94038	0.445176	0.99425	8.48948	20.2619	2.38671	0.826959
LOC_Os01g52280	NB-ARC domain containing protein, expressed	47.1968	60.1943	1.27539	0.996282	106.89	84.5841	0.791316	0.796496
LOC_Os11g43700	RGH1A, putative, expressed	112.402	149.354	1.32876	0.997816	45.8042	140.909	3.07634	0.265111
LOC_Os08g13800	NB-ARC domain containing protein	16.0132	10.6343	0.664099	0.997887	19.4302	17.3708	0.894013	1
LOC_Os08g31800	RGH1A, putative, expressed	118.836	154.612	1.30105	0.998066	186.08	217.296	1.16776	0.906587
LOC_Os04g02460	retrotransposon protein, putative, unclassified	0	0.639336	Inf	1	5.22303	9.96004	1.90694	0.863635
LOC_Os02g27540	NB-ARC domain containing protein	0	1.44824	Inf	1	NA	NA	NA	NA
LOC_Os06g15750	NB-ARC domain containing protein	1.07195	3.90162	3.63975	1	NA	NA	NA	NA
LOC_Os07g27370	resistance protein, putative, expressed	1.07195	3.13127	2.9211	1	NA	NA	NA	NA
LOC_Os11g03650	mla1, putative, expressed	1.52786	4.1405	2.71	1	3.77625	1.91216	0.506365	0.971751
LOC_Os11g37880	stripe rust resistance protein Yr10, putative, expressed	1.74964	4.44869	2.54264	1	NA	NA	NA	NA
LOC_Os03g17370	white-brown complex homolog protein, putative	0.757751	1.82184	2.40428	1	0.981482	9.0189	9.18907	0.201232
LOC_Os08g07380	retrotransposon protein, putative, unclassified, expressed	2.01762	4.83745	2.3976	1	5.3703	4.66763	0.869157	1
LOC_Os10g07574	transposon protein, putative, unclassified	4.7715	8.91235	1.86783	1	NA	NA	NA	NA
LOC_Os12g31620	disease resistance protein RPM1, putative, expressed	3.86122	7.07145	1.8314	1	NA	NA	NA	NA
LOC_Os01g16400	NB-ARC domain containing protein, expressed	2.54124	4.60637	1.81265	1	NA	NA	NA	NA
LOC_Os08g14830	NB-ARC domain containing protein	3.53466	6.19753	1.75336	1	NA	NA	NA	NA
LOC_Os12g32680	NB-ARC domain containing protein	1.16591	1.98751	1.70469	1	11.1704	10.4073	0.931684	1
LOC_Os04g30530	disease resistance protein RGA2, putative, expressed	1.8436	3.02731	1.64207	1	11.08	8.69969	0.785167	1
LOC_Os08g28570	resistance protein, putative, expressed	3.42834	5.59655	1.63243	1	NA	NA	NA	NA
LOC_Os10g04060	powdery mildew resistance protein PM3b, putative	11.1262	18.0066	1.6184	1	26.6552	25.6642	0.962821	1
LOC_Os03g30910	disease resistance protein RPM1, putative, expressed	10.564	16.1999	1.53351	1	25.848	23.5411	0.910752	1
LOC_Os04g39460	NBS-LRR type disease resistance protein, putative, expressed	10.3546	15.6102	1.50757	1	22.3376	18.89	0.845663	1
LOC_Os01g72700	expressed protein	8.07809	12.1705	1.50661	1	NA	NA	NA	NA
LOC_Os11g45970	NBS-LRR disease resistance protein, putative, expressed	8.62796	12.6177	1.46242	1	NA	NA	NA	NA
LOC_Os10g06740	receptor-like protein kinase precursor, putative, expressed	5.20116	7.50675	1.44329	1	NA	NA	NA	NA
LOC_Os11g45180	NBS-LRR disease resistance protein, putative	5.42293	7.81514	1.44113	1	16.3274	55.0501	3.37165	0.026224
LOC_Os04g46300	disease resistance protein RPM1, putative, expressed	6.13139	8.81618	1.43788	1	53.0922	52.1777	0.982776	1
LOC_Os12g09240	NBS-LRR disease resistance protein, putative	1.78349	2.53069	1.41895	1	NA	NA	NA	NA
LOC_Os05g41290	disease resistance RPP13-like protein 1, putative, expressed	8.52486	11.8593	1.39114	1	84.9114	68.6541	0.808538	0.848547
LOC_Os11g12300	NBS-LRR disease resistance protein, putative	12.6803	17.448	1.37599	1	7.71053	35.4594	4.59884	0.418312
LOC_Os11g46200	Leucine Rich Repeat family protein	15.1029	20.6984	1.37049	1	59.8908	148.089	2.47265	0.485173
LOC_Os09g15850	Leucine Rich Repeat family protein, expressed	13.8554	18.6539	1.34633	1	350.461	197.814	0.564439	0.0612103
LOC_Os01g71690	recA protein, expressed	161.607	217.449	1.34555	1	547.556	516.315	0.942945	0.991822
LOC_Os11g39290	Leucine Rich Repeat family protein, expressed	9.76002	13.0725	1.3394	1	8.53958	17.7548	2.07912	0.595092
LOC_Os02g06200	phytosulfokine receptor precursor, putative, expressed	16.6416	22.0429	1.32457	1	101.754	114.398	1.12427	1
LOC_Os02g06090	phytosulfokine receptor precursor, putative, expressed	9.19019	11.9903	1.30468	1	11.6193	10.4298	0.89763	1
LOC_Os04g53000	NBS-LRR disease resistance protein, putative, expressed	29.2616	37.9886	1.29824	1	86.5381	88.8288	1.02647	1
LOC_Os07g33690	NBS-LRR type disease resistance protein Hom-F, putative, expressed	9.09017	11.7168	1.28895	1	160.871	264.395	1.64352	0.445892
LOC_Os11g27450	Leucine Rich Repeat family protein	26.6974	34.3022	1.28486	1	143.421	134.583	0.938378	1
LOC_Os03g48320	disease resistance RPP13-like protein 1, putative, expressed	33.9284	43.499	1.28208	1	27.6012	27.6967	1.00346	1
LOC_Os02g10580	NB-ARC domain containing disease resistance protein, putative, expressed	102.796	131.775	1.28191	1	46.4327	101.933	2.19528	0.442937
LOC_Os05g40050	receptor-like protein kinase 2 precursor, putative, expressed	7.34813	9.35545	1.27317	1	12.4484	13.2002	1.0604	1
LOC_Os12g37760	RGH1A, putative, expressed	131.401	166.547	1.26747	1	174.349	254.386	1.45907	0.389687
LOC_Os01g57340	rp1, putative, expressed	98.4817	124.403	1.26321	1	12.7242	14.4136	1.13277	1
LOC_Os09g20020	NBS-LRR resistance-like protein B8, putative, expressed	59.3181	74.098	1.24916	1	196.77	188.772	0.959353	1
LOC_Os11g11810	NBS-LRR disease resistance protein, putative, expressed	145.659	181.313	1.24478	1	297.418	271.708	0.913559	0.992554
LOC_Os02g16270	xa1, putative, expressed	54.1088	66.707	1.23283	1	242.241	191.639	0.791107	0.602171
LOC_Os08g43010	disease resistance RPP13-like protein 1, putative, expressed	60.7782	74.9228	1.23272	1	297.31	249.745	0.840017	0.81928
LOC_Os12g11860	verticillium wilt disease resistance protein precursor, putative	2.56749	3.12737	1.21806	1	3.50722	32.813	9.35585	0.1958
LOC_Os11g06290	expressed protein	7.24503	8.79323	1.21369	1	247.819	76.2722	0.307775	5.6457e-05
LOC_Os11g29520	NBS-LRR disease resistance protein, putative, expressed	63.5057	76.6097	1.20634	1	286.351	291.498	1.01797	1
LOC_Os10g07534	disease resistance protein RPM1, putative, expressed	20.0053	24.1264	1.206	1	125.353	66.2282	0.528333	0.383189
LOC_Os04g02120	expressed protein	223.802	269.144	1.2026	1	372.671	207.361	0.556419	0.52077
LOC_Os05g23250	Leucine Rich Repeat family protein, expressed	77.267	92.4373	1.19634	1	154.768	155.821	1.0068	1
LOC_Os10g22484	RGH2B, putative, expressed	77.7848	92.4764	1.18887	1	565.917	203.255	0.359161	0.33296
LOC_Os01g36640	disease resistance protein RPM1, putative, expressed	138.715	164.808	1.1881	1	446.416	433.422	0.970894	1
LOC_Os06g06850	resistance protein LR10, putative, expressed	8.72192	10.322	1.18346	1	36.233	15.8064	0.436244	0.266563
LOC_Os02g10550	expressed protein	52.3302	61.833	1.18159	1	5.56568	36.7862	6.60947	0.00514238
LOC_Os12g33160	RGH1A, putative, expressed	41.6343	49.1379	1.18023	1	1278.69	1150.39	0.899666	0.895134
LOC_Os01g20720	CC-NBS-LRR, putative	1.74964	2.06072	1.1778	1	17.6599	17.1014	0.96838	1
LOC_Os08g07774	disease resistance protein RPM1, putative, expressed	1327.49	1559.48	1.17476	1	2062.01	2735.46	1.3266	0.53904
LOC_Os04g53496	NBS-LRR disease resistance protein, putative	130.428	153.095	1.1738	1	367.574	311.821	0.848324	0.83785
LOC_Os11g46210	NB-ARC domain containing protein, expressed	261.756	305.695	1.16786	1	176.486	56.5274	0.320294	0.146979
LOC_Os12g36730	stripe rust resistance protein Yr10, putative, expressed	212.181	245.712	1.15803	1	217.125	210.918	0.971411	1
LOC_Os12g32660	NB-ARC domain containing protein, expressed	110.547	127.723	1.15537	1	183.638	241.248	1.31371	0.814763
LOC_Os08g43050	disease resistance protein RGA2, putative, expressed	35.7996	40.7969	1.13959	1	40.7472	57.4172	1.40911	0.822145
LOC_Os11g34880	NB-ARC domain containing protein, expressed	26.8221	30.5392	1.13859	1	109.133	70.1968	0.643225	0.475794
LOC_Os02g30150	disease resistance protein, putative, expressed	4.83921	5.48459	1.13336	1	53.0962	34.6396	0.652393	0.654364
LOC_Os02g09790	disease resistance protein RPM1, putative, expressed	4.73289	5.35377	1.13118	1	97.0673	54.891	0.565494	0.269072
LOC_Os05g40160	NB-ARC domain containing protein, expressed	52.341	58.8148	1.12368	1	82.2782	80.0204	0.972559	1
LOC_Os12g10410	NB-ARC/LRR disease resistance protein, putative, expressed	85.0515	95.5383	1.1233	1	106.075	100.285	0.945412	1
LOC_Os11g11790	NBS-LRR type disease resistance protein, putative, expressed	660.941	741.072	1.12124	1	379.78	309.284	0.814377	0.723762
LOC_Os06g06390	NBS-LRR type disease resistance protein, putative, expressed	7.74239	8.67021	1.11984	1	14.323	15.9992	1.11703	1
LOC_Os08g32880	disease resistance protein RPM1, putative	44.0227	49.2122	1.11788	1	170.323	173.249	1.01718	1
LOC_Os08g10649	GTPase of unknown function domain containing protein, putative, expressed	157.593	175.713	1.11498	1	554.4	528.187	0.952718	1
LOC_Os01g25760	powdery mildew resistance protein PM3F, putative, expressed	5.6586	6.27054	1.10814	1	69.652	54.54	0.783035	0.890063
LOC_Os04g14220	disease resistance protein RPM1, putative, expressed	138.145	152.487	1.10382	1	682.06	725.287	1.06338	1
LOC_Os12g37740	resistance protein LR10, putative, expressed	15.0213	16.52	1.09977	1	42.9773	38.2051	0.88896	0.989568
LOC_Os06g45690	symbiosis-related disease resistance protein, putative, expressed	31.6196	34.7377	1.09862	1	55.3237	45.8311	0.828417	0.926854
LOC_Os02g18140	NBS type disease resistance protein, putative, expressed	2.72762	2.99265	1.09716	1	32.0839	30.7171	0.957398	1
LOC_Os12g32670	CC-NBS-LRR resistance protein, putative, expressed	85.3808	93.6384	1.09672	1	199.585	162.61	0.814737	0.715732
LOC_Os06g43670	Leucine Rich Repeat family protein, expressed	484.627	529.474	1.09254	1	1113.71	1217.63	1.09331	1
LOC_Os11g27440	MLA7, putative	20.187	21.9886	1.08924	1	49.6093	60.7265	1.2241	0.903652
LOC_Os10g04580	ras-related protein, putative, expressed	209.232	227.816	1.08882	1	271.614	249.282	0.917778	0.986369
LOC_Os11g12050	NBS-LRR type disease resistance protein, putative, expressed	853.239	927.327	1.08683	1	89.073	0	0	0.0218366
LOC_Os02g18070	NB-ARC domain containing protein, expressed	195.478	212.234	1.08572	1	170.935	186.731	1.09241	1
LOC_Os05g31530	disease resistance protein RGA4, putative, expressed	11.428	12.3212	1.07816	1	125.396	78.063	0.622533	0.323392
LOC_Os11g37740	stripe rust resistance protein Yr10, putative, expressed	169.078	181.556	1.0738	1	4.52135	9.0672	2.00542	0.917059
LOC_Os06g41640	CC-NBS-LRR protein, putative, expressed	6.49488	6.97138	1.07337	1	31.1132	40.471	1.30077	0.878561
LOC_Os04g02110	disease resistance protein RGA3, putative, expressed	215.536	229.345	1.06407	1	487.069	730.225	1.49922	0.55336
LOC_Os08g20000	NB-ARC domain containing protein, expressed	132.11	140.501	1.06351	1	246.629	303.552	1.23081	0.850523
LOC_Os05g41310	disease resistance protein RGA2, putative, expressed	141.5	149.79	1.05859	1	332.139	360.272	1.0847	1
LOC_Os07g33740	vrga1, putative, expressed	5.96044	6.30129	1.05718	1	12.4528	7.44405	0.597783	0.933081
LOC_Os12g03080	rp3 protein, putative, expressed	64.9099	68.586	1.05663	1	338.798	396.248	1.16957	0.963355
LOC_Os11g42090	Leucine Rich Repeat family protein, expressed	10.0558	10.5499	1.04913	1	12.4512	27.7901	2.23191	0.783975
LOC_Os12g32790	disease resistance RPP13-like protein 1, putative, expressed	8.5125	8.92854	1.04887	1	25.6323	30.6946	1.1975	1
LOC_Os03g13860	ras-related protein, putative, expressed	70.0993	72.8982	1.03993	1	169.47	105.97	0.625306	0.273469
LOC_Os01g33684	disease resistance RPP13-like protein 1, putative, expressed	189.777	195.615	1.03077	1	621.784	354.884	0.570751	0.0863716
LOC_Os08g24380	NB-ARC domain containing protein, expressed	26.9975	27.7898	1.02935	1	42.2666	57.7681	1.36676	0.982091
LOC_Os02g41760	NB-ARC domain containing protein, expressed	21.3129	21.9043	1.02775	1	32.8043	26.6654	0.812863	0.945624
LOC_Os11g16530	mal, putative, expressed	149.179	151.483	1.01545	1	695.871	877.521	1.26104	0.691437
LOC_Os06g47760	phytosulfokine receptor precursor, putative, expressed	68.1171	69.0786	1.01411	1	197.715	169.68	0.858203	0.92577
LOC_Os02g11980	receptor-like protein kinase precursor, putative, expressed	2.69531	2.73081	1.01317	1	36.2092	30.5878	0.844753	0.949547
LOC_Os10g04180	NB-ARC domain containing protein, expressed	31.0807	31.4833	1.01295	1	137.195	111.024	0.809247	0.920504
LOC_Os04g21890	disease resistance protein RPM1, putative, expressed	15.6604	15.8341	1.0111	1	101.08	94.5972	0.935861	1
LOC_Os11g45130	pollen signalling protein with adenylyl cyclase activity, putative, expressed	84.2617	85.1372	1.01039	1	20.2114	5.84956	0.289419	0.31333
LOC_Os01g15580	disease resistance protein RGA2, putative, expressed	94.728	95.6855	1.01011	1	295.561	314.27	1.0633	1
LOC_Os12g09739	pollen signalling protein with adenylyl cyclase activity, putative, expressed	33.6497	33.933	1.00842	1	89.4725	80.8996	0.904184	0.989066
LOC_Os12g36720	RGH1A, putative, expressed	24.7227	24.7738	1.00206	1	316.977	239.259	0.754816	0.649139
LOC_Os09g39870	2-phosphoglycerate kinase-related, putative, expressed	261.493	260.704	0.996984	1	565.604	514.619	0.909857	0.973758
LOC_Os02g06190	phytosulfokine receptor precursor, putative, expressed	73.7832	73.516	0.996378	1	155.821	164.668	1.05677	1
LOC_Os09g30380	AP005392-AK108636 - NBS/LRR genes that are S-rich,divergent TIR, divergent NBS, expressed	18.9194	18.6652	0.986562	1	17.7502	14.7525	0.83112	1
LOC_Os04g40290	AAA-type ATPase family protein, putative, expressed	1.4339	1.41359	0.985836	1	10.6466	3.21764	0.302222	0.469644
LOC_Os10g04674	disease resistance protein RPM1, putative, expressed	143.422	141.336	0.985456	1	212.124	0	0	0.00353928
LOC_Os08g07340	mla1, putative	9.9603	9.7717	0.981066	1	NA	NA	NA	NA
LOC_Os11g45750	NBS-LRR disease resistance protein, putative, expressed	118.411	115.755	0.977572	1	806.844	619.844	0.768233	0.511898
LOC_Os02g12010	receptor-like protein kinase precursor, putative	2.51974	2.45728	0.97521	1	26.7299	14.1563	0.529607	0.647634
LOC_Os12g32590	NB-ARC domain containing protein, expressed	28.6024	27.759	0.970514	1	48.1299	67.7972	1.40863	0.797192
LOC_Os08g07330	RGH1A, putative, expressed	532.178	513.494	0.964892	1	742.335	1247.97	1.68114	0.063892
LOC_Os06g39360	NBS-LRR disease resistance protein, putative	16.3489	15.7263	0.961917	1	26.9122	36.2669	1.3476	0.921417
LOC_Os11g13940	NBS-LRR disease resistance protein, putative, expressed	59.3194	56.7737	0.957086	1	99.1918	113.606	1.14531	0.971966
LOC_Os11g43320	NBS-LRR type disease resistance protein, putative, expressed	31.4964	30.0931	0.955444	1	186.625	135.244	0.724684	0.677419
LOC_Os10g32990	receptor-like protein kinase 2 precursor, putative, expressed	17.4964	16.7078	0.95493	1	NA	NA	NA	NA
LOC_Os06g03500	NBS-LRR disease resistance protein, putative	4.33862	4.10585	0.946348	1	20.6158	36.4869	1.76985	0.540159
LOC_Os12g18374	NB-ARC domain containing protein, expressed	379.232	358.382	0.945021	1	251.208	332.661	1.32425	0.539518
LOC_Os03g15580	AT hook motif family protein, expressed	180.873	170.247	0.941252	1	629.433	554.083	0.88029	0.877282
LOC_Os01g25740	powdery mildew resistance protein PM3F, putative, expressed	66.7539	62.7225	0.939608	1	491.071	582.873	1.18694	0.995491
LOC_Os06g49380	NBS-LRR disease resistance protein, putative, expressed	51.6989	48.3959	0.936111	1	152.102	158.695	1.04334	1
LOC_Os11g36390	RFC1 - Putative clamp loader of PCNA, replication factor C subunit 1, expressed	427.746	399.533	0.934041	1	1456.18	1292.34	0.887487	0.903599
LOC_Os09g10054	disease resistance protein RPS2, putative, expressed	225.064	209.762	0.932012	1	666.014	732.287	1.09951	0.977169
LOC_Os07g29810	disease resistant protein, identical, putative, expressed	50.7409	47.0475	0.927212	1	158.468	198.843	1.25479	0.772717
LOC_Os03g63200	powdery mildew resistance protein PM3b, putative, expressed	105.067	97.3668	0.926712	1	488.491	677.92	1.38778	0.476971
LOC_Os11g17014	NB-ARC domain containing protein, expressed	28.3129	26.23	0.926432	1	197.5	138.782	0.702697	0.440892
LOC_Os05g31570	disease resistance protein RGA4, putative, expressed	131.64	121.662	0.924198	1	268.849	307.817	1.14494	0.963626
LOC_Os11g11550	NBS-LRR disease resistance protein, putative, expressed	15.6452	14.4474	0.923441	1	523.117	956.12	1.82774	0.063035
LOC_Os07g08890	disease resistance protein RPM1, putative, expressed	13.4687	12.4373	0.923423	1	37.0184	37.3693	1.00948	1
LOC_Os08g32890	disease resistance protein RPM1, putative	17.6087	16.2116	0.920658	1	45.1957	48.3531	1.06986	1
LOC_Os06g06380	NBS-LRR type disease resistance protein, putative, expressed	78.7995	72.4988	0.920041	1	534.244	473.711	0.886694	0.926059
LOC_Os11g45090	NB-ARC domain containing protein, expressed	29.1354	26.7994	0.919824	1	127.43	138.374	1.08589	1
LOC_Os05g12140	Leucine Rich Repeat family protein, expressed	288.091	264.933	0.919616	1	508.907	424.232	0.833613	0.798133
LOC_Os02g05910	phytosulfokine receptor precursor, putative, expressed	52.0687	47.8609	0.919189	1	124.296	159.76	1.28532	0.806233
LOC_Os11g45980	NBS-LRR type disease resistance protein, putative, expressed	5.12109	4.67978	0.913824	1	NA	NA	NA	NA
LOC_Os06g41660	CC-NBS-LRR protein, putative, expressed	154.551	141.102	0.912976	1	377.141	294.081	0.779766	0.661696
LOC_Os12g12130	verticillium wilt disease resistance protein, putative, expressed	65.4711	59.6588	0.911223	1	110.266	179.645	1.6292	0.766325
LOC_Os12g25170	NB-ARC domain containing disease resistance protein, putative, expressed	139.636	127.092	0.910167	1	577.595	718.103	1.24326	0.702185
LOC_Os11g45924	OsWRKY41 - Superfamily of TFs having WRKY and zinc finger domains	132.031	119.752	0.907	1	60.7677	70.7289	1.16392	1
LOC_Os02g39660	receptor kinase, putative, expressed	11.6299	10.5033	0.903132	1	8.32947	107.794	12.9412	0.151867
LOC_Os01g41890	MLA1, putative, expressed	31.9845	28.4363	0.889064	1	31.3201	39.1821	1.25102	0.915098
LOC_Os11g29970	NB-ARC domain containing protein, expressed	33.0088	29.2073	0.884831	1	215.633	281.826	1.30697	0.83714
LOC_Os05g13520	white-brown complex homolog protein 12, putative, expressed	1367.29	1204.52	0.880953	1	2447.85	1972.88	0.805963	0.71334
LOC_Os06g06400	NBS-LRR type disease resistance protein, putative, expressed	13.2039	11.4894	0.870148	1	169.325	157.096	0.927777	1
LOC_Os03g13850	cell cycle checkpoint protein RAD17, putative, expressed	46.3636	40.3118	0.86947	1	199.099	150.959	0.758213	0.631136
LOC_Os11g10770	disease resistance protein RGA3, putative, expressed	71.4734	62.0856	0.868654	1	91.1322	115.748	1.27012	0.83483
LOC_Os08g19980	NBS-LRR disease resistance protein, putative, expressed	122.357	106.103	0.86716	1	230.018	248.067	1.07847	1
LOC_Os06g48990	Leucine Rich Repeat family protein, expressed	94.4263	81.7307	0.865551	1	148.142	231.127	1.56017	0.274065
LOC_Os04g53060	NBS-LRR disease resistance protein, putative, expressed	5.77252	4.98407	0.863412	1	NA	NA	NA	NA
LOC_Os11g44960	NBS-LRR disease resistance protein, putative, expressed	8.41248	7.24882	0.861674	1	95.2081	87.3257	0.917209	1
LOC_Os10g36270	disease resistance RPP13-like protein 1, putative, expressed	130.136	112.119	0.861555	1	268.227	312.532	1.16518	0.945483
LOC_Os11g38000	NB-ARC domain containing protein, expressed	613.607	528.112	0.860669	1	1588.23	912.703	0.574667	0.162728
LOC_Os06g06190	uncharacterized protein ycf45, putative, expressed	719.642	614.548	0.853964	1	2228.82	1694.69	0.760354	0.45562
LOC_Os06g41690	retrotransposon protein, putative, unclassified	14.7748	12.6067	0.853256	1	63.3173	47.269	0.746542	0.796541
LOC_Os02g02670	NBS-LRR disease resistance protein, putative	97.3663	82.6531	0.848888	1	219.714	235.264	1.07078	1
LOC_Os11g36410	NBS-LRR type disease resistance protein, putative, expressed	14.3913	12.1943	0.847338	1	25.3444	0	0	0.0432294
LOC_Os11g45620	rust-resistance protein Lr21, putative	31.6996	26.7875	0.845041	1	NA	NA	NA	NA
LOC_Os01g05620	NBS-LRR disease resistance protein, putative	7.40516	6.23588	0.842099	1	111.311	96.104	0.863385	0.94417
LOC_Os09g20040	resistance-like protein I2GA-SH194-2, putative, expressed	2.82158	2.36111	0.836805	1	24.6067	72.9847	2.96605	0.453816
LOC_Os02g10900	NB-ARC domain containing protein, expressed	116.109	97.0266	0.835652	1	360.944	363.276	1.00646	1
LOC_Os08g42700	resistance protein, putative, expressed	134.651	112.08	0.832375	1	221.483	524.853	2.36972	0.0837147
LOC_Os12g29690	NBS-LRR disease resistance protein, putative	7.8025	6.42841	0.823891	1	NA	NA	NA	NA
LOC_Os08g39060	F-box protein At-B, putative, expressed	129.432	106.498	0.822805	1	281.129	234.416	0.833839	0.810985
LOC_Os12g29290	disease resistance protein RGA3, putative, expressed	12.0734	9.89472	0.819546	1	38.6721	32.8237	0.848769	0.977169
LOC_Os11g45050	NBS-LRR disease resistance protein, putative, expressed	8.10588	6.63244	0.818225	1	21.7947	14.1849	0.650842	0.86715
LOC_Os08g16120	disease resistance protein RPM1, putative, expressed	3.10347	2.53069	0.815438	1	60.0391	2.60334	0.0433607	0.111648
LOC_Os11g44990	NB-ARC domain containing protein, expressed	16.2334	13.2073	0.813586	1	16.8953	33.3731	1.97529	0.592757
LOC_Os08g14810	NB-ARC domain containing protein, expressed	34.9339	28.2829	0.809611	1	93.2425	135.469	1.45287	0.504888
LOC_Os01g06900	verticillium wilt disease resistance protein Ve2, putative, expressed	62.2045	50.0176	0.804083	1	303.419	271.781	0.895728	0.984362
LOC_Os05g40150	RGH2B, putative, expressed	57.5038	45.6996	0.794722	1	147.871	131.779	0.891177	0.935911
LOC_Os07g17230	disease resistance protein, putative, expressed	16.7725	13.2302	0.788807	1	70.5375	58.3192	0.826782	0.93922
LOC_Os11g43140	expressed protein	11.522	8.85474	0.768506	1	9.12544	15.1817	1.66366	0.8943
LOC_Os09g30220	disease resistance protein RPM1, putative, expressed	17.5979	13.473	0.765602	1	63.6524	40.3688	0.634207	0.450106
LOC_Os11g15190	RGH1A, putative	17.025	13.0262	0.765121	1	36.2391	47.8052	1.31916	0.933043
LOC_Os07g33720	disease resistance protein, putative, expressed	40.7899	31.2024	0.764953	1	37.9863	25.6686	0.675734	0.764503
LOC_Os11g45840	expressed protein	31.3638	23.7727	0.757964	1	6.91774	12.1899	1.76212	0.909437
LOC_Os11g37774	stripe rust resistance protein Yr10, putative, expressed	14.3929	10.6995	0.743391	1	4.74937	0.701654	0.147736	0.610676
LOC_Os06g47800	disease resistance protein RGA3, putative, expressed	26.2753	19.4087	0.738667	1	173.85	130.844	0.752629	0.618408
LOC_Os11g37850	stripe rust resistance protein Yr10, putative, expressed	31.98	23.4452	0.733122	1	NA	NA	NA	NA
LOC_Os05g03050	DNA repair protein Rad51, putative, expressed	5.59696	4.07899	0.728788	1	12.6295	12.9668	1.02671	1
LOC_Os07g40810	NBS-LRR type disease resistance protein, putative	12.3753	8.99745	0.727052	1	110.109	91.9742	0.835301	0.840556
LOC_Os11g15700	NB-ARC domain containing protein, expressed	26.0118	18.8965	0.726457	1	110.301	170.054	1.54172	0.390445
LOC_Os08g29854	RGH1A, putative, expressed	9.38571	6.77125	0.721443	1	51.0404	27.4363	0.537541	0.390133
LOC_Os04g53050	disease resistance RPP13-like protein 1, putative	4.43259	3.17392	0.716043	1	40.1344	45.1114	1.12401	1
LOC_Os12g32710	NB-ARC domain containing protein, expressed	8.43244	5.96235	0.707073	1	81.8532	34.4226	0.420541	0.0603762
LOC_Os03g14900	NB-ARC/LRR disease resistance protein, putative, expressed	498.982	346.388	0.69419	1	254.351	245.796	0.966366	1
LOC_Os12g10330	NB-ARC domain containing protein, expressed	19.0565	13.0688	0.685794	1	73.6293	72.9405	0.990646	1
LOC_Os12g29710	NBS-LRR disease resistance protein, putative	9.52434	6.16657	0.647454	1	NA	NA	NA	NA
LOC_Os04g02860	disease resistance protein RPM1, putative	9.50439	6.0009	0.631382	1	60.1382	94.3035	1.56811	0.920257
LOC_Os03g38250	disease resistance RPP13-like protein 1, putative, expressed	4.47726	2.76547	0.61767	1	12.1718	8.53262	0.701018	0.950324
LOC_Os11g45190	NB-ARC domain containing protein, expressed	11.3356	6.97158	0.615015	1	2.82983	17.3136	6.11825	0.0928977
LOC_Os11g35210	NB-ARC domain containing protein	8.82978	5.29226	0.599364	1	42.1801	33.9138	0.804024	0.92233
LOC_Os01g16370	NBS-LRR type disease resistance protein, putative, expressed	5.37518	2.69226	0.500869	1	86.2455	53.6395	0.62194	0.374151
LOC_Os08g10440	NBS-LRR disease resistance protein, putative, expressed	10.4564	4.55656	0.435769	1	293.667	330.97	1.12703	0.947758
LOC_Os12g10340	NBS-LRR type resistance protein, putative, expressed	2.19319	0.843562	0.384628	1	6.8851	4.92652	0.715534	0.991625
LOC_Os03g63240	disease resistance protein, putative, expressed	2.9633	0.843562	0.28467	1	NA	NA	NA	NA
LOC_Os01g05600	NBS-LRR disease resistance protein, putative	1.4339	0.269636	0.188044	1	38.9391	38.4848	0.988333	1
LOC_Os11g11940	MLA10, putative, expressed	1.44779	0	0	1	186.923	189.451	1.01352	1
LOC_Os08g31780	MLA1, putative, expressed	2.17169	0	0	1	NA	NA	NA	NA
LOC_Os11g43410	Leucine Rich Repeat family protein	NA	NA	NA	NA	174.276	4.44625	0.0255127	0.0638563
LOC_Os12g11940	disease resistance family protein, putative	NA	NA	NA	NA	0	18.2079	Inf	0.141362
LOC_Os12g11510	hcr2-0B, putative	NA	NA	NA	NA	0.55959	59.257	105.894	0.287086
LOC_Os12g28250	disease resistance protein RPM1, putative, expressed	NA	NA	NA	NA	945.219	698.512	0.738995	0.398736
LOC_Os03g36920	disease resistance protein, putative, expressed	NA	NA	NA	NA	7.43392	18.3767	2.47201	0.510064
LOC_Os11g39590	conserved hypothetical protein	NA	NA	NA	NA	3.20512	0	0	0.55336
LOC_Os11g44970	NBS-LRR disease resistance protein, putative	NA	NA	NA	NA	9.98395	22.3697	2.24057	0.567235
LOC_Os12g17490	stripe rust resistance protein Yr10, putative, expressed	NA	NA	NA	NA	83.2422	57.4956	0.690702	0.601543
LOC_Os06g49390	NBS-LRR disease resistance protein, putative, expressed	NA	NA	NA	NA	15.9727	7.32211	0.458413	0.602071
LOC_Os11g30110	disease resistance RPP13-like protein 1, putative	NA	NA	NA	NA	0	3.03247	Inf	0.604125
LOC_Os11g14380	resistance protein LR10, putative, expressed	NA	NA	NA	NA	5.33644	12.6009	2.36129	0.705136
LOC_Os03g17350	white-brown complex homolog protein, putative, expressed	NA	NA	NA	NA	7.92624	2.01761	0.254548	0.708551
LOC_Os11g42770	Leucine Rich Repeat family protein	NA	NA	NA	NA	12.2363	22.6559	1.85154	0.713452
LOC_Os06g20050	NBS type disease resistance protein, putative	NA	NA	NA	NA	22.2055	11.6644	0.525296	0.735587
LOC_Os11g45160	disease resistance protein, putative	NA	NA	NA	NA	1.2549	4.9913	3.97744	0.737996
LOC_Os12g29280	disease resistance protein RGA3, putative, expressed	NA	NA	NA	NA	47.0872	28.0598	0.595911	0.787162
LOC_Os12g11680	verticillium wilt disease resistance protein precursor, putative, expressed	NA	NA	NA	NA	20.8964	30.7711	1.47255	0.821843
LOC_Os11g34970	NB-ARC domain containing protein, expressed	NA	NA	NA	NA	92.6583	191.747	2.0694	0.832496
LOC_Os06g04840	leucine rich repeat protein, putative, expressed	NA	NA	NA	NA	8.96664	4.54407	0.506776	0.860605
LOC_Os01g24820	NB-ARC domain containing protein	NA	NA	NA	NA	9.28347	5.57703	0.600748	0.877554
LOC_Os10g07400	disease resistance RPP13-like protein 1, putative, expressed	NA	NA	NA	NA	23.1933	16.1799	0.697611	0.921591
LOC_Os03g19350	OsLonP1 - Putative Lon protease homologue, expressed	NA	NA	NA	NA	18.083	13.6729	0.756121	0.973474
LOC_Os11g28950	pollen signalling protein with adenylyl cyclase activity, putative, expressed	NA	NA	NA	NA	3.9279	6.23801	1.58813	0.98487
LOC_Os11g46070	MLA10, putative, expressed	NA	NA	NA	NA	20.9407	34.0011	1.62369	0.986995
LOC_Os07g12670	conserved hypothetical protein	NA	NA	NA	NA	1.69152	0.701654	0.414807	0.999418
LOC_Os02g19450	ATPase, AAA family protein, expressed	NA	NA	NA	NA	2.93488	3.00227	1.02296	1
LOC_Os04g11430	disease resistance RPP13-like protein 1, putative	NA	NA	NA	NA	9.11071	8.4408	0.92647	1
LOC_Os04g30610	disease resistance protein RGA2, putative	NA	NA	NA	NA	11.4944	9.5068	0.827084	1
LOC_Os09g13820	pollen signalling protein with adenylyl cyclase activity, putative, expressed	NA	NA	NA	NA	10.4962	8.56882	0.816376	1
LOC_Os11g13430	RGH1A, putative	NA	NA	NA	NA	11.2273	11.5018	1.02445	1
LOC_Os11g42580	Leucine Rich Repeat family protein	NA	NA	NA	NA	26.9931	30.9852	1.14789	1
13113.t00003	disease resistance protein RPM1, putative	NA	NA	NA	NA	NA	NA	NA	NA
LOC_Os01g02250	RGA-1, putative	NA	NA	NA	NA	NA	NA	NA	NA
LOC_Os01g02280	Leucine Rich Repeat family protein	NA	NA	NA	NA	NA	NA	NA	NA
LOC_Os01g16390	NB-ARC domain containing protein	NA	NA	NA	NA	NA	NA	NA	NA
LOC_Os01g25630	NB-ARC domain containing protein, expressed	NA	NA	NA	NA	NA	NA	NA	NA
LOC_Os01g25710	transposon protein, putative, CACTA, En/Spm sub-class, expressed	NA	NA	NA	NA	NA	NA	NA	NA
LOC_Os01g33810	disease resistance protein RPM1, putative, expressed	NA	NA	NA	NA	NA	NA	NA	NA
LOC_Os01g35254	transposon protein, putative, CACTA, En/Spm sub-class	NA	NA	NA	NA	NA	NA	NA	NA
LOC_Os01g57310	rp1, putative, expressed	NA	NA	NA	NA	NA	NA	NA	NA
LOC_Os01g72390	NBS type disease resistance protein, putative	NA	NA	NA	NA	NA	NA	NA	NA
LOC_Os02g02660	retrotransposon protein, putative, unclassified, expressed	NA	NA	NA	NA	NA	NA	NA	NA
LOC_Os02g16250	NBS-LRR disease resistance protein, putative	NA	NA	NA	NA	NA	NA	NA	NA
LOC_Os02g16260	xa1, putative	NA	NA	NA	NA	NA	NA	NA	NA
LOC_Os02g16330	xa1, putative	NA	NA	NA	NA	NA	NA	NA	NA
LOC_Os02g19750	NBS-LRR type disease resistance protein, putative	NA	NA	NA	NA	NA	NA	NA	NA
LOC_Os02g20460	Leucine Rich Repeat family protein	NA	NA	NA	NA	NA	NA	NA	NA
LOC_Os02g27680	NB-ARC domain containing protein	NA	NA	NA	NA	NA	NA	NA	NA
LOC_Os03g26260	NB-ARC domain containing protein	NA	NA	NA	NA	NA	NA	NA	NA
LOC_Os03g37720	NBS-LRR type disease resistance protein Rps1-k-1, putative	NA	NA	NA	NA	NA	NA	NA	NA
LOC_Os04g11780	resistance protein LR10, putative	NA	NA	NA	NA	NA	NA	NA	NA
LOC_Os04g22090	NB-ARC domain containing protein, expressed	NA	NA	NA	NA	NA	NA	NA	NA
LOC_Os04g23360	retrotransposon protein, putative, unclassified, expressed	NA	NA	NA	NA	NA	NA	NA	NA
LOC_Os04g24700	conserved hypothetical protein	NA	NA	NA	NA	NA	NA	NA	NA
LOC_Os04g26350	Leucine Rich Repeat family protein	NA	NA	NA	NA	NA	NA	NA	NA
LOC_Os04g30660	NBS type disease resistance protein, putative, expressed	NA	NA	NA	NA	NA	NA	NA	NA
LOC_Os04g30690	NBS type disease resistance protein, putative	NA	NA	NA	NA	NA	NA	NA	NA
LOC_Os04g48760	leucine-rich repeat family protein, putative, expressed	NA	NA	NA	NA	NA	NA	NA	NA
LOC_Os05g12570	NB-ARC domain containing protein, expressed	NA	NA	NA	NA	NA	NA	NA	NA
LOC_Os05g16180	NB-ARC domain containing protein	NA	NA	NA	NA	NA	NA	NA	NA
LOC_Os05g16200	blight resistance protein T118, putative	NA	NA	NA	NA	NA	NA	NA	NA
LOC_Os05g31550	disease resistance protein RGA4, putative	NA	NA	NA	NA	NA	NA	NA	NA
LOC_Os06g06860	MLA1, putative, expressed	NA	NA	NA	NA	NA	NA	NA	NA
LOC_Os06g16450	Leucine Rich Repeat family protein, expressed	NA	NA	NA	NA	NA	NA	NA	NA
LOC_Os06g16790	go35 NBS-LRR, putative, expressed	NA	NA	NA	NA	NA	NA	NA	NA
LOC_Os06g17920	NBS-LRR disease resistance protein, putative	NA	NA	NA	NA	NA	NA	NA	NA
LOC_Os06g17930	NBS-LRR disease resistance protein, putative	NA	NA	NA	NA	NA	NA	NA	NA
LOC_Os06g22460	disease resistance protein RPM1, putative, expressed	NA	NA	NA	NA	NA	NA	NA	NA
LOC_Os06g30430	disease resistance protein RPM1, putative	NA	NA	NA	NA	NA	NA	NA	NA
LOC_Os06g33360	RGH1A, putative, expressed	NA	NA	NA	NA	NA	NA	NA	NA
LOC_Os06g37820	Leucine Rich Repeat family protein	NA	NA	NA	NA	NA	NA	NA	NA
LOC_Os06g41670	CC-NBS-LRR protein, putative, expressed	NA	NA	NA	NA	NA	NA	NA	NA
LOC_Os07g09900	disease resistance protein RPM1, putative	NA	NA	NA	NA	NA	NA	NA	NA
LOC_Os07g09920	disease resistance protein RPM1, putative	NA	NA	NA	NA	NA	NA	NA	NA
LOC_Os07g09940	NBS-LRR resistance protein, putative	NA	NA	NA	NA	NA	NA	NA	NA
LOC_Os07g17420	conserved hypothetical protein	NA	NA	NA	NA	NA	NA	NA	NA
LOC_Os07g19320	stripe rust resistance protein Yr10, putative	NA	NA	NA	NA	NA	NA	NA	NA
LOC_Os07g26430	resistance protein, putative	NA	NA	NA	NA	NA	NA	NA	NA
LOC_Os07g31800	NB-ARC domain containing protein, expressed	NA	NA	NA	NA	NA	NA	NA	NA
LOC_Os08g01580	NBS-LRR disease resistance protein, putative	NA	NA	NA	NA	NA	NA	NA	NA
LOC_Os08g05800	retrotransposon protein, putative, unclassified	NA	NA	NA	NA	NA	NA	NA	NA
LOC_Os08g07930	resistance protein, putative	NA	NA	NA	NA	NA	NA	NA	NA
LOC_Os08g07940	disease resistance protein RPM1, putative	NA	NA	NA	NA	NA	NA	NA	NA
LOC_Os08g07950	NB-ARC domain containing protein, expressed	NA	NA	NA	NA	NA	NA	NA	NA
LOC_Os08g09430	disease resistance protein RPM1, putative	NA	NA	NA	NA	NA	NA	NA	NA
LOC_Os08g14850	resistance protein, putative, expressed	NA	NA	NA	NA	NA	NA	NA	NA
LOC_Os08g15880	NBS-LRR disease resistance protein, putative	NA	NA	NA	NA	NA	NA	NA	NA
LOC_Os08g16460	NBS-LRR disease resistance protein, putative	NA	NA	NA	NA	NA	NA	NA	NA
LOC_Os08g28460	NBS-LRR disease resistance protein, putative, expressed	NA	NA	NA	NA	NA	NA	NA	NA
LOC_Os08g28540	resistance protein LR10, putative	NA	NA	NA	NA	NA	NA	NA	NA
LOC_Os08g28600	resistance protein, putative	NA	NA	NA	NA	NA	NA	NA	NA
LOC_Os08g30660	NB-ARC domain containing protein	NA	NA	NA	NA	NA	NA	NA	NA
LOC_Os08g42670	resistance protein, putative, expressed	NA	NA	NA	NA	NA	NA	NA	NA
LOC_Os08g42710	NB-ARC domain containing protein	NA	NA	NA	NA	NA	NA	NA	NA
LOC_Os08g43000	CC-NBS-LRR, putative, expressed	NA	NA	NA	NA	NA	NA	NA	NA
LOC_Os09g07580	mla1, putative	NA	NA	NA	NA	NA	NA	NA	NA
LOC_Os09g09750	disease resistance protein RPM1, putative, expressed	NA	NA	NA	NA	NA	NA	NA	NA
LOC_Os09g11020	NBS-LRR disease resistance protein, putative	NA	NA	NA	NA	NA	NA	NA	NA
LOC_Os09g14010	disease resistance protein RPS2, putative	NA	NA	NA	NA	NA	NA	NA	NA
LOC_Os09g14060	disease resistance protein RPS2, putative	NA	NA	NA	NA	NA	NA	NA	NA
LOC_Os09g14100	disease resistance protein RPS2, putative, expressed	NA	NA	NA	NA	NA	NA	NA	NA
LOC_Os09g16000	NBS-LRR disease resistance protein, putative	NA	NA	NA	NA	NA	NA	NA	NA
LOC_Os10g04110	MLA6 protein, putative, expressed	NA	NA	NA	NA	NA	NA	NA	NA
LOC_Os10g04480	conserved hypothetical protein	NA	NA	NA	NA	NA	NA	NA	NA
LOC_Os10g21400	disease resistance protein RPM1, putative, expressed	NA	NA	NA	NA	NA	NA	NA	NA
LOC_Os10g21950	retrotransposon protein, putative, Ty1-copia subclass	NA	NA	NA	NA	NA	NA	NA	NA
LOC_Os10g22300	resistance protein, putative, expressed	NA	NA	NA	NA	NA	NA	NA	NA
LOC_Os10g41900	mla1, putative	NA	NA	NA	NA	NA	NA	NA	NA
LOC_Os11g10610	NBS-LRR disease resistance protein, putative, expressed	NA	NA	NA	NA	NA	NA	NA	NA
LOC_Os11g13410	mla1, putative, expressed	NA	NA	NA	NA	NA	NA	NA	NA
LOC_Os11g13440	RGH1A, putative	NA	NA	NA	NA	NA	NA	NA	NA
LOC_Os11g13510	stripe rust resistance protein Yr10, putative	NA	NA	NA	NA	NA	NA	NA	NA
LOC_Os11g15500	stripe rust resistance protein Yr10, putative	NA	NA	NA	NA	NA	NA	NA	NA
LOC_Os11g29000	pollen signalling protein with adenylyl cyclase activity, putative, expressed	NA	NA	NA	NA	NA	NA	NA	NA
LOC_Os11g29014	retrotransposon protein, putative, unclassified	NA	NA	NA	NA	NA	NA	NA	NA
LOC_Os11g29090	NB-ARC/LRR disease resistance protein, putative	NA	NA	NA	NA	NA	NA	NA	NA
LOC_Os11g29920	NB-ARC domain containing protein, expressed	NA	NA	NA	NA	NA	NA	NA	NA
LOC_Os11g29980	disease resistance RPP13-like protein 1, putative	NA	NA	NA	NA	NA	NA	NA	NA
LOC_Os11g30010	NB-ARC domain containing protein	NA	NA	NA	NA	NA	NA	NA	NA
LOC_Os11g30050	conserved hypothetical protein	NA	NA	NA	NA	NA	NA	NA	NA
LOC_Os11g30060	NBS-LRR type disease resistance protein Hom-B, putative	NA	NA	NA	NA	NA	NA	NA	NA
LOC_Os11g32170	stripe rust resistance protein Yr10, putative	NA	NA	NA	NA	NA	NA	NA	NA
LOC_Os11g32210	jacalin-like lectin domain containing protein	NA	NA	NA	NA	NA	NA	NA	NA
LOC_Os11g35580	disease resistance protein RPM1, putative	NA	NA	NA	NA	NA	NA	NA	NA
LOC_Os11g36760	transmembrane receptor, putative	NA	NA	NA	NA	NA	NA	NA	NA
LOC_Os11g37780	stripe rust resistance protein Yr10, putative	NA	NA	NA	NA	NA	NA	NA	NA
LOC_Os11g39550	Leucine Rich Repeat family protein	NA	NA	NA	NA	NA	NA	NA	NA
LOC_Os11g39730	NB-ARC domain containing protein	NA	NA	NA	NA	NA	NA	NA	NA
LOC_Os11g40780	disease resistance protein, putative	NA	NA	NA	NA	NA	NA	NA	NA
LOC_Os11g42040	non-TIR-NBS-LRR type resistance protein, putative, expressed	NA	NA	NA	NA	NA	NA	NA	NA
LOC_Os11g42070	Leucine Rich Repeat family protein, expressed	NA	NA	NA	NA	NA	NA	NA	NA
LOC_Os11g43480	Leucine Rich Repeat family protein, expressed	NA	NA	NA	NA	NA	NA	NA	NA
LOC_Os11g45330	disease resistance protein RPM1, putative, expressed	NA	NA	NA	NA	NA	NA	NA	NA
LOC_Os11g46080	NB-ARC domain containing protein, expressed	NA	NA	NA	NA	NA	NA	NA	NA
LOC_Os11g46140	stripe rust resistance protein Yr10, putative	NA	NA	NA	NA	NA	NA	NA	NA
LOC_Os11g47160	receptor kinase 1, putative	NA	NA	NA	NA	NA	NA	NA	NA
LOC_Os11g47180	receptor-like protein kinase 2 precursor, putative, expressed	NA	NA	NA	NA	NA	NA	NA	NA
LOC_Os11g47780	pollen signalling protein with adenylyl cyclase activity, putative, expressed	NA	NA	NA	NA	NA	NA	NA	NA
LOC_Os12g06920	NBS-LRR disease resistance protein, putative	NA	NA	NA	NA	NA	NA	NA	NA
LOC_Os12g09710	NBS-LRR disease resistance protein, putative	NA	NA	NA	NA	NA	NA	NA	NA
LOC_Os12g10360	NB-ARC domain containing protein	NA	NA	NA	NA	NA	NA	NA	NA
LOC_Os12g10390	disease resistance protein, putative	NA	NA	NA	NA	NA	NA	NA	NA
LOC_Os12g10460	rp1, putative	NA	NA	NA	NA	NA	NA	NA	NA
LOC_Os12g14330	disease resistance protein RPM1, putative, expressed	NA	NA	NA	NA	NA	NA	NA	NA
LOC_Os12g28040	NBS-LRR disease resistance protein, putative	NA	NA	NA	NA	NA	NA	NA	NA
LOC_Os12g28070	NBS-LRR disease resistance protein, putative	NA	NA	NA	NA	NA	NA	NA	NA
LOC_Os12g30070	disease resistance protein RPM1, putative	NA	NA	NA	NA	NA	NA	NA	NA
LOC_Os12g30080	disease resistance protein RPM1, putative	NA	NA	NA	NA	NA	NA	NA	NA
LOC_Os12g30720	disease resistance protein RPS2, putative	NA	NA	NA	NA	NA	NA	NA	NA
LOC_Os12g30760	disease resistance protein, putative	NA	NA	NA	NA	NA	NA	NA	NA
LOC_Os12g31160	MLA10, putative, expressed	NA	NA	NA	NA	NA	NA	NA	NA
LOC_Os12g31200	NB-ARC domain containing protein, expressed	NA	NA	NA	NA	NA	NA	NA	NA
LOC_Os12g36690	mla1, putative, expressed	NA	NA	NA	NA	NA	NA	NA	NA
LOC_Os12g37280	Leucine Rich Repeat family protein	NA	NA	NA	NA	NA	NA	NA	NA
LOC_Os12g37290	resistance protein T10rga2-1A, putative	NA	NA	NA	NA	NA	NA	NA	NA
