# Supplementary material for: Comparative Transcriptome Profiling of the Early Response to Magnaporthe oryzae in Durable Resistant vs Susceptible Rice (Oryza sativa L.) Genotypes
Source: PLoS One. 2012 Dec 12;7(12):e51609. doi: 10.1371/journal.pone.0051609 (PMC3520944; doi:10.1371/journal.pone.0051609)
Supplement: Table S10 — List of the GV DEG used in the Pearson co-regulation analysis. For each gene, the name of the Affymetrix probe, the LOC name according to MSU Rice Genome Annotation Project, putative function (annotation) and gene symbol adopted in Figure 11 are reported. The Pearson correlation matrix based upon logarithmic values used to drawn Figure 11 is also included. (XLS) [file pone.0051609.s012.xls]

## Sheet: matrix from RI-REG software
Table S10. List of the GV DEG used in the Pearson co-regulation analysis. For each gene, the name of the Affymetrix probe, the LOC name according to MSU Rice Genome Annotation Project, putative funtion (annotation) and gene symbol adopted in Figure 11 are reported. The Pearson correlation matrix based upon logarithmic values used to drawn Figure 11 is also included.
				Os.11575.1.S1_a_at	Os.406.1.S1_a_at	Os.51172.1.S1_x_at	Os.16305.1.S1_at	Os.52237.1.S1_at	Os.27751.1.S1_at	Os.16233.1.S1_a_at	Os.24822.1.A1_at	Os.57134.1.S1_at	OsAffx.12780.1.S1_at	Os.4159.1.S1_at	Os.2416.1.S1_a_at	Os.32115.1.S1_at	Os.7551.1.S1_at	Os.1385.1.S1_at	OsAffx.25095.4.S1_x_at	OsAffx.31308.1.S1_at	OsAffx.15885.1.S1_at	Os.12668.1.S1_s_at	OsAffx.12817.1.S1_at	Os.49413.1.A1_x_at	OsAffx.18050.2.S1_at	Os.49913.1.S1_at	Os.55685.1.S1_at	Os.24971.1.A1_s_at	Os.53439.1.S1_at	OsAffx.30080.1.S1_at	Os.51022.1.A1_at	OsAffx.30194.1.S1_x_at	Os.54238.1.S1_at	Os.21379.1.S1_at	OsAffx.21439.1.S1_at	Os.55597.1.S1_at	Os.30568.1.S1_at	Os.50015.1.S1_at	OsAffx.30783.1.S1_at	Os.37565.2.S1_at	Os.11321.1.S1_at	OsAffx.30784.1.S1_at	Os.33131.1.A1_at	Os.30634.1.S1_at	Os.48082.1.S1_at	Os.11945.1.S1_at	Os.8961.1.S1_s_at	OsAffx.3220.1.S1_at	Os.12699.1.S1_at
				Os03g46440.1	Os03g17700.1	Os06g51050.1	Os04g10160.1	Os07g17250.1	Os02g36210.1	Os04g09900.1	Os04g10060.1	Os02g39884.1	Os03g08410.1	Os01g51570.1	Os01g71340.1	Os01g71350.1	Os01g71474.1	Os01g71670.1		Os11g35330.1	Os06g41980.1	Os08g07890.1	Os03g10910.1	Os09g34150.1	Os02g56370.1	Os02g56380.1	Os02g56420.1	Os04g29960.1	Os04g30160.1	Os09g29510.1	Os09g29520.1	Os09g38840.1	Os09g38910.1	Os10g02360.1	Os01g46800.1	Os05g49620.1	Os01g60640.1	Os06g44010.1	Os11g02530.1	Os05g25770.1	Os07g48260.1	Os11g02540.1	Os03g20550.1	Os01g51690.1	Os09g25070.1	Os08g29660.1	Os05g46020.1	Os03g13180.1	Os03g15050.1
Affy probe	LOC_name (MUS	annotation in the MS (tables)	gene symbol	BTBA4	OsMPK3	CHIT7	CYP99A2	RPP13-like protein	CPS2	CPS4	KS4	expressed protein	FMO_Os03g08410	GH17_Os01g51570	GH17_Os01g71340	GH17_Os01g71350	GH17_Os01g71474	GH17_Os01g71670	GH17_Os01g71830	OsLysM-RLK7	OsLysM-RLK5	NB-ARC domain	NB-ARC/LRR_disease_Rprot	NBS/LRR_disease_Rprot	OsWAK20	OsWAK21	OsWAK23	OsWAK43	OsWAK46	OsWAK80	OsWAK81	OsWAK90	OsWAK92	OsWAK98	OsWRKY15	OsWRKY19	OsWRKY21	OsWRKY28	OsWRKY40	OsWRKY45	OsWRKY47	OsWRKY50	OsWRKY55	OsWRKY26	OsWRKY62	OsWRKY69	OsWRKY7	perox_Os03g13180	PEP_carboxykinase
Os.11575.1.S1_a_at	LOC_Os03g46440.1	BTBA4 - Bric-a-BracTramtrack Broad Complex BTB domain with Ankyrin repeat region expressed	BTBA4	1	0.4282	0.2299	0.1718	0.6665	0.2774	0.1865	0.1744	0.4655	0.2916	0.4846	0.4757	0.4499	0.0814	0.3595	0.2429	0.3477	0.3864	0.2967	0.4229	0.6526	0.5611	0.4473	0.2657	0.5208	0.4064	0.3233	0.5095	0.4368	0.4119	0.5251	0.5599	0.4871	0.5374	0.4706	0.511	0.6561	0.4997	0.4306	0.1377	0.5406	0.5916	0.4831	0.5532	0.4201	0.3791
Os.406.1.S1_a_at	LOC_Os03g17700.1	CGMC_MAPKCGMC_2_ERK.2 - CGMC includes CDA MAPK GSK3 and CLKC kinases expressed	OsMPK3	0.4282	1	0.3085	0.3578	0.1956	0.1719	0.324	0.3293	0.2932	-0.0456	0.3235	0.217	0.4692	-0.1132	0.0419	-0.0645	0.352	0.0731	0.0195	-0.0257	0.4699	0.4458	0.3147	-0.0672	0.2432	0.0926	0.2929	0.0013	0.3681	0.6849	0.2949	0.379	0.5962	0.5958	0.8302	0.2709	0.4931	0.3502	-0.0422	0.4813	0.4593	0.478	0.6745	0.7042	0.0877	0.2865
Os.51172.1.S1_x_at	LOC_Os06g51050.1	CHIT7 - Chitinase family protein precursor expressed	CHIT7	0.2299	0.3085	1	0.4425	0.2186	0.3712	0.4236	0.3904	0.3255	0.2075	0.407	0.3933	0.4592	0.1729	0.3819	0.1615	0.2555	0.2208	0.1898	0.3136	0.3776	0.3713	0.2711	0.1638	0.3922	0.2801	0.3159	0.3293	0.314	0.445	0.4732	0.2771	0.3591	0.2355	0.3467	0.2731	0.2252	0.1808	0.1919	0.2293	0.4182	0.4157	0.3443	0.4456	0.2832	0.3107
Os.16305.1.S1_at	LOC_Os04g10160.1	cytochrome P450 putative expressed	CYP99A2	0.1718	0.3578	0.4425	1	0.1274	0.6377	0.7957	0.8674	0.3436	0.2347	0.2607	0.3748	0.4103	0.2424	0.0239	0.1946	0.3678	0.271	0.0619	0.2495	0.1845	0.3004	0.2181	0.2057	0.2487	0.1069	0.3626	0.0898	0.3326	0.3369	0.1144	0.3049	0.5919	0.1112	0.3791	0.3107	0.1562	0.1448	0.1378	0.3057	0.2457	0.3257	0.3108	0.3897	0.2744	0.2341
Os.52237.1.S1_at	LOC_Os07g17250.1	disease resistance RPP13-like protein 1 putative expressed	RPP13-like protein	0.6665	0.1956	0.2186	0.1274	1	0.2852	0.1129	0.1698	0.5541	0.4091	0.484	0.4916	0.4129	-0.0307	0.4028	0.3387	0.2597	0.3599	0.331	0.4706	0.5104	0.529	0.2886	0.3596	0.519	0.4925	0.3545	0.6107	0.4891	0.2668	0.5855	0.5723	0.276	0.325	0.2934	0.4358	0.4994	0.4486	0.4663	0.069	0.4091	0.3982	0.3662	0.3987	0.4389	0.3739
Os.27751.1.S1_at	LOC_Os02g36210.1	ent-kaurene synthase chloroplast precursor putative expressed	CPS2	0.2774	0.1719	0.3712	0.6377	0.2852	1	0.514	0.6257	0.329	0.1133	0.2484	0.4859	0.321	0.0492	0.3069	0.1023	0.1079	0.1575	0.0131	0.1567	0.2334	0.1524	0.1217	0.0936	0.1522	0.2486	0.1163	0.3809	0.1169	0.1487	0.2806	0.314	0.3358	0.2064	0.216	0.2258	0.2688	-0.0014	0.2364	-0.0394	0.2169	0.2513	0.3328	0.4162	0.1157	0.4265
Os.16233.1.S1_a_at	LOC_Os04g09900.1	ent-kaurene synthase chloroplast precursor putative expressed	CPS4	0.1865	0.324	0.4236	0.7957	0.1129	0.514	1	0.7029	0.4052	0.1692	0.2948	0.2746	0.5473	0.1777	-0.0818	0.1565	0.4216	0.2227	0.1963	0.2431	0.1096	0.439	0.1689	0.1609	0.3986	0.0696	0.4383	0.0724	0.3422	0.3229	0.1877	0.2058	0.5145	0.0415	0.3651	0.3659	0.2567	0.3207	0.0988	0.4182	0.1965	0.3326	0.2923	0.3201	0.306	0.2884
Os.24822.1.A1_at	LOC_Os04g10060.1	ent-kaurene synthase chloroplast precursor putative expressed	KS4	0.1744	0.3293	0.3904	0.8674	0.1698	0.6257	0.7029	1	0.3419	0.3537	0.1372	0.2766	0.3638	0.2438	-0.0102	0.399	0.4603	0.3786	0.0944	0.3119	0.2215	0.3266	0.2693	0.3826	0.2319	0.1678	0.4695	0.1012	0.4144	0.3344	-0.0073	0.3342	0.5209	0.156	0.3144	0.3714	0.0219	0.1157	0.2343	0.2231	0.2983	0.2747	0.1698	0.3903	0.4167	0.0935
Os.57134.1.S1_at	LOC_Os02g39884.1	expressed protein	expressed protein	0.4655	0.2932	0.3255	0.3436	0.5541	0.329	0.4052	0.3419	1	0.566	0.404	0.3875	0.4763	0.0772	0.318	0.4604	0.4711	0.565	0.4413	0.5912	0.3911	0.692	0.2489	0.4939	0.6504	0.5705	0.5405	0.5399	0.5529	0.5041	0.5105	0.6182	0.3903	0.3476	0.3736	0.5228	0.4736	0.4978	0.391	0.1983	0.508	0.459	0.4453	0.4619	0.5693	0.3836
OsAffx.12780.1.S1_at	LOC_Os03g08410.1	flavin-containing monooxygenase family protein putative expressed	FMO_Os03g08410	0.2916	-0.0456	0.2075	0.2347	0.4091	0.1133	0.1692	0.3537	0.566	1	0.1972	0.1643	0.0939	0.3774	0.1049	0.8397	0.5856	0.75	0.3561	0.814	0.3456	0.487	0.4296	0.8673	0.5605	0.501	0.6099	0.4056	0.6748	0.3123	0.1311	0.5172	0.2075	0.1975	0.0175	0.6365	-0.0145	0.1931	0.6356	-0.0407	0.338	0.2223	-0.0784	0.0346	0.8301	-0.1361
Os.4159.1.S1_at	LOC_Os01g51570.1	glycosyl hydrolases family 17 putative expressed	GH17_Os01g51570	0.4846	0.3235	0.407	0.2607	0.484	0.2484	0.2948	0.1372	0.404	0.1972	1	0.7548	0.6013	0.1854	0.32	0.0187	0.2066	0.1675	0.1394	0.3366	0.3708	0.5483	0.4171	0.0494	0.5193	0.1843	0.3073	0.3633	0.3169	0.3648	0.6961	0.282	0.3284	0.2587	0.3743	0.3866	0.55	0.4416	0.3036	0.3707	0.3046	0.3897	0.5113	0.3251	0.2475	0.5633
Os.2416.1.S1_a_at	LOC_Os01g71340.1	glycosyl hydrolases family 17 putative expressed	GH17_Os01g71340	0.4757	0.217	0.3933	0.3748	0.4916	0.4859	0.2746	0.2766	0.3875	0.1643	0.7548	1	0.5955	0.229	0.5687	0.0028	0.0395	0.1137	0.1371	0.2839	0.3593	0.3562	0.3507	0.0577	0.3926	0.2468	0.1268	0.4811	0.1918	0.188	0.6248	0.3797	0.3925	0.3171	0.3217	0.2689	0.5585	0.3222	0.332	0.0974	0.3597	0.3215	0.5015	0.3698	0.1843	0.5109
Os.32115.1.S1_at	LOC_Os01g71350.1	glycosyl hydrolases family 17 putative expressed	GH17_Os01g71350	0.4499	0.4692	0.4592	0.4103	0.4129	0.321	0.5473	0.3638	0.4763	0.0939	0.6013	0.5955	1	0.1309	0.2381	0.076	0.3246	0.1613	0.186	0.2619	0.2584	0.5756	0.172	0.0864	0.525	0.2176	0.4014	0.1985	0.356	0.3903	0.5375	0.3008	0.4444	0.2013	0.4893	0.3118	0.4946	0.5463	0.1164	0.4647	0.3973	0.5324	0.4659	0.5175	0.3096	0.5542
Os.7551.1.S1_at	LOC_Os01g71474.1	glycosyl hydrolases family 17 putative expressed	GH17_Os01g71474	0.0814	-0.1132	0.1729	0.2424	-0.0307	0.0492	0.1777	0.2438	0.0772	0.3774	0.1854	0.229	0.1309	1	0.0494	0.3482	0.2443	0.4032	0.0874	0.4294	-0.0009	0.1214	0.3187	0.3641	0.2411	0.0474	0.249	0.0644	0.1989	-0.0354	-0.0418	0.0604	0.1484	-0.052	-0.1054	0.2786	-0.1015	-0.0177	0.3185	0.0004	0.0681	0.2203	-0.1514	-0.1006	0.3986	0.0083
Os.1385.1.S1_at	LOC_Os01g71670.1	glycosyl hydrolases family 17 putative expressed	GH17_Os01g71670	0.3595	0.0419	0.3819	0.0239	0.4028	0.3069	-0.0818	-0.0102	0.318	0.1049	0.32	0.5687	0.2381	0.0494	1	0.0545	-0.1507	0.0591	0.2683	0.2356	0.353	0.1861	0.1068	0.1088	0.2319	0.5145	-0.097	0.609	0.0489	0.0568	0.5468	0.4082	0.1352	0.333	0.1543	0.0037	0.3887	0.0814	0.2226	-0.2305	0.4337	0.1559	0.3079	0.358	0.1031	0.3664
OsAffx.25095.4.S1_x_at	LOC_Os01g71830.1	glycosyl hydrolases family 17 putative expressed	GH17_Os01g71830	0.2429	-0.0645	0.1615	0.1946	0.3387	0.1023	0.1565	0.399	0.4604	0.8397	0.0187	0.0028	0.076	0.3482	0.0545	1	0.5946	0.7224	0.3136	0.7191	0.2991	0.4097	0.3256	0.9095	0.4562	0.5081	0.5966	0.3814	0.6356	0.255	-0.0314	0.4514	0.206	0.1845	-0.0223	0.5505	-0.1077	0.1291	0.6327	-0.1057	0.2791	0.2449	-0.2151	0.0802	0.8478	-0.2209
OsAffx.31308.1.S1_at	LOC_Os11g35330.1	LYK, putative, expressed	OsLysM-RLK7	0.3477	0.352	0.2555	0.3678	0.2597	0.1079	0.4216	0.4603	0.4711	0.5856	0.2066	0.0395	0.3246	0.2443	-0.1507	0.5946	1	0.7108	0.1989	0.5865	0.3218	0.5335	0.2476	0.5382	0.5404	0.2281	0.7363	0.0744	0.6221	0.5405	0.0521	0.3536	0.419	0.1677	0.2789	0.6734	0.0584	0.3244	0.2935	0.4112	0.358	0.413	0.1608	0.2939	0.714	0.0718
OsAffx.15885.1.S1_at	LOC_Os06g41980.1	LYK8 putative expressed	OsLysM-RLK5	0.3864	0.0731	0.2208	0.271	0.3599	0.1575	0.2227	0.3786	0.565	0.75	0.1675	0.1137	0.1613	0.4032	0.0591	0.7224	0.7108	1	0.2945	0.8128	0.352	0.4444	0.341	0.6955	0.4791	0.3878	0.5511	0.3101	0.5171	0.3655	0.0476	0.4671	0.2632	0.1516	0.0802	0.606	0.0122	0.2232	0.4981	0.0536	0.3987	0.3493	0.0518	0.2025	0.7737	0.0269
Os.12668.1.S1_s_at	LOC_Os08g07890.1	NB-ARC domain containing protein	NB-ARC domain	0.2967	0.0195	0.1898	0.0619	0.331	0.0131	0.1963	0.0944	0.4413	0.3561	0.1394	0.1371	0.186	0.0874	0.2683	0.3136	0.1989	0.2945	1	0.4387	0.3553	0.4291	0.1988	0.4323	0.5253	0.4398	0.2378	0.4443	0.3177	0.225	0.2916	0.3897	0.2214	0.122	0.091	0.2761	0.189	0.3204	0.2399	0.0572	0.4209	0.2283	0.1294	0.1183	0.397	0.1615
OsAffx.12817.1.S1_at	LOC_Os03g10910.1	NB-ARC/LRR disease resistance protein putative expressed	NB-ARC/LRR_disease_Rprot	0.4229	-0.0257	0.3136	0.2495	0.4706	0.1567	0.2431	0.3119	0.5912	0.814	0.3366	0.2839	0.2619	0.4294	0.2356	0.7191	0.5865	0.8128	0.4387	1	0.3472	0.5328	0.4235	0.758	0.6449	0.4879	0.5737	0.4324	0.562	0.3066	0.2911	0.4929	0.2386	0.127	0.0498	0.58	0.1134	0.305	0.535	0.0548	0.4178	0.302	0.03	0.1331	0.8034	0.1054
Os.49413.1.A1_x_at	LOC_Os09g34150.1	NBS-LRR disease resistance protein putative expressed	NBS/LRR_disease_Rprot	0.6526	0.4699	0.3776	0.1845	0.5104	0.2334	0.1096	0.2215	0.3911	0.3456	0.3708	0.3593	0.2584	-0.0009	0.353	0.2991	0.3218	0.352	0.3553	0.3472	1	0.4728	0.4538	0.332	0.4835	0.5026	0.3255	0.5025	0.5336	0.5627	0.4089	0.5445	0.5087	0.6759	0.5803	0.5053	0.4838	0.312	0.415	0.0554	0.5942	0.4547	0.4701	0.5081	0.3936	0.139
OsAffx.18050.2.S1_at	LOC_Os02g56370.1	OsWAK20 - OsWAK receptor-like protein kinase expressed	OsWAK20	0.5611	0.4458	0.3713	0.3004	0.529	0.1524	0.439	0.3266	0.692	0.487	0.5483	0.3562	0.5756	0.1214	0.1861	0.4097	0.5335	0.4444	0.4291	0.5328	0.4728	1	0.5055	0.4513	0.7523	0.4355	0.6414	0.4306	0.7028	0.5962	0.5902	0.584	0.3768	0.3486	0.4499	0.5823	0.474	0.6744	0.3211	0.336	0.5618	0.5384	0.4001	0.423	0.6004	0.3537
Os.49913.1.S1_at	LOC_Os02g56380.1	OsWAK21 - OsWAK receptor-like cytoplasmic kinase OsWAK-RLCK expressed	OsWAK21	0.4473	0.3147	0.2711	0.2181	0.2886	0.1217	0.1689	0.2693	0.2489	0.4296	0.4171	0.3507	0.172	0.3187	0.1068	0.3256	0.2476	0.341	0.1988	0.4235	0.4538	0.5055	1	0.3613	0.4054	0.1706	0.309	0.3075	0.5012	0.4119	0.3041	0.4349	0.3342	0.4113	0.3465	0.4319	0.2718	0.2287	0.4137	0.0715	0.3862	0.2929	0.2613	0.2561	0.4253	-0.0067
Os.55685.1.S1_at	LOC_Os02g56420.1	OsWAK23 - OsWAK short gene expressed	OsWAK23	0.2657	-0.0672	0.1638	0.2057	0.3596	0.0936	0.1609	0.3826	0.4939	0.8673	0.0494	0.0577	0.0864	0.3641	0.1088	0.9095	0.5382	0.6955	0.4323	0.758	0.332	0.4513	0.3613	1	0.5093	0.5506	0.5865	0.4128	0.6413	0.2559	0.0361	0.4832	0.2053	0.1988	-0.0073	0.5547	-0.0623	0.1719	0.6029	-0.1125	0.384	0.2216	-0.1606	0.0382	0.8294	-0.1966
Os.24971.1.A1_s_at	LOC_Os04g29960.1	OsWAK43 - OsWAK receptor-like protein kinase expressed	OsWAK43	0.5208	0.2432	0.3922	0.2487	0.519	0.1522	0.3986	0.2319	0.6504	0.5605	0.5193	0.3926	0.525	0.2411	0.2319	0.4562	0.5404	0.4791	0.5253	0.6449	0.4835	0.7523	0.4054	0.5093	1	0.4568	0.6178	0.4884	0.662	0.5008	0.5783	0.5268	0.3703	0.2833	0.3248	0.6055	0.433	0.6019	0.4026	0.2755	0.4166	0.4925	0.3396	0.3005	0.6607	0.3212
Os.53439.1.S1_at	LOC_Os04g30160.1	OsWAK46 - OsWAK receptor-like protein kinase expressed	OsWAK46	0.4064	0.0926	0.2801	0.1069	0.4925	0.2486	0.0696	0.1678	0.5705	0.501	0.1843	0.2468	0.2176	0.0474	0.5145	0.5081	0.2281	0.3878	0.4398	0.4879	0.5026	0.4355	0.1706	0.5506	0.4568	1	0.2989	0.6632	0.4268	0.2623	0.3827	0.4999	0.2289	0.3818	0.1859	0.3066	0.2739	0.1861	0.3903	-0.1766	0.4958	0.2948	0.1448	0.3354	0.491	0.1661
OsAffx.30080.1.S1_at	LOC_Os09g29510.1	OsWAK80 - OsWAK receptor-like protein kinase expressed	OsWAK80	0.3233	0.2929	0.3159	0.3626	0.3545	0.1163	0.4383	0.4695	0.5405	0.6099	0.3073	0.1268	0.4014	0.249	-0.097	0.5966	0.7363	0.5511	0.2378	0.5737	0.3255	0.6414	0.309	0.5865	0.6178	0.2989	1	0.1145	0.7366	0.5512	0.2205	0.3155	0.3537	0.1541	0.2828	0.6283	0.1172	0.4912	0.31	0.4541	0.3357	0.3668	0.1425	0.2039	0.6958	0.1272
Os.51022.1.A1_at	LOC_Os09g29520.1	OsWAK81 - OsWAK receptor-like cytoplasmic kinase OsWAK-RLCK expressed	OsWAK81	0.5095	0.0013	0.3293	0.0898	0.6107	0.3809	0.0724	0.1012	0.5399	0.4056	0.3633	0.4811	0.1985	0.0644	0.609	0.3814	0.0744	0.3101	0.4443	0.4324	0.5025	0.4306	0.3075	0.4128	0.4884	0.6632	0.1145	1	0.3419	0.1911	0.5651	0.5866	0.2016	0.3953	0.1271	0.3555	0.4501	0.1958	0.5629	-0.3024	0.4172	0.3644	0.3015	0.3212	0.3679	0.3042
OsAffx.30194.1.S1_x_at	LOC_Os09g38840.1	OsWAK90 - OsWAK receptor-like protein kinase expressed	OsWAK90	0.4368	0.3681	0.314	0.3326	0.4891	0.1169	0.3422	0.4144	0.5529	0.6748	0.3169	0.1918	0.356	0.1989	0.0489	0.6356	0.6221	0.5171	0.3177	0.562	0.5336	0.7028	0.5012	0.6413	0.662	0.4268	0.7366	0.3419	1	0.5953	0.3151	0.5419	0.4164	0.3516	0.4211	0.6252	0.2156	0.4434	0.4446	0.2617	0.4706	0.4532	0.2185	0.3089	0.7017	0.0562
Os.54238.1.S1_at	LOC_Os09g38910.1	OsWAK92 - OsWAK receptor-like protein kinase expressed	OsWAK92	0.4119	0.6849	0.445	0.3369	0.2668	0.1487	0.3229	0.3344	0.5041	0.3123	0.3648	0.188	0.3903	-0.0354	0.0568	0.255	0.5405	0.3655	0.225	0.3066	0.5627	0.5962	0.4119	0.2559	0.5008	0.2623	0.5512	0.1911	0.5953	1	0.3488	0.4515	0.5265	0.5011	0.6411	0.4632	0.3282	0.3182	0.1884	0.4508	0.5486	0.4941	0.5461	0.5432	0.394	0.211
Os.21379.1.S1_at	LOC_Os10g02360.1	OsWAK98 - OsWAK receptor-like cytoplasmic kinase OsWAK-RLCK expressed	OsWAK98	0.5251	0.2949	0.4732	0.1144	0.5855	0.2806	0.1877	-0.0073	0.5105	0.1311	0.6961	0.6248	0.5375	-0.0418	0.5468	-0.0314	0.0521	0.0476	0.2916	0.2911	0.4089	0.5902	0.3041	0.0361	0.5783	0.3827	0.2205	0.5651	0.3151	0.3488	1	0.4027	0.181	0.3001	0.3436	0.2666	0.6182	0.4813	0.1831	0.1693	0.3918	0.3942	0.5685	0.4224	0.1728	0.6814
OsAffx.21439.1.S1_at	LOC_Os01g46800.1	OsWRKY15 - Superfamily of TFs having WRKY and zinc finger domains expressed	OsWRKY15	0.5599	0.379	0.2771	0.3049	0.5723	0.314	0.2058	0.3342	0.6182	0.5172	0.282	0.3797	0.3008	0.0604	0.4082	0.4514	0.3536	0.4671	0.3897	0.4929	0.5445	0.584	0.4349	0.4832	0.5268	0.4999	0.3155	0.5866	0.5419	0.4515	0.4027	1	0.4596	0.498	0.4867	0.4276	0.4269	0.3213	0.4545	-0.0795	0.5907	0.4117	0.4474	0.5415	0.5295	0.2149
Os.55597.1.S1_at	LOC_Os05g49620.1	OsWRKY19 - Superfamily of TFs having WRKY and zinc finger domains expressed	OsWRKY19	0.4871	0.5962	0.3591	0.5919	0.276	0.3358	0.5145	0.5209	0.3903	0.2075	0.3284	0.3925	0.4444	0.1484	0.1352	0.206	0.419	0.2632	0.2214	0.2386	0.5087	0.3768	0.3342	0.2053	0.3703	0.2289	0.3537	0.2016	0.4164	0.5265	0.181	0.4596	1	0.4614	0.6637	0.4274	0.513	0.3108	0.2709	0.3708	0.456	0.5561	0.548	0.5917	0.3238	0.1773
Os.30568.1.S1_at	LOC_Os01g60640.1	OsWRKY21 - Superfamily of TFs having WRKY and zinc finger domains expressed	OsWRKY21	0.5374	0.5958	0.2355	0.1112	0.325	0.2064	0.0415	0.156	0.3476	0.1975	0.2587	0.3171	0.2013	-0.052	0.333	0.1845	0.1677	0.1516	0.122	0.127	0.6759	0.3486	0.4113	0.1988	0.2833	0.3818	0.1541	0.3953	0.3516	0.5011	0.3001	0.498	0.4614	1	0.628	0.4158	0.5802	0.1958	0.4093	-0.0326	0.5033	0.4305	0.5179	0.5749	0.2493	0.0625
Os.50015.1.S1_at	LOC_Os06g44010.1	OsWRKY28 - Superfamily of TFs having WRKY and zinc finger domains expressed	OsWRKY28	0.4706	0.8302	0.3467	0.3791	0.2934	0.216	0.3651	0.3144	0.3736	0.0175	0.3743	0.3217	0.4893	-0.1054	0.1543	-0.0223	0.2789	0.0802	0.091	0.0498	0.5803	0.4499	0.3465	-0.0073	0.3248	0.1859	0.2828	0.1271	0.4211	0.6411	0.3436	0.4867	0.6637	0.628	1	0.3054	0.6006	0.3634	0.0492	0.4147	0.5352	0.5041	0.7106	0.7428	0.1415	0.2951
OsAffx.30783.1.S1_at	LOC_Os11g02530.1	OsWRKY40 - Superfamily of TFs having WRKY and zinc finger domains expressed	OsWRKY40	0.511	0.2709	0.2731	0.3107	0.4358	0.2258	0.3659	0.3714	0.5228	0.6365	0.3866	0.2689	0.3118	0.2786	0.0037	0.5505	0.6734	0.606	0.2761	0.58	0.5053	0.5823	0.4319	0.5547	0.6055	0.3066	0.6283	0.3555	0.6252	0.4632	0.2666	0.4276	0.4274	0.4158	0.3054	1	0.3426	0.3631	0.6681	0.2178	0.3774	0.5569	0.2603	0.2486	0.6725	0.1114
Os.37565.2.S1_at	LOC_Os05g25770.1	OsWRKY45 - Superfamily of TFs having WRKY and zinc finger domains expressed	OsWRKY45	0.6561	0.4931	0.2252	0.1562	0.4994	0.2688	0.2567	0.0219	0.4736	-0.0145	0.55	0.5585	0.4946	-0.1015	0.3887	-0.1077	0.0584	0.0122	0.189	0.1134	0.4838	0.474	0.2718	-0.0623	0.433	0.2739	0.1172	0.4501	0.2156	0.3282	0.6182	0.4269	0.513	0.5802	0.6006	0.3426	1	0.5269	0.2319	0.1677	0.3941	0.5227	0.6873	0.5581	0.0837	0.4859
Os.11321.1.S1_at	LOC_Os07g48260.1	OsWRKY47 - Superfamily of TFs having WRKY and zinc finger domains expressed	OsWRKY47	0.4997	0.3502	0.1808	0.1448	0.4486	-0.0014	0.3207	0.1157	0.4978	0.1931	0.4416	0.3222	0.5463	-0.0177	0.0814	0.1291	0.3244	0.2232	0.3204	0.305	0.312	0.6744	0.2287	0.1719	0.6019	0.1861	0.4912	0.1958	0.4434	0.3182	0.4813	0.3213	0.3108	0.1958	0.3634	0.3631	0.5269	1	0.0908	0.3714	0.3331	0.4608	0.3624	0.2882	0.3318	0.3441
OsAffx.30784.1.S1_at	LOC_Os11g02540.1	OsWRKY50 - Superfamily of TFs having WRKY and zinc finger domains expressed	OsWRKY50	0.4306	-0.0422	0.1919	0.1378	0.4663	0.2364	0.0988	0.2343	0.391	0.6356	0.3036	0.332	0.1164	0.3185	0.2226	0.6327	0.2935	0.4981	0.2399	0.535	0.415	0.3211	0.4137	0.6029	0.4026	0.3903	0.31	0.5629	0.4446	0.1884	0.1831	0.4545	0.2709	0.4093	0.0492	0.6681	0.2319	0.0908	1	-0.1433	0.2382	0.4278	0.0313	0.123	0.5776	-0.0428
Os.33131.1.A1_at	LOC_Os03g20550.1	OsWRKY55 - Superfamily of TFs having WRKY and zinc finger domains expressed	OsWRKY55	0.1377	0.4813	0.2293	0.3057	0.069	-0.0394	0.4182	0.2231	0.1983	-0.0407	0.3707	0.0974	0.4647	0.0004	-0.2305	-0.1057	0.4112	0.0536	0.0572	0.0548	0.0554	0.336	0.0715	-0.1125	0.2755	-0.1766	0.4541	-0.3024	0.2617	0.4508	0.1693	-0.0795	0.3708	-0.0326	0.4147	0.2178	0.1677	0.3714	-0.1433	1	0.1072	0.287	0.3605	0.2309	0.0837	0.3203
Os.30634.1.S1_at	LOC_Os01g51690.1	OsWRKY59 - Superfamily of TFs having WRKY and zinc finger domains expressed	OsWRKY26	0.5406	0.4593	0.4182	0.2457	0.4091	0.2169	0.1965	0.2983	0.508	0.338	0.3046	0.3597	0.3973	0.0681	0.4337	0.2791	0.358	0.3987	0.4209	0.4178	0.5942	0.5618	0.3862	0.384	0.4166	0.4958	0.3357	0.4172	0.4706	0.5486	0.3918	0.5907	0.456	0.5033	0.5352	0.3774	0.3941	0.3331	0.2382	0.1072	1	0.4398	0.4641	0.598	0.4392	0.2217
Os.48082.1.S1_at	LOC_Os09g25070.1	OsWRKY62 - Superfamily of TFs having WRKY and zinc finger domains expressed	OsWRKY62	0.5916	0.478	0.4157	0.3257	0.3982	0.2513	0.3326	0.2747	0.459	0.2223	0.3897	0.3215	0.5324	0.2203	0.1559	0.2449	0.413	0.3493	0.2283	0.302	0.4547	0.5384	0.2929	0.2216	0.4925	0.2948	0.3668	0.3644	0.4532	0.4941	0.3942	0.4117	0.5561	0.4305	0.5041	0.5569	0.5227	0.4608	0.4278	0.287	0.4398	1	0.4438	0.5601	0.3723	0.3787
Os.11945.1.S1_at	LOC_Os08g29660.1	OsWRKY69 - Superfamily of TFs having WRKY and zinc finger domains expressed	OsWRKY69	0.4831	0.6745	0.3443	0.3108	0.3662	0.3328	0.2923	0.1698	0.4453	-0.0784	0.5113	0.5015	0.4659	-0.1514	0.3079	-0.2151	0.1608	0.0518	0.1294	0.03	0.4701	0.4001	0.2613	-0.1606	0.3396	0.1448	0.1425	0.3015	0.2185	0.5461	0.5685	0.4474	0.548	0.5179	0.7106	0.2603	0.6873	0.3624	0.0313	0.3605	0.4641	0.4438	1	0.6586	0.0223	0.5723
Os.8961.1.S1_s_at	LOC_Os05g46020.1	OsWRKY7 - Superfamily of TFs having WRKY and zinc finger domains expressed	OsWRKY7	0.5532	0.7042	0.4456	0.3897	0.3987	0.4162	0.3201	0.3903	0.4619	0.0346	0.3251	0.3698	0.5175	-0.1006	0.358	0.0802	0.2939	0.2025	0.1183	0.1331	0.5081	0.423	0.2561	0.0382	0.3005	0.3354	0.2039	0.3212	0.3089	0.5432	0.4224	0.5415	0.5917	0.5749	0.7428	0.2486	0.5581	0.2882	0.123	0.2309	0.598	0.5601	0.6586	1	0.2083	0.45
OsAffx.3220.1.S1_at	LOC_Os03g13180.1	peroxidase precursor putative expressed	perox_Os03g13180	0.4201	0.0877	0.2832	0.2744	0.4389	0.1157	0.306	0.4167	0.5693	0.8301	0.2475	0.1843	0.3096	0.3986	0.1031	0.8478	0.714	0.7737	0.397	0.8034	0.3936	0.6004	0.4253	0.8294	0.6607	0.491	0.6958	0.3679	0.7017	0.394	0.1728	0.5295	0.3238	0.2493	0.1415	0.6725	0.0837	0.3318	0.5776	0.0837	0.4392	0.3723	0.0223	0.2083	1	-0.0185
Os.12699.1.S1_at	LOC_Os03g15050.1	phosphoenolpyruvate carboxykinase putative expressed	PEP_carboxykinase	0.3791	0.2865	0.3107	0.2341	0.3739	0.4265	0.2884	0.0935	0.3836	-0.1361	0.5633	0.5109	0.5542	0.0083	0.3664	-0.2209	0.0718	0.0269	0.1615	0.1054	0.139	0.3537	-0.0067	-0.1966	0.3212	0.1661	0.1272	0.3042	0.0562	0.211	0.6814	0.2149	0.1773	0.0625	0.2951	0.1114	0.4859	0.3441	-0.0428	0.3203	0.2217	0.3787	0.5723	0.45	-0.0185	1
OsAffx.30135.1.S1_at	LOC_Os09g34160.1	resistance protein putative expressed	R_prot_putat	0.4049	0.3146	0.2935	0.4562	0.4255	0.3069	0.4747	0.5428	0.6447	0.6475	0.2326	0.22	0.3437	0.153	0.0776	0.6286	0.6447	0.577	0.3454	0.5545	0.4263	0.6111	0.3792	0.621	0.545	0.4331	0.6339	0.3763	0.6903	0.51	0.2557	0.5651	0.4957	0.2726	0.3563	0.5952	0.225	0.3387	0.4419	0.2081	0.4212	0.4474	0.2129	0.3562	0.6733	0.1307
OsAffx.25832.1.S1_at	LOC_Os04g02030.1	retrotransposon protein putative unclassified	rp1_putative	0.3814	0.1463	0.3785	0.072	0.3902	0.0922	0.2719	0.0393	0.4858	0.2928	0.3766	0.2512	0.396	0.0125	0.2649	0.1455	0.1558	0.2086	0.5335	0.3742	0.3966	0.5652	0.2777	0.2842	0.6323	0.4858	0.306	0.4624	0.3639	0.3165	0.5813	0.3185	0.1209	0.2402	0.2228	0.3251	0.4007	0.4629	0.2238	0.1318	0.41	0.3045	0.3139	0.1707	0.3544	0.3028
Os.7434.1.S1_at	LOC_Os04g10010.1	sex determination protein tasselseed-2 putative expressed	MAS1	0.3022	0.361	0.3942	0.7761	0.2176	0.4477	0.7826	0.7066	0.4302	0.2971	0.3135	0.3068	0.447	0.1975	-0.0183	0.2645	0.5256	0.3535	0.2109	0.341	0.2354	0.4381	0.2337	0.2827	0.3886	0.1918	0.5039	0.1575	0.4182	0.3865	0.1679	0.2698	0.6162	0.1672	0.4003	0.4603	0.2883	0.3078	0.1535	0.3949	0.3426	0.3844	0.3324	0.3853	0.3974	0.2349
Os.56257.1.S1_at	LOC_Os05g46750.1	STE_MEKK_ste11_MAP3K.18 - STE kinases include homologs to sterile 7 sterile 11 and sterile 20 from yeast expressed	MAP3K.18	0.2656	0.5952	0.1176	0.2758	0.0318	0.0363	0.1653	0.4046	0.1055	0.2504	-0.0429	-0.0608	0.0987	0.141	-0.1909	0.2887	0.564	0.3622	0.029	0.1603	0.4137	0.2314	0.3508	0.2566	0.147	0.0145	0.383	-0.1132	0.4551	0.5244	-0.174	0.3065	0.4665	0.4312	0.5092	0.3899	0.0787	0.111	0.1272	0.2711	0.3395	0.3166	0.2248	0.3567	0.3414	-0.1485
Os.6085.1.S1_at	LOC_Os05g46760.1	STE_MEKK_ste11_MAP3K.19 - STE kinases include homologs to sterile 7 sterile 11 and sterile 20 from yeast expressed	MAP3K.19	0.1757	0.4514	0.0874	0.2451	0.0425	0.0398	0.1234	0.4143	0.1998	0.4155	-0.1542	-0.1267	0.009	0.1755	-0.1335	0.5094	0.4932	0.4409	0.076	0.2546	0.3749	0.256	0.3411	0.4695	0.1375	0.2091	0.3357	0.0513	0.485	0.3939	-0.1992	0.3774	0.3473	0.487	0.351	0.4035	0.0015	0.0682	0.264	-0.0698	0.3395	0.3102	0.0655	0.296	0.4637	-0.2964
Os.9659.1.S1_at	LOC_Os08g17680.1	stromal cell-derived factor 2-like protein precursor putative expressed	MIR_Os08g17680	0.275	0.1367	0.0211	0.1138	0.2176	0.1754	0.0098	-0.0182	0.093	-0.2076	0.2288	0.3669	0.1586	-0.051	0.2082	-0.3182	-0.1425	-0.0967	0.0333	-0.0685	0.1887	-0.0069	0.0102	-0.2353	0.0556	0.0671	-0.1524	0.1408	-0.1329	0.0295	0.244	0.0872	0.232	0.165	0.214	-0.0423	0.3761	0.1539	-0.0981	0.1114	0.1223	0.07	0.3593	0.112	-0.2007	0.3162
Os.21776.1.S1_at	LOC_Os02g36140.1	terpene synthase putative expressed	KS7	0.3223	0.2365	0.1651	0.6267	0.3198	0.5874	0.5141	0.6382	0.3632	0.2574	0.203	0.3762	0.3774	0.2606	0.0192	0.2971	0.3726	0.3977	-0.0057	0.2928	0.175	0.2062	0.1298	0.2658	0.1756	0.1266	0.3267	0.1309	0.2402	0.1676	-0.0157	0.277	0.5232	0.2054	0.2604	0.3714	0.2198	0.1853	0.3304	0.1917	0.2253	0.373	0.2431	0.3791	0.3325	0.1945
OsAffx.31188.1.S1_x_at	LOC_Os11g28530.1	terpene synthase putative expressed	KS8	0.3539	-0.018	0.3756	0.2386	0.4149	0.149	0.3225	0.3274	0.4836	0.7076	0.2768	0.234	0.2835	0.3671	0.1797	0.7013	0.5056	0.6604	0.4477	0.7486	0.3785	0.4982	0.4342	0.719	0.592	0.4656	0.4999	0.4356	0.5784	0.2627	0.2673	0.442	0.2378	0.172	0.0756	0.5401	0.1027	0.2939	0.5438	-0.0038	0.4649	0.3184	0.0439	0.1662	0.7996	0.0187
OsAffx.32170.1.S1_at	LOC_Os12g43450.1	thaumatin family domain containing protein expressed	Thau_Os12g43450	0.1275	0.1235	0.2575	0.3006	0.0551	0.3946	0.0821	0.304	0.0128	-0.0719	0.1157	0.3779	0.2275	0.2845	0.5384	-0.0319	-0.0615	0.04	-0.1118	0.0209	0.0522	-0.0904	0.0005	-0.0396	-0.1081	0.1013	-0.0488	0.0767	-0.1054	-0.0337	0.0213	0.0758	0.2404	0.1522	0.1061	-0.0716	0.0744	-0.1072	0.0976	0.0437	0.1787	0.1212	0.1145	0.2513	-0.0076	0.1862
Os.49615.1.S1_at	LOC_Os03g45960.1	thaumatin putative expressed	Thau_Os03g45960	0.0034	0.3854	0.4354	0.6112	-0.1301	0.2578	0.619	0.5555	0.1817	0.0479	0.1155	0.0561	0.4218	0.168	-0.1153	0.0712	0.442	0.1319	-0.0011	0.0857	-0.0208	0.2857	-0.0219	0.0546	0.2162	-0.061	0.4769	-0.2044	0.2841	0.3861	0.0281	0.0091	0.4125	-0.0582	0.3055	0.2358	0.0198	0.1639	-0.1534	0.5423	0.1743	0.3024	0.1987	0.2682	0.1786	0.1999
Os.459.1.S1_at	LOC_Os03g46070.1	thaumatin putative expressed	Thau_Os03g46070	0.2722	0.3242	0.5035	0.6157	0.2638	0.6028	0.5443	0.4831	0.3355	0.0306	0.5339	0.6893	0.57	0.1352	0.3265	-0.066	0.2263	0.0794	0.0465	0.1267	0.1799	0.2685	0.1017	-0.0385	0.2639	0.1204	0.2327	0.2795	0.1275	0.2547	0.4225	0.2257	0.4751	0.1061	0.3108	0.2498	0.3837	0.2037	0.1101	0.3384	0.2153	0.3439	0.5123	0.4037	0.0724	0.5599
Os.20230.1.S1_at	LOC_Os11g37950.1	WIP3 - Wound-induced protein precursor expressed	WIP3	0.1286	0.3412	0.4215	0.5387	0.1036	0.3368	0.5351	0.4408	0.2476	0.061	0.3486	0.3932	0.5517	0.1986	0.109	0.0026	0.3269	0.0907	0.0799	0.1472	0.0593	0.253	0.0302	0.0183	0.2815	0.029	0.375	0.0094	0.2269	0.326	0.2208	0.0824	0.4864	0.005	0.3251	0.2388	0.2334	0.1724	0.0417	0.5612	0.1508	0.375	0.3047	0.2719	0.1538	0.3788
OsAffx.19224.1.S1_at	LOC_Os11g37960.1	WIP4 - Wound-induced protein precursor expressed	WIP4	0.2878	-0.0117	0.1262	0.217	0.3791	0.1231	0.1705	0.3638	0.4579	0.7443	0.0378	0.1107	0.1069	0.3358	0.1658	0.7621	0.4202	0.5524	0.4629	0.6409	0.3562	0.4228	0.3393	0.8386	0.4831	0.6032	0.5607	0.4325	0.6414	0.2094	0.0873	0.4903	0.2548	0.1861	0.0682	0.4288	0.0072	0.207	0.4761	-0.0727	0.4222	0.175	-0.0549	0.0427	0.7025	-0.1028
OsAffx.9584.1.S1_at	LOC_Os01g60600.1	WRKY DNA-binding domain containing protein expressed	WRKY108	0.5878	0.5967	0.1736	0.1723	0.3704	0.1778	0.0881	0.2934	0.2072	0.3161	0.2064	0.2013	0.2447	0.1085	0.0926	0.3659	0.4103	0.3574	-0.0143	0.2518	0.6133	0.3519	0.4679	0.3229	0.2396	0.242	0.2767	0.2097	0.4739	0.4639	0.1089	0.4924	0.4834	0.7135	0.5705	0.5209	0.3694	0.1855	0.4595	0.0457	0.4786	0.5083	0.3075	0.5175	0.4067	-0.07
Os.54467.1.S1_at	LOC_Os03g21710.1	WRKY45 transcription factor putative expressed	WRKY79	0.5132	0.4002	0.3053	0.472	0.4602	0.2647	0.5246	0.4555	0.6834	0.5191	0.3148	0.2794	0.4761	0.1327	0.0808	0.5085	0.5974	0.477	0.3621	0.4552	0.4503	0.6695	0.3321	0.4997	0.6047	0.4134	0.5824	0.3947	0.6247	0.4821	0.3466	0.5979	0.6344	0.3506	0.4812	0.663	0.4645	0.5145	0.4258	0.272	0.401	0.6345	0.4058	0.4758	0.6065	0.223
Os.2741.4.S1_x_at	LOC_Os02g15630.1	CHIT17 - Chitinase family protein precursor, expressed	CHIT17	0.1996	-0.0866	0.1705	0.1819	0.3505	0.0867	0.1253	0.3729	0.4304	0.8328	0.0292	0.0106	0.0629	0.3284	0.0793	0.9036	0.4729	0.5973	0.3292	0.6301	0.3021	0.4203	0.3248	0.8942	0.4116	0.5245	0.5689	0.3942	0.6604	0.211	0.0114	0.4568	0.153	0.1845	-0.0223	0.5252	-0.1201	0.0869	0.6267	-0.1441	0.2901	0.2123	-0.2285	0.0244	0.7987	-0.2257
Os.40855.2.S1_x_at	LOC_Os01g14730.1	sex determination protein tasselseed-2, putative, expressed	OsMASL	0.1664	-0.1301	0.2127	0.1622	0.3262	0.1204	0.1241	0.352	0.347	0.7153	0.0529	0.0009	0.0685	0.2933	0.0349	0.8509	0.4426	0.5549	0.1576	0.5424	0.2196	0.3165	0.2748	0.7855	0.3172	0.3909	0.4999	0.351	0.5549	0.1422	-0.0142	0.3526	0.0911	0.128	-0.0728	0.4825	-0.1458	0.0569	0.6227	-0.1601	0.1707	0.2346	-0.2396	0.055	0.7217	-0.1985
[truncated: 17 more columns]
